# Supplementary material for: Overview of distinct N6-Methyladenosine profiles of messenger RNA in osteoarthritis
Source: Front Genet. 2023 May 9;14:1168365. doi: 10.3389/fgene.2023.1168365 (PMC10203613; doi:10.3389/fgene.2023.1168365)
Supplement: Supplementary file 1 [file Table1.XLS]

Table S1. Differentially methylated genes identified by MeRIP-seq.
ensembl_gene_id	chr	chromStart	chromEnd	score	strand	thickStart	thickEnd	itemRgb	blockCount	blockSizes	blockStarts	lg.p	lg.fdr	fold_enrchment	diff.lg.fdr	diff.lg.p	diff.log2.fc	class	external_gene_name	gene_biotype
ENSG00000129515	14	34608084	34608084	2.50E-11	-	34605644	34609694	0	3	73,111,57,	0,2385,3993	-10.6	-9.76	9.71	-22.9	-24.4	10.4	five_prime_utr	SNX6	protein_coding
ENSG00000104320	8	89970436	89970436	1.30E-28	-	89958739	89970509	0	3	115,98,146,	0,5670,11624	-27.9	-26.7	30.3	-9.24	-10.5	9.98	three_prime_utr	NBN	protein_coding
ENSG00000121039	8	73323667	73323667	2.00E-24	+	73323547	73323787	0	1	240,	0	-23.7	-22.6	79.6	-35.8	-37.5	9.69	three_prime_utr	RDH10	protein_coding
ENSG00000163389	3	119493120	119493120	6.30E-12	+	119493030	119493211	0	1	181,	0	-11.2	-10.4	6.52	-10.8	-12.1	9.68	exon	POGLUT1	protein_coding
ENSG00000186174	11	118897924	118897924	1.40E-10	-	118897714	118898135	0	1	421,	0	-9.84	-9.03	9.19	-23.4	-25	9.64	exon	BCL9L	protein_coding
ENSG00000166986	12	57516522	57516522	2.00E-20	+	57516402	57516642	0	1	240,	0	-19.7	-18.7	8.97	-13.2	-14.5	9.48	three_prime_utr	MARS	protein_coding
ENSG00000164134	4	139389128	139389128	2.50E-23	+	139389038	139389219	0	1	181,	0	-22.6	-21.5	10.1	-11.8	-13.1	9.34	three_prime_utr	NAA15	protein_coding
ENSG00000068137	17	42668301	42668301	1.00E-09	-	42668122	42668481	0	1	359,	0	-8.98	-8.2	10.6	-8	-9.18	9.05	exon	PLEKHH3	protein_coding
ENSG00000153113	5	96772989	96772989	2.00E-40	+	96772824	96773154	0	1	330,	0	-39.7	-38.4	56.6	-6.85	-7.97	8.78	three_prime_utr	CAST	protein_coding
ENSG00000095319	9	128995416	128995416	1.60E-12	+	128995318	128998164	0	2	196,14,	0,2832	-11.8	-10.9	9.81	-6.63	-7.74	8.75	CDS	NUP188	protein_coding
ENSG00000152904	1	235342897	235342897	1.60E-15	+	235342732	235343063	0	1	331,	0	-14.8	-13.8	14.6	-5.6	-6.65	8.67	three_prime_utr	GGPS1	protein_coding
ENSG00000134247	1	116989803	116989803	1.60E-20	+	116989698	116989909	0	1	211,	0	-19.8	-18.7	21.3	-4.88	-5.88	8.55	three_prime_utr	PTGFRN	protein_coding
ENSG00000085224	X	77506735	77506735	2.50E-37	-	77506495	77506976	0	1	481,	0	-36.6	-35.3	44.1	-5.7	-6.76	8.53	three_prime_utr	ATRX	protein_coding
ENSG00000158985	5	131392786	131392786	1.00E-35	+	131392666	131392907	0	1	241,	0	-35	-33.8	65.6	-3.41	-4.29	8.48	three_prime_utr	CDC42SE2	protein_coding
ENSG00000177426	18	3458124	3458124	0.00048	+	3458034	3458214	0	1	180,	0	-3.32	-2.84	3.25	-6.85	-7.97	8.44	three_prime_utr	TGIF1	protein_coding
ENSG00000060688	1	31259925	31259925	7.90E-18	-	31259776	31260075	0	1	299,	0	-17.1	-16.1	20.2	-4.69	-5.69	8.41	exon	SNRNP40	protein_coding
ENSG00000165476	10	63622903	63622903	5.40E-07	+	63622813	63622994	0	1	181,	0	-6.27	-5.61	4.48	-9.53	-10.8	8.4	three_prime_utr	REEP3	protein_coding
ENSG00000133657	3	194459886	194459886	1.60E-14	-	194459801	194460728	0	2	170,71,	0,856	-13.8	-12.9	17.9	-5.16	-6.19	8.39	CDS	ATP13A3	protein_coding
ENSG00000166295	10	72220221	72220221	1.00E-19	+	72220063	72223264	0	2	316,132,	0,3069	-19	-18	12.3	-23.2	-24.8	8.36	five_prime_utr	ANAPC16	protein_coding
ENSG00000064666	19	1037798	1037798	4.00E-45	+	1037603	1037993	0	1	390,	0	-44.4	-43	18.5	-49.7	-51.5	8.3	exon	CNN2	protein_coding
ENSG00000122140	9	135501903	135501903	3.20E-30	+	135501833	135502167	0	2	140,99,	0,235	-29.5	-28.3	11.7	-12.3	-13.7	8.28	CDS	MRPS2	protein_coding
ENSG00000011405	11	17169227	17169227	1.60E-23	-	17169137	17169318	0	1	181,	0	-22.8	-21.7	19.9	-6.58	-7.69	8.27	CDS	PIK3C2A	protein_coding
ENSG00000170144	2	177220299	177220299	6.30E-20	+	177220045	177220554	0	1	509,	0	-19.2	-18.1	20.7	-6.45	-7.56	8.2	three_prime_utr	HNRNPA3	protein_coding
ENSG00000065717	19	3005792	3005792	2.00E-09	-	3005518	3005864	0	2	66,144,	0,202	-8.69	-7.92	5.83	-8.27	-9.46	8.2	CDS	TLE2	protein_coding
ENSG00000112062	6	36076585	36076585	9.10E-05	+	36075880	36076635	0	2	82,99,	0,656	-4.04	-3.5	3.92	-5.7	-6.76	8.17	CDS	MAPK14	protein_coding
ENSG00000101158	20	58994907	58994907	4.00E-30	+	58994712	58995103	0	1	391,	0	-29.4	-28.2	29.1	-7.01	-8.14	8.16	exon	NELFCD	protein_coding
ENSG00000119689	14	74902936	74902936	2.50E-13	+	74902816	74903057	0	1	241,	0	-12.6	-11.7	12.3	-9.61	-10.8	8.16	three_prime_utr	DLST	protein_coding
ENSG00000122861	10	73912268	73912268	1.30E-16	+	73911891	73912992	0	4	34,28,108,69,	0,149,323,1032	-15.9	-14.9	22.4	-4.36	-5.33	8.15	CDS	PLAU	protein_coding
ENSG00000134049	18	47155507	47155507	2.50E-52	-	47155372	47155642	0	1	270,	0	-51.6	-50.1	46.3	-6.86	-7.99	8.13	three_prime_utr	IER3IP1	protein_coding
ENSG00000198589	4	150900160	150900160	1.70E-05	-	150900103	150905904	0	2	114,67,	0,5734	-4.77	-4.18	4.48	-5.61	-6.66	8.12	CDS	LRBA	protein_coding
ENSG00000087502	12	29341121	29341121	3.40E-10	-	29341025	29343154	0	3	193,132,35,	0,708,2094	-9.47	-8.68	10.1	-4.69	-5.68	8.08	three_prime_utr	ERGIC2	protein_coding
ENSG00000020181	8	37833107	37833107	2.50E-15	+	37831483	37833205	0	2	104,196,	0,1526	-14.6	-13.7	38.1	-3.73	-4.64	8.07	CDS	ADGRA2	protein_coding
ENSG00000143157	1	166853932	166853932	3.40E-08	+	166853827	166854038	0	1	211,	0	-7.47	-6.74	7.28	-4.92	-5.93	8.02	three_prime_utr	POGK	protein_coding
ENSG00000090266	7	140702950	140702950	5.20E-06	+	140702891	140704890	0	2	119,31,	0,1968	-5.28	-4.67	3.03	-10.1	-11.3	8.01	CDS	NDUFB2	protein_coding
ENSG00000103275	16	1325070	1325070	7.90E-26	+	1324950	1325190	0	1	240,	0	-25.1	-23.9	11.6	-11.6	-12.9	7.99	three_prime_utr	UBE2I	protein_coding
ENSG00000141698	17	41827525	41827525	4.00E-47	-	41825600	41828484	0	3	57,201,163,	0,1825,2721	-46.4	-45.1	165	-6.34	-7.43	7.96	exon	NT5C3B	protein_coding
ENSG00000100697	14	95106138	95106138	4.00E-11	-	95105131	95107640	0	4	115,106,196,33,	0,546,909,2476	-10.4	-9.57	21.9	-5.94	-7.01	7.92	CDS	DICER1	protein_coding
ENSG00000117859	1	51782600	51782600	4.30E-06	+	51781315	51783999	0	4	20,81,85,85,	0,272,1243,2599	-5.37	-4.75	7.1	-4.97	-5.99	7.91	exon	OSBPL9	protein_coding
ENSG00000113368	5	126836573	126836573	3.20E-47	+	126836334	126836812	0	1	478,	0	-46.5	-45.1	29.1	-14.4	-15.7	7.89	three_prime_utr	LMNB1	protein_coding
ENSG00000108773	17	42113773	42113773	2.00E-24	-	42113705	42114132	0	2	137,133,	0,294	-23.7	-22.6	31.8	-7.01	-8.15	7.89	CDS	KAT2A	protein_coding
ENSG00000133895	11	64809906	64809906	3.80E-06	-	64809816	64809996	0	1	180,	0	-5.42	-4.8	6.72	-4.89	-5.89	7.86	CDS	MEN1	protein_coding
ENSG00000197136	11	65634269	65634269	2.30E-06	+	65634182	65634604	0	2	174,67,	0,355	-5.64	-5.01	10.1	-4.89	-5.89	7.86	CDS	PCNX3	protein_coding
ENSG00000183853	1	158097343	158097343	1.00E-12	+	158097238	158097449	0	1	211,	0	-12	-11.2	9.29	-8.09	-9.27	7.85	three_prime_utr	KIRREL1	protein_coding
ENSG00000114554	3	127036102	127036102	7.90E-11	+	127035922	127036283	0	1	361,	0	-10.1	-9.29	15.3	-3.97	-4.91	7.85	three_prime_utr	PLXNA1	protein_coding
ENSG00000099219	9	5786387	5786387	1.30E-22	-	5786162	5786613	0	1	451,	0	-21.9	-20.8	23.2	-9.86	-11.1	7.85	three_prime_utr	ERMP1	protein_coding
ENSG00000102934	16	57252523	57252523	6.90E-09	-	57252437	57252610	0	1	173,	0	-8.16	-7.41	4.27	-9.89	-11.1	7.84	three_prime_utr	PLLP	protein_coding
ENSG00000127481	1	19112841	19112841	5.00E-23	-	19112691	19112991	0	1	300,	0	-22.3	-21.2	25.2	-22.8	-24.3	7.83	CDS	UBR4	protein_coding
ENSG00000166295	10	72233638	72233638	7.90E-24	+	72233534	72233743	0	1	209,	0	-23.1	-22	16.8	-8.25	-9.44	7.81	three_prime_utr	ANAPC16	protein_coding
ENSG00000204138	1	28498008	28498008	4.70E-08	+	28497918	28498098	0	1	180,	0	-7.33	-6.62	9.53	-4.57	-5.56	7.81	three_prime_utr	PHACTR4	protein_coding
ENSG00000162434	1	64855602	64855602	1.60E-11	-	64855512	64855693	0	1	181,	0	-10.8	-9.94	12.9	-8.17	-9.36	7.78	CDS	JAK1	protein_coding
ENSG00000169375	15	75409924	75409924	5.00E-15	-	75409857	75410239	0	2	134,106,	0,276	-14.3	-13.4	15.1	-5.7	-6.76	7.78	CDS	SIN3A	protein_coding
ENSG00000149541	11	62620615	62620615	4.00E-11	-	62620560	62621154	0	2	111,100,	0,494	-10.4	-9.57	21.9	-8.17	-9.36	7.78	CDS	B3GAT3	protein_coding
ENSG00000148773	10	128106285	128106285	1.00E-14	-	128106165	128106406	0	1	241,	0	-14	-13.1	11.5	-9.39	-10.6	7.76	CDS	MKI67	protein_coding
ENSG00000171940	20	53567587	53567587	2.50E-13	-	53567482	53567692	0	1	210,	0	-12.6	-11.7	44.8	-3.41	-4.3	7.75	three_prime_utr	ZNF217	protein_coding
ENSG00000166326	11	35808679	35808679	1.30E-17	+	35808589	35808770	0	1	181,	0	-16.9	-15.9	33.6	-3.41	-4.3	7.75	three_prime_utr	TRIM44	protein_coding
ENSG00000177600	11	812819	812819	6.30E-18	+	812546	812880	0	2	87,121,	0,213	-17.2	-16.2	15.1	-29.2	-30.8	7.75	CDS	RPLP2	protein_coding
ENSG00000139354	12	100624387	100624387	3.50E-06	+	100624252	100624522	0	1	270,	0	-5.46	-4.84	9.34	-4.42	-5.39	7.71	CDS	GAS2L3	protein_coding
ENSG00000273173	15	24975442	24975442	2.70E-09	+	24975376	24976349	0	2	133,45,	0,928	-8.57	-7.8	3.53	-12.2	-13.5	7.68	three_prime_utr	SNURF	protein_coding
ENSG00000061794	12	27755665	27755665	5.00E-22	+	27755575	27755756	0	1	181,	0	-21.3	-20.2	22.7	-4.55	-5.53	7.66	three_prime_utr	MRPS35	protein_coding
ENSG00000105835	7	106249722	106249722	0.00022	-	106249632	106249813	0	1	181,	0	-3.65	-3.15	3.78	-4.5	-5.48	7.64	three_prime_utr	NAMPT	protein_coding
ENSG00000204580	6	30889327	30889327	1.00E-15	+	30889237	30889418	0	1	181,	0	-15	-14.1	9.95	-5.01	-6.02	7.63	CDS	DDR1	protein_coding
ENSG00000149179	11	47161583	47161583	2.10E-06	+	47161493	47161674	0	1	181,	0	-5.67	-5.03	5.44	-4.03	-4.97	7.63	exon	C11orf49	protein_coding
ENSG00000128739	15	24975439	24975439	5.00E-12	+	24975369	24976344	0	2	140,40,	0,935	-11.3	-10.4	4.86	-11.7	-13	7.63	three_prime_utr	SNRPN	protein_coding
ENSG00000139354	12	100624382	100624382	3.50E-06	+	100624262	100624502	0	1	240,	0	-5.46	-4.84	9.34	-4.26	-5.22	7.61	CDS	GAS2L3	protein_coding
ENSG00000253304	1	29119772	29119772	3.20E-16	-	29119637	29119908	0	1	271,	0	-15.5	-14.6	52.7	-2.73	-3.54	7.61	three_prime_utr	TMEM200B	protein_coding
ENSG00000135480	12	52248752	52248752	0	+	52248146	52248915	0	2	65,325,	0,444	-1100	#NAME?	154	-69	-70.9	7.61	CDS	KRT7	protein_coding
ENSG00000222047	10	73916577	73916577	1.00E-17	-	73912002	73916637	0	4	93,85,33,119,	0,197,1040,4516	-17	-16	23.5	-8.01	-9.19	7.59	exon	C10orf55	protein_coding
ENSG00000154473	10	123163965	123163965	1.30E-06	+	123163875	123164055	0	1	180,	0	-5.88	-5.24	16.8	-3.97	-4.91	7.58	three_prime_utr	BUB3	protein_coding
ENSG00000146918	7	158639862	158639862	6.30E-16	-	158631610	158639929	0	2	107,134,	0,8185	-15.2	-14.3	17.1	-4.9	-5.91	7.56	three_prime_utr	NCAPG2	protein_coding
ENSG00000117724	1	214652913	214652913	3.20E-43	+	214652837	214653573	0	2	152,89,	0,647	-42.5	-41.2	28	-5.24	-6.28	7.56	CDS	CENPF	protein_coding
ENSG00000213918	16	3663037	3663037	0.00019	+	3662932	3663143	0	1	211,	0	-3.71	-3.2	7.28	-6.31	-7.4	7.55	three_prime_utr	DNASE1	protein_coding
ENSG00000204351	6	31965908	31965908	1.60E-20	+	31965804	31967076	0	3	209,138,73,	0,904,1199	-19.8	-18.7	72.8	-4.4	-5.37	7.55	exon	SKIV2L	protein_coding
ENSG00000168566	6	7609812	7609812	6.30E-32	+	7609692	7609932	0	1	240,	0	-31.2	-30	33.6	-5.66	-6.72	7.54	three_prime_utr	SNRNP48	protein_coding
ENSG00000156697	X	129929443	129929443	2.50E-13	+	129926100	129929552	0	3	12,100,217,	0,139,3235	-12.6	-11.7	25.8	-3.18	-4.04	7.52	CDS	UTP14A	protein_coding
ENSG00000182944	22	29290826	29290826	4.60E-05	+	29290706	29290946	0	1	240,	0	-4.34	-3.79	5.6	-4.09	-5.04	7.51	exon	EWSR1	protein_coding
ENSG00000184792	22	30906520	30906520	7.90E-42	+	30905905	30907136	0	2	164,943,	0,288	-41.1	-39.8	147	-25	-26.6	7.5	three_prime_utr	OSBP2	protein_coding
ENSG00000107672	10	121974103	121974103	1.60E-08	-	121971061	121974204	0	2	8,201,	0,2942	-7.8	-7.06	16.8	-3.54	-4.44	7.49	exon	NSMCE4A	protein_coding
ENSG00000078618	1	51789422	51789422	1.60E-26	-	51789220	51789625	0	2	213,58,	0,347	-25.8	-24.7	13.8	-6.12	-7.21	7.48	CDS	NRDC	protein_coding
ENSG00000159023	1	29119790	29119790	3.20E-16	+	29119655	29119926	0	1	271,	0	-15.5	-14.6	37	-2.63	-3.42	7.47	three_prime_utr	EPB41	protein_coding
ENSG00000139697	12	123326230	123326230	3.20E-13	-	123325547	123326310	0	2	52,159,	0,604	-12.5	-11.6	10.6	-4.73	-5.72	7.44	CDS	SBNO1	protein_coding
ENSG00000043143	5	134566233	134566233	4.00E-41	+	134564486	134566351	0	2	124,236,	0,1629	-40.4	-39.1	23.2	-7.96	-9.14	7.42	CDS	JADE2	protein_coding
ENSG00000154059	18	24450986	24450986	2.00E-11	+	24450866	24451106	0	1	240,	0	-10.7	-9.87	16.1	-3.05	-3.9	7.39	three_prime_utr	IMPACT	protein_coding
ENSG00000131389	3	14485311	14485311	2.00E-07	+	14485251	14485372	0	1	121,	0	-6.7	-6.02	7.62	-3.91	-4.84	7.39	three_prime_utr	SLC6A6	protein_coding
ENSG00000166734	15	44413871	44413871	2.60E-08	+	44413781	44413961	0	1	180,	0	-7.58	-6.85	2.28	-29.5	-31.1	7.39	three_prime_utr	CASC4	protein_coding
ENSG00000132356	5	40762389	40762389	0.00019	-	40762314	40762465	0	1	151,	0	-3.71	-3.2	5.23	-4.06	-5.01	7.39	three_prime_utr	PRKAA1	protein_coding
ENSG00000062650	10	86453741	86453741	4.00E-18	-	86453267	86453828	0	2	68,173,	0,388	-17.4	-16.3	15.9	-4.19	-5.15	7.39	CDS	WAPL	protein_coding
ENSG00000107854	10	91845871	91845871	1.10E-05	+	91845803	91848485	0	2	137,103,	0,2579	-4.94	-4.35	4.67	-5.71	-6.77	7.37	CDS	TNKS2	protein_coding
ENSG00000084652	1	32196032	32196032	3.00E-07	+	32195957	32196107	0	1	150,	0	-6.52	-5.84	3.89	-8.08	-9.26	7.36	three_prime_utr	TXLNA	protein_coding
ENSG00000271383	1	149554742	149554742	7.90E-11	+	149554592	149554893	0	1	301,	0	-10.1	-9.29	15.3	-3.02	-3.86	7.36	three_prime_utr	NBPF19	protein_coding
ENSG00000147649	8	97727008	97727008	9.30E-07	+	97726918	97727098	0	1	180,	0	-6.03	-5.37	10.1	-3.63	-4.53	7.34	three_prime_utr	MTDH	protein_coding
ENSG00000104936	19	45779472	45779472	4.30E-10	-	45779343	45779602	0	2	16,164,	0,95	-9.37	-8.58	8.59	-6.22	-7.31	7.34	three_prime_utr	DMPK	protein_coding
ENSG00000197157	7	127652390	127652390	3.10E-08	+	127652329	127679102	0	2	122,58,	0,26715	-7.51	-6.79	2.82	-11.9	-13.2	7.34	CDS	SND1	protein_coding
ENSG00000166224	10	70877849	70877849	1.20E-06	+	70877759	70877939	0	1	180,	0	-5.91	-5.26	6.5	-3.34	-4.21	7.32	three_prime_utr	SGPL1	protein_coding
ENSG00000196591	6	113970998	113970998	1.30E-18	-	113970863	113971133	0	1	270,	0	-17.9	-16.8	25.8	-5.02	-6.04	7.32	five_prime_utr	HDAC2	protein_coding
ENSG00000119669	14	77028310	77028310	1.90E-06	-	77028190	77028430	0	1	240,	0	-5.71	-5.07	4.73	-5.18	-6.21	7.32	five_prime_utr	IRF2BPL	protein_coding
ENSG00000146676	7	44880991	44880991	1.30E-06	-	44880871	44881111	0	1	240,	0	-5.87	-5.23	11.2	-5.18	-6.21	7.32	three_prime_utr	PURB	protein_coding
ENSG00000146083	5	176532174	176532174	4.00E-22	-	176532039	176532310	0	1	271,	0	-21.4	-20.3	14.9	-4.47	-5.45	7.31	CDS	RNF44	protein_coding
ENSG00000105968	7	44827940	44827940	2.00E-11	-	44827835	44828045	0	1	210,	0	-10.7	-9.82	9.86	-4.53	-5.51	7.31	three_prime_utr	H2AFV	protein_coding
ENSG00000150347	10	62095194	62095194	2.00E-12	+	62095029	62095359	0	1	330,	0	-11.7	-10.8	13.7	-4.08	-5.03	7.3	three_prime_utr	ARID5B	protein_coding
ENSG00000169871	7	101095091	101095091	1.50E-05	+	101095001	101095181	0	1	180,	0	-4.83	-4.25	4.03	-5.37	-6.42	7.3	exon	TRIM56	protein_coding
ENSG00000065802	2	238449729	238449729	8.50E-09	+	238449579	238449880	0	1	301,	0	-8.07	-7.33	29.1	-2.95	-3.78	7.29	three_prime_utr	ASB1	protein_coding
ENSG00000196313	7	72945646	72945646	2.00E-33	+	72943504	72946236	0	3	18,123,100,	0,2081,2632	-32.7	-31.4	118	-2.91	-3.74	7.29	CDS	POM121	protein_coding
ENSG00000144283	2	158680842	158680842	3.70E-07	+	158680752	158680932	0	1	180,	0	-6.43	-5.76	7.4	-3.28	-4.16	7.28	three_prime_utr	PKP4	protein_coding
ENSG00000136381	15	78493990	78493990	7.20E-06	+	78493924	78494190	0	2	132,49,	0,217	-5.14	-4.54	6.28	-3.28	-4.16	7.28	CDS	IREB2	protein_coding
ENSG00000138180	10	93528378	93528378	6.00E-07	+	93528259	93528497	0	1	238,	0	-6.22	-5.55	16.8	-3.23	-4.09	7.23	three_prime_utr	CEP55	protein_coding
ENSG00000087510	20	56638167	56638167	7.90E-11	+	56637973	56638361	0	1	388,	0	-10.1	-9.29	34.7	-2.45	-3.22	7.23	three_prime_utr	TFAP2C	protein_coding
ENSG00000181704	X	68534194	68534194	1.30E-24	+	68534104	68534285	0	1	181,	0	-23.9	-22.8	87.4	-1.85	-2.54	7.23	three_prime_utr	YIPF6	protein_coding
ENSG00000169871	7	101096109	101096109	2.30E-06	+	101096019	101096200	0	1	181,	0	-5.63	-5	5.98	-3.23	-4.09	7.23	exon	TRIM56	protein_coding
ENSG00000241370	6	30346486	30346486	1.30E-06	+	30346408	30346735	0	2	156,23,	0,304	-5.9	-5.25	6.95	-3.23	-4.09	7.23	CDS	RPP21	protein_coding
ENSG00000039068	16	68815636	68815636	5.00E-53	+	68813548	68823335	0	5	14,245,146,225,91,	0,1966,5731,8452,9696	-52.3	-50.9	27.3	-17	-18.4	7.22	CDS	CDH1	protein_coding
ENSG00000111231	12	110453806	110453806	1.60E-22	-	110452990	110455841	0	4	106,129,97,27,	0,752,2595,2824	-21.8	-20.7	40.3	-16.3	-17.8	7.22	CDS	GPN3	protein_coding
ENSG00000173621	11	66858369	66858369	1.00E-20	+	66858146	66858593	0	1	447,	0	-20	-18.9	72.8	-19.8	-21.3	7.21	CDS	LRFN4	protein_coding
ENSG00000160633	19	5667139	5667139	1.30E-23	+	5667034	5667245	0	1	211,	0	-22.9	-21.8	17.9	-5.38	-6.43	7.21	exon	SAFB	protein_coding
ENSG00000258388	6	32155924	32155924	1.30E-17	+	32155113	32157137	0	4	70,96,108,27,	0,574,757,1997	-16.9	-15.9	12	-6.75	-7.88	7.21	CDS	PPT2-EGFL8	protein_coding
ENSG00000186834	17	45151470	45151470	6.30E-13	+	45151320	45151621	0	1	301,	0	-12.2	-11.3	17.9	-2.43	-3.2	7.2	three_prime_utr	HEXIM1	protein_coding
ENSG00000141401	18	11981665	11981665	0.00022	+	11981575	11981755	0	1	180,	0	-3.66	-3.16	15.7	-3.62	-4.52	7.2	five_prime_utr	IMPA2	protein_coding
ENSG00000197530	1	1630430	1630430	0.00049	+	1630370	1630490	0	1	120,	0	-3.31	-2.84	3.22	-3.62	-4.52	7.2	exon	MIB2	protein_coding
ENSG00000133030	17	17186603	17186603	1.00E-14	+	17186483	17186724	0	1	241,	0	-14	-13.1	20.2	-2.43	-3.2	7.2	three_prime_utr	MPRIP	protein_coding
ENSG00000092201	14	21357299	21357299	2.30E-06	-	21357232	21357973	0	2	134,47,	0,694	-5.63	-5	5.98	-3.17	-4.03	7.18	CDS	SUPT16H	protein_coding
ENSG00000085662	7	134447405	134447405	7.90E-29	-	134445295	134447513	0	2	25,216,	0,2002	-28.1	-26.9	22.4	-6.44	-7.55	7.18	exon	AKR1B1	protein_coding
ENSG00000156802	8	123320687	123320687	3.80E-05	-	123320597	123320777	0	1	180,	0	-4.42	-3.86	8.97	-3.4	-4.28	7.17	three_prime_utr	ATAD2	protein_coding
ENSG00000139793	13	97393850	97393850	3.60E-09	+	97393760	97393940	0	1	180,	0	-8.44	-7.68	6.4	-4.64	-5.62	7.16	three_prime_utr	MBNL2	protein_coding
ENSG00000070423	19	650337	650337	7.90E-21	-	649686	650441	0	2	62,208,	0,547	-20.1	-19	61.6	-1.81	-2.49	7.15	exon	RNF126	protein_coding
ENSG00000106460	7	12235490	12235490	1.60E-12	+	12235340	12235640	0	1	300,	0	-11.8	-10.9	15.7	-2.38	-3.15	7.14	three_prime_utr	TMEM106B	protein_coding
ENSG00000100350	22	36487534	36487534	3.20E-13	-	36487399	36487670	0	1	271,	0	-12.5	-11.6	44.8	-2.38	-3.15	7.14	three_prime_utr	FOXRED2	protein_coding
ENSG00000085415	18	12985294	12985294	6.80E-08	+	12984121	12985350	0	2	69,111,	0,1118	-7.17	-6.46	7.84	-8.25	-9.44	7.14	exon	SEH1L	protein_coding
ENSG00000110497	11	46548342	46548342	1.30E-13	-	46547859	46548440	0	2	16,195,	0,386	-12.9	-12	29.1	-2.38	-3.15	7.14	CDS	AMBRA1	protein_coding
ENSG00000130338	6	158502112	158502112	1.80E-08	+	158502022	158502203	0	1	181,	0	-7.75	-7.02	15.7	-2.8	-3.62	7.13	CDS	TULP4	protein_coding
ENSG00000198677	5	95548637	95548637	2.30E-06	-	95547131	95550584	0	3	20,156,4,	0,1428,3449	-5.63	-5	11.2	-3.12	-3.97	7.13	five_prime_utr	TTC37	protein_coding
ENSG00000161013	5	179797805	179797805	2.50E-19	-	179797626	179797985	0	1	359,	0	-18.6	-17.5	21.3	-6.55	-7.66	7.11	three_prime_utr	MGAT4B	protein_coding
ENSG00000168807	16	69302917	69302917	0.00039	+	69302827	69303008	0	1	181,	0	-3.41	-2.93	4.76	-3.32	-4.19	7.11	three_prime_utr	SNTB2	protein_coding
ENSG00000113645	5	168441779	168441779	1.60E-11	+	168441710	168454007	0	3	139,92,40,	0,2783,12257	-10.8	-9.94	19.1	-2.36	-3.12	7.11	CDS	WWC1	protein_coding
ENSG00000111358	12	123660876	123660876	1.70E-05	+	123660667	123661086	0	1	419,	0	-4.77	-4.18	12.3	-4.52	-5.49	7.09	three_prime_utr	GTF2H3	protein_coding
ENSG00000170248	3	33855228	33855228	1.60E-20	+	33855127	33863963	0	2	202,68,	0,8768	-19.8	-18.7	38.7	-1.78	-2.46	7.09	CDS	PDCD6IP	protein_coding
ENSG00000136448	17	45081704	45081704	2.40E-05	+	45081657	45083743	0	2	95,86,	0,2000	-4.62	-4.04	5.23	-5.07	-6.09	7.08	CDS	NMT1	protein_coding
ENSG00000181704	X	68511905	68511905	7.90E-18	+	68511833	68513453	0	2	144,127,	0,1493	-17.1	-16.1	17.9	-3.32	-4.2	7.07	CDS	YIPF6	protein_coding
ENSG00000145287	4	83092936	83092936	1.00E-218	-	83090883	83093012	0	2	88,152,	0,1977	-218	-216	37.6	-22.7	-24.2	7.06	three_prime_utr	PLAC8	protein_coding
ENSG00000130560	9	135933355	135933355	1.20E-09	-	135933236	135933475	0	1	239,	0	-8.92	-8.14	34.7	-2.72	-3.53	7.04	three_prime_utr	UBAC1	protein_coding
ENSG00000100284	22	35347114	35347114	6.30E-17	+	35346953	35347275	0	2	19,221,	0,101	-16.2	-15.2	15	-3.3	-4.17	7.04	three_prime_utr	TOM1	protein_coding
ENSG00000176393	1	201983045	201983045	4.70E-08	+	201982977	201983404	0	2	136,75,	0,352	-7.33	-6.62	9.53	-2.72	-3.53	7.04	CDS	RNPEP	protein_coding
ENSG00000085511	6	161093811	161093811	0.0025	+	161093005	161096747	0	3	51,79,51,	0,767,3691	-2.61	-2.2	3.36	-3.23	-4.1	7.04	CDS	MAP3K4	protein_coding
ENSG00000112305	6	70860608	70860608	1.20E-06	+	70860518	70860698	0	1	180,	0	-5.91	-5.26	5.18	-4.39	-5.36	7.02	three_prime_utr	SMAP1	protein_coding
ENSG00000007168	17	2684475	2684475	5.00E-11	+	2684385	2684566	0	1	181,	0	-10.3	-9.49	5.43	-9.74	-11	7.02	three_prime_utr	PAFAH1B1	protein_coding
ENSG00000112309	6	70860604	70860604	7.20E-07	-	70860514	70860695	0	1	181,	0	-6.14	-5.48	5.76	-4.39	-5.36	7.02	three_prime_utr	B3GAT2	protein_coding
ENSG00000146083	5	176530934	176530934	7.90E-13	-	176530584	176531890	0	4	159,174,168,9,	0,263,878,1297	-12.1	-11.2	25.8	-4.11	-5.05	7.02	CDS	RNF44	protein_coding
ENSG00000111319	12	6374669	6374669	2.50E-84	-	6374399	6374939	0	1	540,	0	-83.6	-81.9	37.7	-19.5	-21	7	CDS	SCNN1A	protein_coding
ENSG00000122008	5	75599062	75599062	1.60E-16	+	75598957	75599167	0	1	210,	0	-15.8	-14.9	17.7	-3.26	-4.12	7	three_prime_utr	POLK	protein_coding
ENSG00000116133	1	54851622	54851622	6.30E-16	-	54851517	54851728	0	1	211,	0	-15.2	-14.3	8.05	-15.5	-16.9	7	three_prime_utr	DHCR24	protein_coding
ENSG00000124813	6	45549178	45549178	1.70E-07	+	45549058	45549298	0	1	240,	0	-6.77	-6.08	25.8	-2.68	-3.48	7	three_prime_utr	RUNX2	protein_coding
ENSG00000141076	16	69150622	69150622	1.30E-08	+	69143385	69150846	0	3	4,172,34,	0,7151,7427	-7.9	-7.16	25.8	-2.68	-3.48	7	CDS	UTP4	protein_coding
ENSG00000122490	18	79902942	79902942	9.30E-08	-	79902837	79903047	0	1	210,	0	-7.03	-6.33	4.58	-6.75	-7.87	6.98	exon	PQLC1	protein_coding
ENSG00000106415	7	7969512	7969512	2.50E-05	+	7969422	7969602	0	1	180,	0	-4.6	-4.02	6.44	-2.93	-3.76	6.97	CDS	GLCCI1	protein_coding
ENSG00000130725	19	58556908	58556908	6.30E-28	-	58556710	58557107	0	2	80,216,	0,181	-27.2	-26	40.3	-4.26	-5.22	6.97	CDS	UBE2M	protein_coding
ENSG00000111057	12	52951601	52951601	0	+	52950718	52952484	0	2	188,1004,	0,762	-1840	#NAME?	189	-290	-293	6.97	exon	KRT18	protein_coding
ENSG00000162458	1	15785668	15785668	1.00E-12	+	15785519	15785818	0	1	299,	0	-12	-11.1	35.9	-3.66	-4.57	6.97	three_prime_utr	FBLIM1	protein_coding
ENSG00000205250	16	67195916	67195916	1.60E-34	+	67195824	67197624	0	2	184,26,	0,1774	-33.8	-32.5	9.07	-14.4	-15.8	6.97	exon	E2F4	protein_coding
ENSG00000177084	12	132624741	132624741	6.30E-13	-	132624621	132624862	0	1	241,	0	-12.2	-11.3	10.5	-4.83	-5.83	6.95	three_prime_utr	POLE	protein_coding
ENSG00000090060	14	96567005	96567005	5.90E-10	+	96566930	96567081	0	1	151,	0	-9.23	-8.44	35.9	-2.64	-3.43	6.95	three_prime_utr	PAPOLA	protein_coding
ENSG00000005700	6	82170971	82170971	2.50E-07	-	82170881	82171062	0	1	181,	0	-6.6	-5.92	10.8	-2.64	-3.43	6.95	three_prime_utr	IBTK	protein_coding
ENSG00000177565	3	177064967	177064967	1.40E-07	-	177053835	177065016	0	2	83,97,	0,11084	-6.84	-6.15	3.18	-11.2	-12.5	6.95	CDS	TBL1XR1	protein_coding
ENSG00000103423	16	4441499	4441499	4.00E-11	+	4441424	4442386	0	2	151,119,	0,843	-10.4	-9.56	8.33	-4.83	-5.83	6.95	exon	DNAJA3	protein_coding
ENSG00000142208	14	104769588	104769588	1.30E-15	-	104769468	104769708	0	1	240,	0	-14.9	-13.9	4.72	-18.2	-19.6	6.94	exon	AKT1	protein_coding
ENSG00000102554	13	73077406	73077406	4.00E-13	+	73077301	73077512	0	1	211,	0	-12.4	-11.5	47.1	-2.24	-2.98	6.94	three_prime_utr	KLF5	protein_coding
ENSG00000134575	11	47244792	47244792	6.30E-14	-	47243084	47244850	0	3	40,83,116,	0,154,1650	-13.2	-12.3	26.9	-3.63	-4.54	6.94	CDS	ACP2	protein_coding
ENSG00000161202	3	184164327	184164327	2.20E-10	+	184157057	184164516	0	4	10,70,122,39,	0,6599,7209,7420	-9.65	-8.84	11.2	-5.11	-6.13	6.94	CDS	DVL3	protein_coding
ENSG00000090905	16	24824019	24824019	2.00E-17	+	24823929	24824110	0	1	181,	0	-16.7	-15.8	18.5	-3.19	-4.05	6.93	three_prime_utr	TNRC6A	protein_coding
ENSG00000006634	7	87907286	87907286	3.20E-19	+	87904343	87907385	0	2	73,198,	0,2844	-18.5	-17.5	51.6	-1.71	-2.37	6.93	CDS	DBF4	protein_coding
ENSG00000143575	1	154275715	154275715	1.30E-40	+	154275384	154275815	0	2	100,200,	0,231	-39.9	-38.5	13.4	-20.8	-22.3	6.93	exon	HAX1	protein_coding
ENSG00000110801	12	121899724	121899724	6.80E-07	+	121899634	121899815	0	1	181,	0	-6.17	-5.51	7.17	-4.42	-5.4	6.91	exon	PSMD9	protein_coding
ENSG00000132640	20	11925875	11925875	4.00E-11	+	11925770	11925980	0	1	210,	0	-10.4	-9.58	15.7	-2.22	-2.96	6.91	three_prime_utr	BTBD3	protein_coding
ENSG00000095319	9	129006737	129006737	2.50E-16	+	129006617	129006857	0	1	240,	0	-15.6	-14.6	14.6	-3.16	-4.02	6.91	three_prime_utr	NUP188	protein_coding
ENSG00000169045	5	179615677	179615677	1.40E-10	-	179615587	179615768	0	1	181,	0	-9.86	-9.05	38.1	-2.22	-2.96	6.91	exon	HNRNPH1	protein_coding
ENSG00000009335	7	157248469	157248469	1.00E-07	+	157231779	157248572	0	2	36,205,	0,16588	-6.98	-6.28	12.3	-2.59	-3.38	6.91	CDS	UBE3C	protein_coding
ENSG00000149679	20	62393511	62393511	0.00051	-	62391450	62393583	0	4	3,107,104,144,	0,938,1469,1989	-3.29	-2.82	10.1	-2.86	-3.69	6.91	CDS	CABLES2	protein_coding
ENSG00000170242	11	11940488	11940488	2.00E-07	+	11936398	11942347	0	4	112,116,120,13,	0,1858,4030,5936	-6.7	-6.02	13.4	-3.94	-4.87	6.91	CDS	USP47	protein_coding
ENSG00000178802	15	74891505	74891505	1.60E-20	+	74891432	74892724	0	2	147,64,	0,1228	-19.8	-18.8	14	-4.91	-5.92	6.91	CDS	MPI	protein_coding
ENSG00000167900	17	78174695	78174695	1.60E-53	-	78174222	78186879	0	6	947,90,94,24,111,93,	0,1306,8366,9531,10832,12564	-52.8	-51.4	182	-21.4	-22.9	6.91	three_prime_utr	TK1	protein_coding
ENSG00000084092	4	56977385	56977385	5.00E-15	-	56977295	56977475	0	1	180,	0	-14.3	-13.4	16.3	-3.14	-3.99	6.88	CDS	NOA1	protein_coding
ENSG00000126878	9	131117836	131117836	4.00E-14	+	131114256	131120368	0	4	21,42,163,134,	0,320,3499,5978	-13.4	-12.5	37	-1.68	-2.34	6.88	CDS	AIF1L	protein_coding
ENSG00000072518	11	63910675	63910675	7.90E-13	+	63910540	63910810	0	1	270,	0	-12.1	-11.2	45.9	-2.19	-2.93	6.87	three_prime_utr	MARK2	protein_coding
ENSG00000063169	19	47703007	47703007	7.90E-11	+	47702887	47703127	0	1	240,	0	-10.1	-9.27	21.3	-2.19	-2.93	6.87	three_prime_utr	BICRA	protein_coding
ENSG00000272391	7	75422327	75422327	2.00E-21	-	75422222	75422432	0	1	210,	0	-20.7	-19.6	20.9	-6.36	-7.46	6.87	CDS	POM121C	protein_coding
ENSG00000256861	12	122263640	122263640	2.00E-11	-	122263582	122266363	0	3	117,66,57,	0,551,2724	-10.7	-9.87	29.1	-2.19	-2.93	6.87	CDS	AC048338.1	protein_coding
ENSG00000134748	1	52416902	52416902	8.90E-09	+	52416827	52416978	0	1	151,	0	-8.05	-7.3	12.7	-2.55	-3.33	6.86	three_prime_utr	PRPF38A	protein_coding
ENSG00000143390	1	151346210	151346210	1.10E-06	-	151345939	151346481	0	3	22,129,60,	0,265,482	-5.94	-5.29	13.4	-2.55	-3.33	6.86	CDS	RFX5	protein_coding
ENSG00000103326	16	554306	554306	3.20E-07	+	554216	554397	0	1	181,	0	-6.49	-5.82	25.8	-2.55	-3.33	6.86	three_prime_utr	CAPN15	protein_coding
ENSG00000157540	21	37490308	37490308	1.60E-18	+	37486583	37490443	0	2	31,269,	0,3591	-17.8	-16.8	66.1	-1.67	-2.33	6.86	CDS	DYRK1A	protein_coding
ENSG00000144824	3	111974959	111974959	1.00E-35	+	111974839	111975080	0	1	241,	0	-35	-33.8	105	-2.76	-3.58	6.85	three_prime_utr	PHLDB2	protein_coding
ENSG00000120137	5	168553019	168553019	1.50E-09	-	168552929	168553110	0	1	181,	0	-8.82	-8.05	10.9	-4.93	-5.94	6.84	three_prime_utr	PANK3	protein_coding
ENSG00000085999	1	46247940	46247940	3.20E-11	+	46247836	46248045	0	1	209,	0	-10.5	-9.66	40.3	-2.16	-2.9	6.83	five_prime_utr	RAD54L	protein_coding
ENSG00000152818	6	144839225	144839225	0.00014	+	144839166	144840772	0	2	118,33,	0,1573	-3.84	-3.32	7.84	-2.96	-3.8	6.83	CDS	UTRN	protein_coding
ENSG00000106328	7	127591498	127591498	2.00E-16	+	127591408	127591588	0	1	180,	0	-15.7	-14.8	15.1	-3.86	-4.78	6.82	exon	FSCN3	protein_coding
ENSG00000113448	5	58972215	58972215	3.20E-26	-	58972095	58972335	0	1	240,	0	-25.5	-24.3	17.7	-7.14	-8.28	6.81	three_prime_utr	PDE4D	protein_coding
ENSG00000242498	15	89900499	89900499	2.10E-06	-	89900394	89900605	0	1	211,	0	-5.67	-5.03	7.84	-2.5	-3.28	6.81	three_prime_utr	ARPIN	protein_coding
ENSG00000079313	19	1821593	1821593	2.10E-07	-	1820336	1821669	0	2	59,151,	0,1182	-6.67	-5.98	20.2	-4.05	-4.99	6.81	CDS	REXO1	protein_coding
ENSG00000198830	1	26475329	26475329	1.00E-209	+	26475105	26475554	0	1	449,	0	-209	-207	75.1	-53.1	-55	6.79	exon	HMGN2	protein_coding
ENSG00000176894	12	132695957	132695957	3.20E-06	+	132690314	132696032	0	2	62,149,	0,5569	-5.49	-4.87	22.4	-2.73	-3.53	6.78	CDS	PXMP2	protein_coding
ENSG00000038382	5	14316673	14316673	2.30E-06	+	14316603	14330847	0	2	140,70,	0,14174	-5.63	-5	5.98	-5.92	-7	6.78	CDS	TRIO	protein_coding
ENSG00000117724	1	214622204	214622204	0.00014	+	214622127	214629072	0	2	154,27,	0,6918	-3.84	-3.32	5.16	-2.73	-3.53	6.78	CDS	CENPF	protein_coding
ENSG00000100697	14	95108024	95108024	5.10E-06	-	95107955	95108366	0	2	138,43,	0,368	-5.29	-4.67	12.3	-2.73	-3.53	6.78	CDS	DICER1	protein_coding
ENSG00000128567	7	131509105	131509105	2.50E-23	-	131508985	131509225	0	1	240,	0	-22.6	-21.5	23.8	-3.3	-4.18	6.77	three_prime_utr	PODXL	protein_coding
ENSG00000055332	2	37099584	37099584	1.60E-21	-	37099449	37099719	0	1	270,	0	-20.8	-19.7	28.4	-2.52	-3.3	6.77	three_prime_utr	EIF2AK2	protein_coding
ENSG00000164930	8	103332253	103332253	1.30E-16	+	103332148	103332358	0	1	210,	0	-15.9	-14.9	22.4	-3.01	-3.85	6.75	three_prime_utr	FZD6	protein_coding
ENSG00000047188	5	113594580	113594580	9.10E-08	+	113594415	113594746	0	1	331,	0	-7.04	-6.34	28	-2.45	-3.23	6.75	exon	YTHDC2	protein_coding
ENSG00000091409	2	172505907	172505907	3.40E-10	+	172505802	172506012	0	1	210,	0	-9.47	-8.68	9.86	-3.4	-4.29	6.75	three_prime_utr	ITGA6	protein_coding
ENSG00000066084	12	50745971	50745971	2.10E-06	+	50745881	50746062	0	1	181,	0	-5.67	-5.03	8.22	-2.45	-3.23	6.75	three_prime_utr	DIP2B	protein_coding
ENSG00000121152	2	96341790	96341790	3.80E-07	+	96341686	96342111	0	2	208,62,	0,363	-6.42	-5.75	25.8	-2.45	-3.23	6.75	CDS	NCAPH	protein_coding
ENSG00000203485	14	104710953	104710953	4.00E-12	+	104710900	104711126	0	2	107,104,	0,122	-11.4	-10.6	43.7	-2.11	-2.83	6.75	CDS	INF2	protein_coding
ENSG00000243317	7	135674277	135674277	1.30E-12	+	135674172	135674382	0	1	210,	0	-11.9	-11	10.3	-2.99	-3.83	6.73	three_prime_utr	STMP1	protein_coding
ENSG00000182768	15	90272064	90272064	2.50E-17	+	90271974	90272154	0	1	180,	0	-16.6	-15.6	11.8	-4.65	-5.64	6.73	three_prime_utr	NGRN	protein_coding
ENSG00000102908	16	69702371	69702371	1.00E-14	+	69702206	69702537	0	1	331,	0	-14	-13.1	52.7	-1.61	-2.25	6.73	three_prime_utr	NFAT5	protein_coding
ENSG00000141367	17	59655920	59655920	2.00E-07	+	59651270	59655988	0	2	46,135,	0,4583	-6.69	-6.01	3.42	-12.7	-14	6.73	CDS	CLTC	protein_coding
ENSG00000135114	12	121031529	121031529	1.00E-142	-	121024084	121038974	0	5	53,242,176,283,201,	0,3491,7357,9376,14689	-142	-140	216	-11.7	-13	6.72	CDS	OASL	protein_coding
ENSG00000163283	2	232382192	232382192	0	+	232378713	232382889	0	10	165,117,116,424,135,73,135,192,129,1393,	0,257,486,799,1472,1706,1909,2126,2525,2783	-641	#NAME?	88.5	-151	-153	6.72	three_prime_utr	ALPP	protein_coding
ENSG00000165288	X	80676272	80676272	3.70E-07	-	80676122	80676422	0	1	300,	0	-6.43	-5.76	24.7	-2.08	-2.8	6.71	three_prime_utr	BRWD3	protein_coding
ENSG00000148358	9	130135929	130135929	3.50E-05	+	130135824	130136034	0	1	210,	0	-4.46	-3.9	3.67	-4.9	-5.91	6.71	three_prime_utr	GPR107	protein_coding
ENSG00000168685	5	35876528	35876528	1.30E-05	+	35876423	35876633	0	1	210,	0	-4.88	-4.29	20.2	-2.65	-3.45	6.71	three_prime_utr	IL7R	protein_coding
ENSG00000090061	14	99510213	99510213	1.20E-09	+	99503590	99510271	0	3	54,72,115,	0,3485,6566	-8.93	-8.15	28	-2.08	-2.8	6.71	exon	CCNK	protein_coding
ENSG00000044115	5	138887570	138887570	1.30E-23	+	138881112	138887652	0	3	26,81,163,	0,5099,6377	-22.9	-21.8	4.17	-20.7	-22.2	6.71	CDS	CTNNA1	protein_coding
ENSG00000275023	17	38727193	38727193	2.20E-08	+	38727103	38727284	0	1	181,	0	-7.66	-6.94	30.3	-2.41	-3.17	6.7	three_prime_utr	MLLT6	protein_coding
ENSG00000198680	9	25677131	25677131	1.10E-06	-	25677042	25677221	0	1	179,	0	-5.94	-5.29	8.13	-2.41	-3.17	6.7	three_prime_utr	TUSC1	protein_coding
ENSG00000129116	4	168927933	168927933	5.00E-12	+	168927828	168928038	0	1	210,	0	-11.3	-10.5	9.9	-4.09	-5.04	6.7	three_prime_utr	PALLD	protein_coding
ENSG00000107164	9	130638112	130638112	1.70E-07	+	130637962	130638262	0	1	300,	0	-6.76	-6.07	15.1	-2.41	-3.17	6.7	three_prime_utr	FUBP3	protein_coding
ENSG00000145734	5	71497344	71497344	1.80E-06	+	71495348	71497419	0	2	60,150,	0,1921	-5.74	-5.1	9.71	-2.41	-3.17	6.7	CDS	BDP1	protein_coding
ENSG00000140157	15	22866339	22866339	5.10E-06	+	22860714	22866467	0	2	75,255,	0,5498	-5.29	-4.67	12.3	-2.41	-3.17	6.7	CDS	NIPA2	protein_coding
ENSG00000147889	9	21968086	21968086	1.00E-176	-	21967931	21968742	0	2	311,168,	0,643	-176	-174	51	-26.8	-28.4	6.69	three_prime_utr	CDKN2A	protein_coding
ENSG00000023171	11	123577504	123577504	1.60E-11	+	123577432	123594165	0	4	145,21,21,84,	0,977,6879,16649	-10.8	-9.92	20.7	-5.31	-6.35	6.69	CDS	GRAMD1B	protein_coding
ENSG00000133657	3	194406041	194406041	4.00E-19	-	194405966	194412289	0	2	150,91,	0,6232	-18.4	-17.4	9.86	-7.22	-8.36	6.68	CDS	ATP13A3	protein_coding
ENSG00000111799	6	75189646	75189646	2.00E-29	-	75189360	75189741	0	2	21,190,	0,191	-28.7	-27.5	3.7	-44.9	-46.7	6.68	CDS	COL12A1	protein_coding
ENSG00000109685	4	1942582	1942582	1.00E-05	+	1942387	1942777	0	1	390,	0	-5	-4.4	13.4	-2.05	-2.77	6.67	three_prime_utr	NSD2	protein_coding
ENSG00000133056	1	204423886	204423886	0.00098	-	204423796	204423977	0	1	181,	0	-3.01	-2.57	7.84	-2.76	-3.58	6.67	three_prime_utr	PIK3C2B	protein_coding
ENSG00000178691	17	31999759	31999759	1.30E-15	+	31999609	31999909	0	1	300,	0	-14.9	-14	56	-1.58	-2.22	6.67	three_prime_utr	SUZ12	protein_coding
ENSG00000156381	14	102506998	102506998	1.30E-05	-	102506878	102507118	0	1	240,	0	-4.87	-4.28	5.42	-3.83	-4.75	6.67	CDS	ANKRD9	protein_coding
ENSG00000205213	11	27366633	27366633	1.60E-13	-	27366528	27366738	0	1	210,	0	-12.8	-11.9	34.7	-1.58	-2.22	6.67	three_prime_utr	LGR4	protein_coding
ENSG00000198517	7	1540040	1540040	1.90E-05	+	1539189	1540141	0	2	39,201,	0,751	-4.71	-4.13	4.48	-3.83	-4.75	6.67	CDS	MAFK	protein_coding
ENSG00000115207	2	27326744	27326744	1.60E-23	-	27326596	27327240	0	2	297,64,	0,580	-22.8	-21.7	25.4	-5.03	-6.05	6.67	CDS	GTF3C2	protein_coding
ENSG00000092621	1	119741882	119741882	3.20E-34	+	119740360	119741998	0	2	158,232,	0,1406	-33.5	-32.3	19.1	-11.8	-13.1	6.65	exon	PHGDH	protein_coding
ENSG00000141905	19	3463522	3463522	4.00E-21	+	3463432	3463613	0	1	181,	0	-20.4	-19.3	20.5	-3.18	-4.03	6.64	three_prime_utr	NFIC	protein_coding
ENSG00000136295	7	2662664	2662664	1.40E-05	+	2662589	2662739	0	1	150,	0	-4.86	-4.27	7	-2.58	-3.37	6.64	three_prime_utr	TTYH3	protein_coding
ENSG00000164828	7	843369	843369	7.90E-23	+	843195	843544	0	2	37,204,	0,145	-22.1	-21	9.53	-16	-17.4	6.64	exon	SUN1	protein_coding
ENSG00000103342	16	11872315	11872315	2.50E-05	-	11872225	11872406	0	1	181,	0	-4.6	-4.02	7.84	-2.35	-3.11	6.64	three_prime_utr	GSPT1	protein_coding
ENSG00000142453	19	10920675	10920675	0.00011	+	10920500	10920850	0	3	73,90,17,	0,158,333	-3.94	-3.41	2.91	-5.41	-6.46	6.64	CDS	CARM1	protein_coding
ENSG00000167747	19	50798256	50798256	2.00E-36	-	50798091	50798421	0	1	330,	0	-35.7	-34.5	24	-18.4	-19.9	6.64	exon	C19orf48	protein_coding
ENSG00000163512	3	28338558	28338558	2.20E-05	-	28338499	28340464	0	2	118,63,	0,1902	-4.66	-4.08	19.1	-2.35	-3.11	6.64	CDS	AZI2	protein_coding
ENSG00000197965	1	167789970	167789970	0.0081	+	167789910	167790031	0	1	121,	0	-2.09	-1.73	2.24	-4.07	-5.01	6.63	three_prime_utr	MPZL1	protein_coding
ENSG00000159720	16	67438582	67438582	7.90E-11	-	67438492	67438673	0	1	181,	0	-10.1	-9.27	21.3	-2.02	-2.73	6.63	exon	ATP6V0D1	protein_coding
ENSG00000173193	3	122700336	122700336	2.50E-16	+	122700246	122700427	0	1	181,	0	-15.6	-14.7	12.7	-4.27	-5.23	6.63	CDS	PARP14	protein_coding
ENSG00000135480	12	52245491	52245491	0	+	52244565	52247750	0	3	46,282,93,	0,785,3092	-705	#NAME?	170	-14.8	-16.2	6.63	CDS	KRT7	protein_coding
ENSG00000185215	14	103135658	103135658	6.30E-19	+	103135463	103135853	0	1	390,	0	-18.2	-17.2	35.9	-10.1	-11.4	6.62	three_prime_utr	TNFAIP2	protein_coding
ENSG00000119777	2	27036745	27036745	3.00E-10	+	27036542	27037125	0	3	50,82,49,	0,162,534	-9.52	-8.72	3.6	-13	-14.4	6.61	CDS	TMEM214	protein_coding
ENSG00000125450	17	75225410	75225410	6.60E-09	+	75225106	75225480	0	2	131,139,	0,235	-8.18	-7.43	8.41	-5.16	-6.19	6.61	three_prime_utr	NUP85	protein_coding
ENSG00000054654	14	64188628	64188628	1.60E-11	+	64177400	64188911	0	4	83,156,159,52,	0,9023,11149,11459	-10.8	-9.97	41.5	-2.88	-3.7	6.61	CDS	SYNE2	protein_coding
ENSG00000047315	4	57005659	57005659	6.30E-11	+	57005353	57006847	0	3	89,120,32,	0,246,1462	-10.2	-9.41	6.5	-6.73	-7.85	6.6	CDS	POLR2B	protein_coding
ENSG00000141279	17	47579541	47579541	6.80E-05	+	47579451	47579632	0	1	181,	0	-4.17	-3.62	3.7	-4.82	-5.82	6.59	exon	NPEPPS	protein_coding
ENSG00000110768	11	18347713	18347713	1.10E-08	+	18347550	18347876	0	2	165,45,	0,281	-7.96	-7.22	17.4	-1.99	-2.7	6.58	CDS	GTF2H1	protein_coding
ENSG00000114030	3	122425394	122425394	2.50E-08	-	122425274	122425515	0	1	241,	0	-7.61	-6.89	28	-1.99	-2.7	6.58	three_prime_utr	KPNA1	protein_coding
ENSG00000165934	14	92163685	92163685	1.00E-13	+	92163520	92163851	0	1	331,	0	-13	-12.1	49.3	-2.85	-3.67	6.58	three_prime_utr	CPSF2	protein_coding
ENSG00000139289	12	76026661	76026661	3.40E-07	-	76026586	76026737	0	1	151,	0	-6.47	-5.79	14.6	-2.3	-3.05	6.58	three_prime_utr	PHLDA1	protein_coding
ENSG00000181904	5	134859273	134859273	4.00E-06	+	134859198	134859348	0	1	150,	0	-5.4	-4.78	7.56	-2.3	-3.05	6.58	three_prime_utr	C5orf24	protein_coding
ENSG00000136536	2	159767703	159767703	2.20E-08	+	159767553	159767854	0	1	301,	0	-7.66	-6.94	30.3	-1.99	-2.7	6.58	three_prime_utr	7-Mar	protein_coding
ENSG00000110367	11	118758877	118758877	5.90E-07	-	118758802	118758952	0	1	150,	0	-6.23	-5.56	5.04	-3.49	-4.38	6.58	CDS	DDX6	protein_coding
ENSG00000090989	4	55899784	55899784	2.50E-09	+	55896844	55900571	0	3	56,200,13,	0,2840,3714	-8.6	-7.84	33.6	-1.99	-2.7	6.58	CDS	EXOC1	protein_coding
ENSG00000054654	14	63949915	63949915	5.40E-09	+	63942141	63954805	0	3	2,182,87,	0,7683,12577	-8.27	-7.51	17.9	-1.99	-2.7	6.58	CDS	SYNE2	protein_coding
ENSG00000181264	11	120325323	120325323	0.0065	+	120325278	120327180	0	2	90,61,	0,1841	-2.19	-1.83	3.04	-2.66	-3.46	6.58	five_prime_utr	TMEM136	protein_coding
ENSG00000159579	16	57239623	57239623	0.00014	+	57239548	57239698	0	1	150,	0	-3.84	-3.32	5.16	-2.5	-3.28	6.57	three_prime_utr	RSPRY1	protein_coding
ENSG00000001617	3	50184680	50184680	4.00E-21	+	50184547	50185971	0	4	267,89,42,83,	0,895,1118,1341	-20.4	-19.3	43.7	-3.26	-4.13	6.57	CDS	SEMA3F	protein_coding
ENSG00000261147	15	90272057	90272057	2.50E-17	+	90271967	90272148	0	1	181,	0	-16.6	-15.6	11.8	-5.74	-6.8	6.56	three_prime_utr	AC091167.3	protein_coding
ENSG00000117298	1	21218547	21218547	4.00E-52	-	21218382	21218712	0	1	330,	0	-51.4	-50	51.9	-4.24	-5.2	6.55	three_prime_utr	ECE1	protein_coding
ENSG00000008256	7	6163032	6163032	1.00E-38	-	6162912	6163153	0	1	241,	0	-38	-36.7	16.1	-11.5	-12.8	6.55	three_prime_utr	CYTH3	protein_coding
ENSG00000146223	6	42889221	42889221	6.80E-07	+	42889116	42889327	0	1	211,	0	-6.17	-5.51	14	-1.96	-2.66	6.54	three_prime_utr	RPL7L1	protein_coding
ENSG00000037757	19	13774103	13774103	1.80E-08	+	13774013	13774193	0	1	180,	0	-7.75	-7.02	12.3	-1.96	-2.66	6.54	three_prime_utr	MRI1	protein_coding
ENSG00000128915	15	60422576	60422576	6.00E-07	-	60422456	60422697	0	1	241,	0	-6.22	-5.55	15.7	-1.96	-2.66	6.54	three_prime_utr	ICE2	protein_coding
ENSG00000110719	11	68049174	68049174	1.30E-08	+	68049084	68049264	0	1	180,	0	-7.9	-7.16	10.1	-1.96	-2.66	6.54	CDS	TCIRG1	protein_coding
ENSG00000106012	7	2614043	2614043	6.80E-08	+	2613923	2614164	0	1	241,	0	-7.17	-6.46	20.2	-1.96	-2.66	6.54	three_prime_utr	IQCE	protein_coding
ENSG00000235162	12	105330870	105330870	1.90E-08	+	105330803	105353529	0	3	134,25,21,	0,17798,22705	-7.73	-7	2.56	-10.4	-11.6	6.54	five_prime_utr	C12orf75	protein_coding
ENSG00000177733	5	137754300	137754300	1.50E-10	-	137754225	137754376	0	1	151,	0	-9.81	-9	5.16	-12.5	-13.8	6.53	five_prime_utr	HNRNPA0	protein_coding
ENSG00000127586	16	789024	789024	1.00E-08	+	788934	789115	0	1	181,	0	-8	-7.26	8.52	-3.15	-4.01	6.53	exon	CHTF18	protein_coding
ENSG00000025800	1	32175835	32175835	3.20E-11	+	32175670	32176000	0	1	330,	0	-10.5	-9.66	40.3	-4.73	-5.73	6.52	three_prime_utr	KPNA6	protein_coding
ENSG00000166454	16	81044931	81044931	2.30E-06	+	81044841	81045021	0	1	180,	0	-5.63	-5	12.3	-2.25	-2.99	6.52	CDS	ATMIN	protein_coding
ENSG00000124275	5	7870866	7870866	0.00014	+	7870810	7872296	0	2	113,67,	0,1419	-3.84	-3.32	14.6	-2.25	-2.99	6.52	CDS	MTRR	protein_coding
ENSG00000135862	1	183116784	183116784	4.30E-06	+	183116649	183116920	0	2	26,154,	0,117	-5.37	-4.75	6.5	-3.59	-4.49	6.51	CDS	LAMC1	protein_coding
ENSG00000147689	8	123209584	123209584	4.00E-65	+	123209120	123210049	0	1	929,	0	-64.4	-62.9	79.6	-10.9	-12.2	6.51	exon	FAM83A	protein_coding
ENSG00000167258	17	39490629	39490629	1.20E-10	+	39471640	39490703	0	2	123,147,	0,18916	-9.92	-9.11	8.97	-4.67	-5.66	6.51	CDS	CDK12	protein_coding
ENSG00000198818	6	166320085	166320085	6.80E-07	-	166319936	166320235	0	1	299,	0	-6.17	-5.51	23.5	-1.92	-2.62	6.49	exon	SFT2D1	protein_coding
ENSG00000132640	20	11924528	11924528	5.00E-46	+	11924183	11924873	0	1	690,	0	-45.3	-43.9	161	-7.41	-8.57	6.49	three_prime_utr	BTBD3	protein_coding
ENSG00000137965	1	78650375	78650375	0.00027	+	78650285	78650465	0	1	180,	0	-3.57	-3.07	8.97	-2.42	-3.19	6.49	CDS	IFI44	protein_coding
ENSG00000099817	19	1086713	1086713	2.00E-13	-	1086608	1086818	0	1	210,	0	-12.7	-11.8	48.2	-1.5	-2.12	6.49	three_prime_utr	POLR2E	protein_coding
ENSG00000177352	3	49163928	49163928	1.10E-08	-	49163750	49164107	0	1	357,	0	-7.96	-7.22	20.2	-2.76	-3.57	6.49	CDS	CCDC71	protein_coding
ENSG00000273749	15	22903814	22903814	0.0005	-	22903724	22903905	0	1	181,	0	-3.3	-2.83	5.32	-2.42	-3.19	6.49	CDS	CYFIP1	protein_coding
ENSG00000112159	6	89718898	89718898	3.80E-05	-	89718623	89722986	0	4	4,264,90,32,	0,143,512,4331	-4.42	-3.86	13.4	-1.92	-2.62	6.49	CDS	MDN1	protein_coding
ENSG00000119705	14	77715860	77715860	4.40E-08	+	77712037	77715950	0	2	1,179,	0,3734	-7.36	-6.64	16.3	-1.92	-2.62	6.49	CDS	SLIRP	protein_coding
ENSG00000112851	5	65994805	65994805	1.90E-08	+	65992895	66012099	0	3	12,118,51,	0,1851,19153	-7.71	-6.98	7.28	-5.17	-6.2	6.49	CDS	ERBIN	protein_coding
ENSG00000163694	4	40425260	40425260	4.00E-18	-	40425095	40425425	0	1	330,	0	-17.4	-16.3	31.4	-3.02	-3.86	6.48	three_prime_utr	RBM47	protein_coding
ENSG00000001629	7	92399421	92399421	3.20E-17	+	92399226	92399617	0	1	391,	0	-16.5	-15.5	44.8	-7.64	-8.8	6.48	three_prime_utr	ANKIB1	protein_coding
ENSG00000138095	2	43899575	43899575	4.00E-12	-	43899503	43901355	0	2	145,36,	0,1816	-11.4	-10.5	8.13	-7.25	-8.4	6.47	CDS	LRPPRC	protein_coding
ENSG00000136485	17	63590022	63590022	0.00078	+	63589932	63590112	0	1	180,	0	-3.11	-2.65	4.48	-3.66	-4.57	6.46	three_prime_utr	DCAF7	protein_coding
ENSG00000113597	5	65664373	65664373	1.30E-06	+	65664224	65664523	0	2	160,20,	0,279	-5.87	-5.23	13.4	-2.19	-2.93	6.46	exon	TRAPPC13	protein_coding
ENSG00000117266	1	205532373	205532373	2.00E-13	+	205532253	205532493	0	1	240,	0	-12.7	-11.8	48.2	-1.48	-2.1	6.46	three_prime_utr	CDK18	protein_coding
ENSG00000196526	4	7872073	7872073	1.80E-08	-	7868692	7872195	0	2	27,244,	0,3259	-7.74	-7.01	4.86	-6.36	-7.46	6.46	CDS	AFAP1	protein_coding
ENSG00000157796	4	39228566	39228566	6.30E-13	+	39228309	39228648	0	2	48,163,	0,176	-12.2	-11.4	25.2	-1.48	-2.1	6.46	CDS	WDR19	protein_coding
ENSG00000114554	3	127029503	127029503	7.20E-07	+	127029058	127029949	0	3	38,97,76,	0,381,815	-6.14	-5.48	9.71	-3.06	-3.9	6.45	CDS	PLXNA1	protein_coding
ENSG00000164190	5	37052468	37052468	6.50E-09	+	37052393	37052544	0	1	151,	0	-8.19	-7.44	5.74	-4.99	-6.01	6.45	CDS	NIPBL	protein_coding
ENSG00000178307	17	21198695	21198695	1.90E-06	-	21198590	21198800	0	1	210,	0	-5.71	-5.07	5.32	-3.5	-4.4	6.45	CDS	TMEM11	protein_coding
ENSG00000140157	15	22867171	22867171	4.00E-15	+	22866856	22867486	0	1	630,	0	-14.4	-13.4	25.8	-6.34	-7.44	6.45	three_prime_utr	NIPA2	protein_coding
ENSG00000178467	3	49004946	49004946	2.30E-06	+	49004856	49005037	0	1	181,	0	-5.63	-5	8.41	-1.89	-2.58	6.44	exon	P4HTM	protein_coding
ENSG00000057252	1	179341175	179341175	2.50E-09	+	179341085	179341266	0	1	181,	0	-8.6	-7.84	33.6	-1.89	-2.58	6.44	CDS	SOAT1	protein_coding
ENSG00000130762	1	3480828	3480828	4.40E-08	+	3480693	3480963	0	1	270,	0	-7.36	-6.64	16.3	-1.89	-2.58	6.44	three_prime_utr	ARHGEF16	protein_coding
ENSG00000187325	X	78130608	78130608	1.60E-12	-	78130400	78130817	0	1	417,	0	-11.8	-10.9	12.3	-5.48	-6.53	6.44	three_prime_utr	TAF9B	protein_coding
ENSG00000166532	12	8776843	8776843	3.20E-06	+	8776663	8777023	0	1	360,	0	-5.49	-4.87	22.4	-1.89	-2.58	6.44	three_prime_utr	RIMKLB	protein_coding
ENSG00000173064	12	112237021	112237021	2.20E-08	-	112235758	112239171	0	3	26,154,120,	0,1186,3293	-7.66	-6.94	30.3	-1.89	-2.58	6.44	CDS	HECTD4	protein_coding
ENSG00000089220	12	118136243	118136243	3.20E-05	+	118136154	118136332	0	1	178,	0	-4.5	-3.94	1.56	-31.5	-33.1	6.43	CDS	PEBP1	protein_coding
ENSG00000174136	5	98773991	98773991	4.00E-13	+	98773841	98774141	0	1	300,	0	-12.4	-11.5	47.1	-1.47	-2.09	6.43	CDS	RGMB	protein_coding
ENSG00000168010	11	72827231	72827231	4.00E-13	+	72827169	72828474	0	2	124,116,	0,1189	-12.4	-11.5	47.1	-1.47	-2.09	6.43	exon	ATG16L2	protein_coding
ENSG00000132182	3	13360380	13360380	1.00E-188	-	13358234	13420219	0	16	161,222,146,199,156,138,141,107,69,159,133,151,97,132,137,160,	0,2035,7711,13599,15483,17269,18056,19221,20677,21328,28040,30068,32976,39122,41490,61825	-188	-186	170	-18.3	-19.8	6.43	CDS	NUP210	protein_coding
ENSG00000132024	19	13930089	13930089	3.50E-09	+	13929659	13930519	0	4	1,77,48,145,	0,418,582,715	-8.45	-7.69	7.84	-6.01	-7.09	6.41	CDS	CC2D1A	protein_coding
ENSG00000091436	2	173225727	173225727	0.0005	+	173225592	173225863	0	1	271,	0	-3.3	-2.83	13.4	-2.34	-3.09	6.41	three_prime_utr	MAP3K20	protein_coding
ENSG00000170144	2	177219672	177219672	0.0038	+	177219567	177219777	0	1	210,	0	-2.42	-2.03	10.1	-2.34	-3.09	6.41	three_prime_utr	HNRNPA3	protein_coding
ENSG00000111727	12	104104515	104104515	0.0005	+	104104425	104104606	0	1	181,	0	-3.3	-2.83	5.32	-2.34	-3.09	6.41	three_prime_utr	HCFC2	protein_coding
ENSG00000002834	17	38919526	38919526	3.20E-29	+	38919376	38919676	0	1	300,	0	-28.5	-27.4	10.4	-17.4	-18.9	6.4	three_prime_utr	LASP1	protein_coding
ENSG00000122390	16	3483506	3483506	6.30E-64	+	3479566	3483667	0	4	35,97,87,322,	0,2935,3258,3779	-63.2	-61.7	93	-6.27	-7.36	6.4	CDS	NAA60	protein_coding
ENSG00000135334	6	87675310	87675310	0.00045	-	87675190	87675430	0	1	240,	0	-3.35	-2.87	6.16	-2.13	-2.86	6.39	three_prime_utr	AKIRIN2	protein_coding
ENSG00000169871	7	101090134	101090134	7.40E-05	+	101089999	101090269	0	1	270,	0	-4.13	-3.59	10.1	-2.13	-2.86	6.39	exon	TRIM56	protein_coding
ENSG00000130487	22	50550095	50550095	8.50E-05	+	50550005	50550186	0	1	181,	0	-4.07	-3.54	7.1	-2.13	-2.86	6.39	three_prime_utr	KLHDC7B	protein_coding
ENSG00000196914	11	120487762	120487762	3.70E-08	+	120487657	120487867	0	1	210,	0	-7.43	-6.71	6.56	-3.65	-4.56	6.39	three_prime_utr	ARHGEF12	protein_coding
ENSG00000163694	4	40425964	40425964	6.30E-14	-	40425874	40426055	0	1	181,	0	-13.2	-12.3	26.9	-4.24	-5.19	6.39	three_prime_utr	RBM47	protein_coding
ENSG00000135677	12	64715030	64715030	0.00014	-	64714940	64715120	0	1	180,	0	-3.84	-3.32	6.72	-2.13	-2.86	6.39	exon	GNS	protein_coding
ENSG00000105329	19	41352831	41352831	5.00E-15	-	41352741	41352922	0	1	181,	0	-14.3	-13.3	4.06	-7.06	-8.2	6.39	exon	TGFB1	protein_coding
ENSG00000273171	17	28367865	28367865	2.00E-25	-	28367718	28368012	0	1	294,	0	-24.7	-23.6	37	-3.09	-3.94	6.39	CDS	AC002094.3	protein_coding
ENSG00000186815	12	113277301	113277301	8.10E-05	+	113276964	113278233	0	3	71,125,45,	0,275,1224	-4.09	-3.55	5.6	-3.23	-4.1	6.39	CDS	TPCN1	protein_coding
ENSG00000198369	2	65316826	65316826	8.90E-09	-	65316769	65332205	0	3	114,65,2,	0,15217,15434	-8.05	-7.3	12.7	-1.86	-2.54	6.39	CDS	SPRED2	protein_coding
ENSG00000156471	8	96320305	96320305	3.40E-05	+	96320265	96330348	0	3	80,69,32,	0,9947,10051	-4.47	-3.91	4.34	-3.23	-4.1	6.39	CDS	PTDSS1	protein_coding
ENSG00000108448	17	18727659	18727659	7.90E-13	+	18727560	18731110	0	2	198,41,	0,3509	-12.1	-11.2	45.9	-1.45	-2.07	6.39	exon	TRIM16L	protein_coding
ENSG00000143815	1	225422223	225422223	1.00E-23	-	225419763	225422370	0	2	35,294,	0,2313	-23	-21.9	31	-3.67	-4.58	6.38	CDS	LBR	protein_coding
ENSG00000120254	6	150865978	150865978	1.10E-05	+	150865907	150866518	0	3	142,55,13,	0,425,598	-4.94	-4.35	4.62	-4.68	-5.67	6.38	CDS	MTHFD1L	protein_coding
ENSG00000089022	12	111866193	111866193	5.10E-06	+	111843409	111867588	0	4	14,74,76,17,	0,21840,22746,24162	-5.29	-4.67	16.8	-4.38	-5.35	6.38	CDS	MAPKAPK5	protein_coding
ENSG00000125817	20	3785883	3785883	0.00022	-	3785733	3786033	0	1	300,	0	-3.65	-3.15	8.41	-4.82	-5.82	6.37	CDS	CENPB	protein_coding
ENSG00000177733	5	137752576	137752576	5.10E-06	-	137752486	137752667	0	1	181,	0	-5.29	-4.67	5.6	-4.08	-5.02	6.37	three_prime_utr	HNRNPA0	protein_coding
ENSG00000021826	2	210660569	210660569	1e-318	+	210658577	210671757	0	5	111,171,75,99,143,	0,1907,4545,9608,13037	-318	-316	54.6	-25.9	-27.4	6.37	CDS	CPS1	protein_coding
ENSG00000163931	3	53235169	53235169	2.00E-70	-	53234989	53235350	0	1	361,	0	-69.7	-68.1	56.9	-12.4	-13.8	6.36	exon	TKT	protein_coding
ENSG00000180776	13	21374040	21374040	4.00E-11	-	21373920	21374161	0	1	241,	0	-10.4	-9.58	16.8	-2.64	-3.43	6.36	three_prime_utr	ZDHHC20	protein_coding
ENSG00000159023	1	29117495	29117495	1.00E-11	+	29117375	29117616	0	1	241,	0	-11	-10.2	23	-2.64	-3.43	6.36	three_prime_utr	EPB41	protein_coding
ENSG00000197381	21	45175819	45175819	4.00E-07	+	45171758	45175909	0	2	1,180,	0,3971	-6.4	-5.73	5.92	-5.13	-6.16	6.36	CDS	ADARB1	protein_coding
ENSG00000171109	3	179375280	179375280	1.80E-07	+	179367579	179376928	0	4	13,68,122,7,	0,456,7640,9342	-6.75	-6.06	4.86	-4.69	-5.68	6.36	CDS	MFN1	protein_coding
ENSG00000255641	12	10412537	10412537	7.90E-11	-	10412458	10415780	0	2	158,77,	0,3245	-10.1	-9.27	21.3	-1.43	-2.05	6.36	three_prime_utr	AC068775.2	protein_coding
ENSG00000101353	20	37179364	37179364	4.00E-18	-	37179229	37179499	0	1	270,	0	-17.4	-16.4	6.91	-12.4	-13.8	6.35	CDS	MROH8	protein_coding
ENSG00000114270	3	48591747	48591747	2.00E-14	-	48591560	48592162	0	4	32,150,117,61,	0,112,337,541	-13.7	-12.8	47.1	-2.88	-3.71	6.35	CDS	COL7A1	protein_coding
ENSG00000140443	15	98959947	98959947	1.30E-32	+	98959677	98960217	0	1	540,	0	-31.9	-30.7	76.2	-11.5	-12.8	6.34	three_prime_utr	IGF1R	protein_coding
ENSG00000165688	9	136418607	136418607	5.00E-42	+	136418095	136419119	0	4	14,119,91,76,	0,459,732,948	-41.3	-40	19.8	-14	-15.4	6.34	exon	PMPCA	protein_coding
ENSG00000128585	7	131443568	131443568	1.00E-08	+	131437992	131443656	0	2	5,176,	0,5488	-7.98	-7.23	31.4	-1.82	-2.5	6.34	CDS	MKLN1	protein_coding
ENSG00000144401	2	207613295	207613295	6.80E-07	-	207613147	207620685	0	3	296,19,45,	0,2525,7493	-6.17	-5.51	14	-1.82	-2.5	6.34	CDS	METTL21A	protein_coding
ENSG00000283321	7	17330010	17330010	8.70E-08	+	17322575	17330069	0	3	32,90,118,	0,5183,7376	-7.06	-6.36	15.7	-1.82	-2.5	6.34	CDS	AC019117.3	protein_coding
ENSG00000131626	11	70324452	70324452	1.30E-08	+	70272401	70324860	0	3	35,102,14,	0,52000,52445	-7.9	-7.16	10.1	-1.82	-2.5	6.34	CDS	PPFIA1	protein_coding
ENSG00000157193	1	53266574	53266574	2.60E-05	-	53264359	53266676	0	2	37,204,	0,2113	-4.59	-4.02	13.4	-1.82	-2.5	6.34	CDS	LRP8	protein_coding
ENSG00000204569	6	30604067	30604067	0.014	-	30604007	30604128	0	1	121,	0	-1.85	-1.51	2.49	-2.25	-2.99	6.32	CDS	PPP1R10	protein_coding
ENSG00000087074	19	48875774	48875774	7.40E-06	+	48875640	48875908	0	1	268,	0	-5.13	-4.52	4.03	-4.37	-5.33	6.32	CDS	PPP1R15A	protein_coding
ENSG00000106771	9	109019220	109019220	0.00091	-	109019160	109019280	0	1	120,	0	-3.04	-2.59	3.68	-2.25	-2.99	6.32	three_prime_utr	TMEM245	protein_coding
ENSG00000240849	20	50124358	50124358	1.00E-12	-	50124238	50124478	0	1	240,	0	-12	-11.2	10.3	-6.81	-7.94	6.32	three_prime_utr	TMEM189	protein_coding
ENSG00000146433	6	158629775	158629775	0.00026	+	158629732	158631835	0	3	87,67,26,	0,1590,2077	-3.59	-3.1	5.32	-2.07	-2.79	6.32	CDS	TMEM181	protein_coding
ENSG00000069869	15	55829911	55829911	2.40E-05	-	55829823	55833059	0	3	176,73,52,	0,690,3184	-4.62	-4.05	8.22	-2.91	-3.74	6.32	CDS	NEDD4	protein_coding
ENSG00000158470	20	49635559	49635559	1.00E-266	-	49635305	49635813	0	1	508,	0	-266	-264	45.7	-14.2	-15.6	6.3	three_prime_utr	B4GALT5	protein_coding
ENSG00000261732	16	1685512	1685512	4.00E-18	+	1685438	1685847	0	2	149,91,	0,318	-17.4	-16.3	33.1	-3.62	-4.52	6.3	three_prime_utr	AL031708.1	protein_coding
ENSG00000109534	4	109815694	109815694	1.90E-08	+	109815605	109815784	0	1	179,	0	-7.73	-7	13.4	-2.57	-3.35	6.29	five_prime_utr	GAR1	protein_coding
ENSG00000139291	12	71702220	71702220	3.50E-06	+	71702056	71702385	0	1	329,	0	-5.46	-4.84	17.9	-1.79	-2.46	6.29	three_prime_utr	TMEM19	protein_coding
ENSG00000139719	12	122264177	122264177	2.00E-11	-	122263584	122264770	0	3	115,66,59,	0,549,1127	-10.7	-9.87	29.1	-1.4	-2.01	6.29	CDS	VPS33A	protein_coding
ENSG00000103740	15	78169846	78169846	7.90E-11	-	78169711	78169982	0	1	271,	0	-10.1	-9.27	24.7	-1.4	-2.01	6.29	three_prime_utr	ACSBG1	protein_coding
ENSG00000172831	16	66944916	66944916	1.00E-10	+	66944797	66945036	0	1	239,	0	-10	-9.22	31.4	-2.57	-3.35	6.29	three_prime_utr	CES2	protein_coding
ENSG00000111300	12	112054449	112054449	1.00E-05	-	112053571	112054512	0	2	86,125,	0,816	-5	-4.4	11.8	-1.79	-2.46	6.29	CDS	NAA25	protein_coding
ENSG00000174574	1	38991485	38991485	2.00E-13	+	38991371	38998210	0	2	229,40,	0,6799	-12.7	-11.8	48.2	-2.17	-2.9	6.29	CDS	AKIRIN1	protein_coding
ENSG00000159921	9	36222892	36222892	1.60E-11	-	36222787	36223402	0	2	211,30,	0,585	-10.8	-9.97	41.5	-1.4	-2.01	6.29	CDS	GNE	protein_coding
ENSG00000249967	10	97651045	97651045	9.30E-07	+	97650950	97656332	0	2	191,48,	0,5334	-6.03	-5.37	10.6	-1.79	-2.46	6.29	CDS	AL355315.1	protein_coding
ENSG00000163558	3	170304213	170304213	1.00E-220	+	170303524	170304903	0	1	1379,	0	-220	-218	148	-52.3	-54.2	6.28	three_prime_utr	PRKCI	protein_coding
ENSG00000163527	3	31637159	31637159	3.50E-08	+	31637024	31637294	0	1	270,	0	-7.46	-6.74	12	-2.86	-3.68	6.28	three_prime_utr	STT3B	protein_coding
ENSG00000160685	1	155015144	155015144	6.80E-08	+	155015039	155015249	0	1	210,	0	-7.17	-6.46	17.9	-2.86	-3.68	6.28	CDS	ZBTB7B	protein_coding
ENSG00000071859	X	154450308	154450308	1.60E-20	+	154449992	154450624	0	3	107,111,201,	0,216,431	-19.8	-18.7	17.5	-5.54	-6.59	6.27	exon	FAM50A	protein_coding
ENSG00000205426	12	52287182	52287182	0	-	52285942	52288422	0	6	551,32,221,126,165,62,	0,848,1159,1653,2041,2418	-713	#NAME?	177	-79.7	-81.7	6.27	CDS	KRT81	protein_coding
ENSG00000185651	22	21621935	21621935	1.30E-05	+	21621845	21622026	0	1	181,	0	-4.87	-4.28	12.3	-4.73	-5.72	6.27	exon	UBE2L3	protein_coding
ENSG00000182831	16	9109737	9109737	6.80E-07	+	9109647	9109828	0	1	181,	0	-6.17	-5.51	7.17	-3.91	-4.85	6.27	three_prime_utr	C16orf72	protein_coding
ENSG00000114346	3	172820652	172820652	1.30E-12	+	172820308	172820996	0	1	688,	0	-11.9	-11.1	42.6	-4.18	-5.13	6.27	three_prime_utr	ECT2	protein_coding
ENSG00000186174	11	118898644	118898644	1.10E-08	-	118898434	118898855	0	1	421,	0	-7.94	-7.2	9.34	-5.16	-6.19	6.27	CDS	BCL9L	protein_coding
ENSG00000133302	5	94695137	94695137	4.00E-15	+	94691614	94695445	0	3	42,183,615,	0,459,3216	-14.4	-13.5	44.8	-5.27	-6.3	6.27	CDS	SLF1	protein_coding
ENSG00000108587	17	30484742	30484742	4.70E-05	+	30484281	30484823	0	2	20,161,	0,381	-4.33	-3.78	5.04	-3.72	-4.63	6.27	CDS	GOSR1	protein_coding
ENSG00000105058	19	16191868	16191868	2.00E-14	+	16191750	16191987	0	1	237,	0	-13.7	-12.8	11.2	-5.89	-6.97	6.26	three_prime_utr	FAM32A	protein_coding
ENSG00000175634	11	67432797	67432797	7.90E-43	+	67432566	67433029	0	3	91,101,78,	0,170,385	-42.1	-40.7	150	-4.91	-5.92	6.26	exon	RPS6KB2	protein_coding
ENSG00000156787	8	123100959	123100959	2.50E-11	+	123100832	123102262	0	2	255,16,	0,1414	-10.6	-9.78	15.3	-3.18	-4.04	6.26	CDS	TBC1D31	protein_coding
ENSG00000204371	6	31882951	31882951	5.00E-16	-	31882717	31883418	0	3	68,116,57,	0,176,644	-15.3	-14.3	57.2	-2.15	-2.88	6.26	CDS	EHMT2	protein_coding
ENSG00000121039	8	73323308	73323308	1.40E-10	+	73323128	73323488	0	1	360,	0	-9.86	-9.05	38.1	-1.38	-1.99	6.25	three_prime_utr	RDH10	protein_coding
ENSG00000116754	1	70231101	70231101	3.20E-06	+	70231011	70231192	0	1	181,	0	-5.49	-4.87	22.4	-2.01	-2.72	6.25	exon	SRSF11	protein_coding
ENSG00000119862	2	64459932	64459932	1.60E-06	+	64459857	64460007	0	1	150,	0	-5.8	-5.16	23.5	-2.01	-2.72	6.25	three_prime_utr	LGALSL	protein_coding
ENSG00000163814	3	45110698	45110698	2.50E-20	-	45110555	45112336	0	2	286,254,	0,1527	-19.6	-18.5	48.2	-4.15	-5.1	6.25	CDS	CDCP1	protein_coding
ENSG00000104853	19	44991305	44991305	1.30E-06	+	44990902	44992293	0	3	43,136,61,	0,335,1330	-5.89	-5.24	4.03	-10.8	-12.1	6.24	CDS	CLPTM1	protein_coding
ENSG00000004142	17	28347311	28347311	5.10E-09	-	28347206	28347416	0	1	210,	0	-8.29	-7.53	32.5	-1.75	-2.42	6.23	three_prime_utr	POLDIP2	protein_coding
ENSG00000138160	10	92654104	92654104	6.80E-07	+	92654014	92654195	0	1	181,	0	-6.17	-5.51	17.9	-1.75	-2.42	6.23	three_prime_utr	KIF11	protein_coding
ENSG00000101849	X	9718889	9718889	7.20E-07	+	9718754	9719024	0	1	270,	0	-6.14	-5.48	9.53	-2.8	-3.62	6.23	three_prime_utr	TBL1X	protein_coding
ENSG00000259956	3	51394288	51394288	2.50E-15	+	51394198	51394379	0	1	181,	0	-14.6	-13.7	54.9	-2.13	-2.85	6.23	three_prime_utr	RBM15B	protein_coding
ENSG00000155252	10	97651078	97651078	9.30E-07	+	97651016	97656340	0	2	125,56,	0,5268	-6.03	-5.37	10.1	-1.75	-2.42	6.23	CDS	PI4K2A	protein_coding
ENSG00000100139	22	37927721	37927721	1.70E-07	+	37927616	37931829	0	2	210,31,	0,4182	-6.76	-6.07	15.1	-1.75	-2.42	6.23	CDS	MICALL1	protein_coding
ENSG00000160877	19	13136277	13136277	0.00033	+	13136126	13136324	0	2	27,93,	0,105	-3.48	-3	4	-2.16	-2.89	6.23	CDS	NACC1	protein_coding
ENSG00000184363	11	394409	394409	6.60E-06	+	394294	396249	0	2	230,99,	0,1856	-5.18	-4.57	19.1	-1.75	-2.42	6.23	CDS	PKP3	protein_coding
ENSG00000173064	12	112200748	112200748	0.0098	-	112200698	112201207	0	2	100,81,	0,428	-2.01	-1.66	4.48	-2.16	-2.89	6.23	CDS	HECTD4	protein_coding
ENSG00000115756	2	10426783	10426783	1.00E-104	+	10426489	10427077	0	2	6,354,	0,234	-104	-103	185	-3.4	-4.28	6.22	three_prime_utr	HPCAL1	protein_coding
ENSG00000196367	7	99011376	99011376	1.60E-13	+	99011243	99011509	0	2	12,169,	0,97	-12.8	-11.9	12.9	-2.76	-3.58	6.22	CDS	TRRAP	protein_coding
ENSG00000131504	5	141516435	141516435	1.60E-10	-	141516330	141516540	0	1	210,	0	-9.79	-8.98	20.7	-1.37	-1.97	6.21	three_prime_utr	DIAPH1	protein_coding
ENSG00000006468	7	13939181	13939181	3.20E-21	-	13935788	13958849	0	3	108,130,93,	0,3328,22968	-20.5	-19.4	31.4	-3.06	-3.91	6.21	CDS	ETV1	protein_coding
ENSG00000115365	2	210476363	210476363	3.40E-10	-	210471992	210476411	0	2	84,96,	0,4323	-9.47	-8.68	10.9	-2.5	-3.28	6.21	CDS	LANCL1	protein_coding
ENSG00000163348	1	154959394	154959394	6.80E-08	-	154959274	154959515	0	1	241,	0	-7.17	-6.46	6.72	-4.16	-5.11	6.2	CDS	PYGO2	protein_coding
ENSG00000176986	10	73746904	73746904	1.30E-13	+	73746694	73751807	0	4	22,200,136,91,	0,110,4413,5022	-12.9	-12	12.6	-7.04	-8.17	6.2	CDS	SEC24C	protein_coding
ENSG00000179262	19	12949336	12949336	4.00E-24	+	12949074	12949399	0	2	85,125,	0,200	-23.4	-22.2	16.3	-3.08	-3.93	6.2	CDS	RAD23A	protein_coding
ENSG00000130787	12	122848536	122848536	2.00E-14	+	122835590	122849888	0	5	53,64,143,57,14,	0,12440,12875,13205,14284	-13.7	-12.8	47.1	-2.74	-3.55	6.2	CDS	HIP1R	protein_coding
ENSG00000134871	13	110430605	110430605	5.90E-06	+	110430409	110430667	0	2	27,123,	0,135	-5.23	-4.62	6.44	-2.75	-3.56	6.18	CDS	COL4A2	protein_coding
ENSG00000144791	3	45679597	45679597	0.0005	+	45679507	45679687	0	1	180,	0	-3.3	-2.83	5.32	-1.95	-2.65	6.17	three_prime_utr	LIMD1	protein_coding
ENSG00000109133	4	41959538	41959538	7.90E-12	+	41959403	41959673	0	1	270,	0	-11.1	-10.3	42.6	-1.35	-1.95	6.17	three_prime_utr	TMEM33	protein_coding
ENSG00000070770	16	58164050	58164050	2.50E-05	-	58163975	58164125	0	1	150,	0	-4.6	-4.02	5.83	-1.95	-2.65	6.17	three_prime_utr	CSNK2A2	protein_coding
ENSG00000172469	6	95606144	95606144	1.90E-07	+	95606009	95606279	0	1	270,	0	-6.73	-6.04	26.9	-1.71	-2.37	6.17	CDS	MANEA	protein_coding
ENSG00000174579	3	136150674	136150674	7.90E-12	-	136150569	136150780	0	1	211,	0	-11.1	-10.3	42.6	-1.35	-1.95	6.17	three_prime_utr	MSL2	protein_coding
ENSG00000166411	15	78169851	78169851	1.60E-10	+	78169731	78169972	0	1	241,	0	-9.79	-8.98	30.3	-1.35	-1.95	6.17	three_prime_utr	IDH3A	protein_coding
ENSG00000122966	12	119686584	119686584	1.80E-09	-	119686389	119686780	0	1	391,	0	-8.75	-7.98	23.5	-2.08	-2.81	6.17	three_prime_utr	CIT	protein_coding
ENSG00000122566	7	26191273	26191273	2.60E-05	-	26191213	26191333	0	1	120,	0	-4.59	-4.02	6.72	-1.95	-2.65	6.17	exon	HNRNPA2B1	protein_coding
ENSG00000120899	8	27440385	27440385	3.20E-13	+	27440330	27444226	0	3	111,109,21,	0,2544,3875	-12.5	-11.6	8.69	-4.96	-5.97	6.17	CDS	PTK2B	protein_coding
ENSG00000136381	15	78488708	78488708	1.80E-06	+	78488646	78490506	0	2	125,85,	0,1775	-5.74	-5.1	12.9	-1.71	-2.37	6.17	CDS	IREB2	protein_coding
ENSG00000051009	11	6222550	6222550	6.80E-07	-	6222492	6222873	0	2	117,63,	0,318	-6.17	-5.51	14	-1.71	-2.37	6.17	CDS	FAM160A2	protein_coding
ENSG00000196998	X	49076456	49076456	1.00E-05	-	49076208	49076513	0	2	67,114,	0,191	-5	-4.4	5.6	-1.95	-2.65	6.17	exon	WDR45	protein_coding
ENSG00000116001	2	70212803	70212803	6.80E-05	-	70212761	70214414	0	2	84,66,	0,1587	-4.17	-3.62	3.7	-3.74	-4.66	6.17	CDS	TIA1	protein_coding
ENSG00000180198	1	28516795	28516795	2.20E-08	+	28508893	28518222	0	4	12,28,143,87,	0,1183,7831,9242	-7.66	-6.94	30.3	-4.27	-5.23	6.17	five_prime_utr	RCC1	protein_coding
ENSG00000198060	10	92349792	92349792	4.00E-13	+	92349418	92349915	0	2	114,245,	0,252	-12.4	-11.5	47.1	-2.72	-3.52	6.17	CDS	5-Mar	protein_coding
ENSG00000164828	7	874378	874378	2.00E-42	+	874123	874634	0	1	511,	0	-41.7	-40.4	22.4	-11.2	-12.5	6.16	exon	SUN1	protein_coding
ENSG00000005884	17	50056391	50056391	3.20E-26	+	50056138	50063660	0	2	507,123,	0,7399	-25.5	-24.4	93	-6.28	-7.37	6.15	exon	ITGA3	protein_coding
ENSG00000107130	9	130236004	130236004	2.50E-27	+	130235899	130236109	0	1	210,	0	-26.6	-25.4	27.5	-2.34	-3.1	6.14	three_prime_utr	NCS1	protein_coding
ENSG00000139163	12	22643881	22643881	1.60E-11	+	22626198	22644000	0	2	2,238,	0,17564	-10.8	-9.94	12.9	-2.06	-2.78	6.14	CDS	ETNK1	protein_coding
ENSG00000082258	2	134955176	134955176	3.20E-11	+	134955056	134955296	0	1	240,	0	-10.5	-9.66	40.3	-1.33	-1.92	6.13	three_prime_utr	CCNT2	protein_coding
ENSG00000119950	10	110285061	110285061	4.00E-11	+	110284941	110285182	0	1	241,	0	-10.4	-9.57	21.9	-2.42	-3.19	6.13	three_prime_utr	MXI1	protein_coding
ENSG00000079332	10	70150655	70150655	3.40E-08	-	70150580	70150731	0	1	151,	0	-7.47	-6.74	7.84	-2.42	-3.19	6.13	three_prime_utr	SAR1A	protein_coding
ENSG00000173933	11	66666084	66666084	2.20E-05	+	66665905	66666264	0	1	359,	0	-4.66	-4.08	15.7	-2.42	-3.19	6.13	exon	RBM4	protein_coding
ENSG00000054148	9	136850937	136850937	4.50E-08	+	136850847	136851027	0	1	180,	0	-7.35	-6.64	29.1	-2.42	-3.19	6.13	exon	PHPT1	protein_coding
ENSG00000140948	16	87410015	87410015	5.00E-17	-	87409895	87410135	0	1	240,	0	-16.3	-15.3	42.6	-2.98	-3.82	6.13	three_prime_utr	ZCCHC14	protein_coding
ENSG00000158985	5	131392187	131392187	1.00E-66	+	131392007	131392367	0	1	360,	0	-66	-64.5	72.8	-2.82	-3.64	6.13	three_prime_utr	CDC42SE2	protein_coding
ENSG00000146247	6	78937980	78937980	1.00E-11	-	78937905	78938056	0	1	151,	0	-11	-10.2	16.4	-2.42	-3.19	6.13	three_prime_utr	PHIP	protein_coding
ENSG00000141682	18	59903382	59903382	1.60E-32	+	59903262	59903502	0	1	240,	0	-31.8	-30.5	17.9	-5.52	-6.57	6.13	three_prime_utr	PMAIP1	protein_coding
ENSG00000174373	14	35750585	35750585	2.30E-06	-	35748779	35752039	0	3	45,209,16,	0,1702,3244	-5.63	-5	8.59	-2.7	-3.5	6.13	CDS	RALGAPA1	protein_coding
ENSG00000002834	17	38914427	38914427	2.20E-07	+	38914379	38915127	0	2	96,85,	0,663	-6.65	-5.97	7.1	-4.9	-5.9	6.13	CDS	LASP1	protein_coding
ENSG00000068323	X	49040504	49040504	3.20E-07	-	49039399	49040555	0	3	11,69,101,	0,335,1055	-6.49	-5.82	12.9	-2.7	-3.5	6.13	CDS	TFE3	protein_coding
ENSG00000204438	6	31663918	31663918	3.00E-08	-	31662663	31663985	0	2	47,133,	0,1189	-7.52	-6.8	8.29	-2.42	-3.19	6.13	CDS	GPANK1	protein_coding
ENSG00000013810	4	1728720	1728720	0.01	+	1728653	1730847	0	3	134,1,45,	0,1734,2149	-1.98	-1.62	3.36	-2.06	-2.78	6.13	CDS	TACC3	protein_coding
ENSG00000070367	14	57208603	57208603	4.00E-37	-	57208410	57209599	0	2	387,33,	0,1156	-36.4	-35.1	22.4	-6.22	-7.31	6.13	three_prime_utr	EXOC5	protein_coding
ENSG00000155363	1	112699954	112699954	3.20E-11	+	112699792	112700116	0	2	18,223,	0,101	-10.5	-9.66	12.6	-4.87	-5.87	6.12	exon	MOV10	protein_coding
ENSG00000258388	6	32169396	32169396	1.30E-12	+	32168504	32169936	0	3	32,209,29,	0,788,1403	-11.9	-11	7.72	-11.2	-12.4	6.12	three_prime_utr	PPT2-EGFL8	protein_coding
ENSG00000011426	7	36453551	36453551	1.00E-23	+	36453431	36453671	0	1	240,	0	-23	-21.9	84.1	-3.46	-4.35	6.11	three_prime_utr	ANLN	protein_coding
ENSG00000108479	17	75763366	75763366	0.00027	-	75763157	75763575	0	1	418,	0	-3.57	-3.07	11.2	-1.67	-2.32	6.11	CDS	GALK1	protein_coding
ENSG00000148730	10	70427808	70427808	6.80E-07	+	70427688	70427928	0	1	240,	0	-6.17	-5.51	14	-1.67	-2.32	6.11	three_prime_utr	EIF4EBP2	protein_coding
ENSG00000066735	14	104180310	104180310	2.00E-62	+	104179996	104180625	0	1	629,	0	-61.7	-60.3	82.9	-7.91	-9.08	6.11	three_prime_utr	KIF26A	protein_coding
ENSG00000143476	1	212103583	212103583	1.80E-06	+	212103463	212103703	0	1	240,	0	-5.74	-5.1	19.1	-1.67	-2.32	6.11	three_prime_utr	DTL	protein_coding
ENSG00000172732	11	65864767	65864767	6.30E-14	+	65864530	65864816	0	2	83,97,	0,189	-13.2	-12.3	33.6	-2.04	-2.76	6.11	exon	MUS81	protein_coding
ENSG00000060656	1	29304811	29304811	2.60E-06	+	29304001	29305412	0	3	44,76,61,	0,772,1350	-5.58	-4.95	12.9	-1.67	-2.32	6.11	CDS	PTPRU	protein_coding
ENSG00000105726	19	19647614	19647614	5.40E-09	-	19647470	19649744	0	3	289,97,4,	0,2096,2270	-8.27	-7.51	22.4	-2.04	-2.76	6.11	exon	ATP13A1	protein_coding
ENSG00000197702	11	12529618	12529618	2.00E-30	+	12529453	12529783	0	1	330,	0	-29.7	-28.5	17.2	-8.4	-9.59	6.1	three_prime_utr	PARVA	protein_coding
ENSG00000110108	11	60922979	60922979	2.00E-05	+	60922904	60923055	0	1	151,	0	-4.7	-4.12	3.15	-4.42	-5.39	6.1	three_prime_utr	TMEM109	protein_coding
ENSG00000142627	1	16138018	16138018	2.50E-15	-	16135708	16146441	0	4	62,333,156,19,	0,2144,2566,10714	-14.6	-13.7	33.6	-8.54	-9.74	6.1	CDS	EPHA2	protein_coding
ENSG00000137807	15	69426132	69426132	0.00095	+	69426042	69426222	0	1	180,	0	-3.02	-2.57	5.98	-1.88	-2.57	6.09	CDS	KIF23	protein_coding
ENSG00000140718	16	54114226	54114226	2.50E-08	+	54114136	54114317	0	1	181,	0	-7.61	-6.89	10.1	-1.31	-1.9	6.09	three_prime_utr	FTO	protein_coding
ENSG00000272333	19	35732332	35732332	2.70E-09	+	35732242	35732423	0	1	181,	0	-8.57	-7.8	18.5	-1.31	-1.9	6.09	CDS	KMT2B	protein_coding
ENSG00000173598	12	93400662	93400662	6.30E-14	+	93400407	93400918	0	1	511,	0	-13.2	-12.3	45.9	-7.21	-8.35	6.09	three_prime_utr	NUDT4	protein_coding
ENSG00000132356	5	40761386	40761386	1.60E-10	-	40761296	40761476	0	1	180,	0	-9.79	-8.98	20.7	-1.31	-1.9	6.09	three_prime_utr	PRKAA1	protein_coding
ENSG00000140443	15	98961504	98961504	2.50E-24	+	98961324	98961685	0	1	361,	0	-23.6	-22.5	86.3	-3.43	-4.32	6.09	three_prime_utr	IGF1R	protein_coding
ENSG00000152409	5	79326226	79326226	2.70E-09	+	79326076	79326377	0	1	301,	0	-8.57	-7.8	26.9	-1.31	-1.9	6.09	three_prime_utr	JMY	protein_coding
ENSG00000164414	6	87511770	87511770	0.0005	+	87511681	87511860	0	1	179,	0	-3.3	-2.83	5.32	-1.88	-2.57	6.09	three_prime_utr	SLC35A1	protein_coding
ENSG00000197183	20	32445847	32445847	3.30E-10	-	32445727	32445968	0	1	241,	0	-9.48	-8.68	20.2	-2.39	-3.15	6.09	three_prime_utr	NOL4L	protein_coding
ENSG00000113504	5	1086967	1086967	4.90E-07	-	1086902	1089005	0	3	131,55,24,	0,1403,2079	-6.31	-5.64	10.5	-2.39	-3.15	6.09	CDS	SLC12A7	protein_coding
ENSG00000157954	7	5225920	5225920	4.50E-08	+	5222618	5226018	0	2	194,196,	0,3204	-7.35	-6.64	29.1	-2.99	-3.82	6.09	CDS	WIPI2	protein_coding
ENSG00000175832	17	43528665	43528665	0.0083	-	43528588	43529159	0	2	155,25,	0,546	-2.08	-1.72	3.18	-1.88	-2.57	6.09	CDS	ETV4	protein_coding
ENSG00000152990	4	22421027	22421027	0.00089	-	22420966	22424248	0	2	123,58,	0,3224	-3.05	-2.6	7.28	-1.88	-2.57	6.09	CDS	ADGRA3	protein_coding
ENSG00000164466	5	175509194	175509194	5.00E-13	+	175509059	175509329	0	1	270,	0	-12.3	-11.4	19.1	-3.35	-4.23	6.08	CDS	SFXN1	protein_coding
ENSG00000204941	19	43185034	43185034	7.80E-06	-	43184921	43186476	0	2	226,135,	0,1420	-5.11	-4.51	8.97	-2.64	-3.44	6.08	CDS	PSG5	protein_coding
ENSG00000138463	3	122860138	122860138	7.90E-27	+	122833443	122872527	0	5	3,109,68,128,113,	0,12319,22863,26631,38971	-26.1	-24.9	31.4	-3.93	-4.86	6.08	CDS	DIRC2	protein_coding
ENSG00000120254	6	150876132	150876132	6.30E-12	+	150876090	150877818	0	3	84,51,46,	0,1543,1682	-11.2	-10.3	11.2	-5.05	-6.07	6.08	CDS	MTHFD1L	protein_coding
ENSG00000168710	1	110011285	110011285	1.00E-63	+	110004438	110014768	0	6	13,112,144,101,103,6,	0,4595,6775,7923,8458,10324	-63	-61.5	29.6	-30.5	-32.1	6.07	CDS	AHCYL1	protein_coding
ENSG00000180891	17	57862786	57862786	1.00E-05	-	57862591	57862982	0	1	391,	0	-5	-4.4	11.8	-3.7	-4.61	6.06	three_prime_utr	CUEDC1	protein_coding
ENSG00000197386	4	3217896	3217896	0.0032	+	3217841	3220251	0	2	111,70,	0,2340	-2.5	-2.1	3.08	-2.94	-3.77	6.06	exon	HTT	protein_coding
ENSG00000134057	5	69171360	69171360	4.00E-22	+	69167996	69174380	0	4	82,171,183,130,	0,176,3273,6254	-21.4	-20.3	31.4	-6.44	-7.55	6.05	CDS	CCNB1	protein_coding
ENSG00000163811	2	28947204	28947204	7.80E-07	+	28947054	28947354	0	1	300,	0	-6.11	-5.45	24.7	-1.63	-2.28	6.04	three_prime_utr	WDR43	protein_coding
ENSG00000104881	19	45396765	45396765	7.90E-12	-	45396615	45396915	0	1	300,	0	-11.1	-10.3	42.6	-4.54	-5.52	6.04	CDS	PPP1R13L	protein_coding
ENSG00000139531	12	56003942	56003942	4.30E-06	+	56003852	56004033	0	1	181,	0	-5.37	-4.75	19.1	-1.63	-2.28	6.04	CDS	SUOX	protein_coding
ENSG00000071626	19	1434847	1434847	4.00E-12	+	1434697	1434998	0	1	301,	0	-11.4	-10.5	7	-16.3	-17.7	6.04	exon	DAZAP1	protein_coding
ENSG00000090857	16	70162297	70162297	3.80E-07	+	70162177	70162417	0	1	240,	0	-6.42	-5.75	25.8	-1.63	-2.28	6.04	three_prime_utr	PDPR	protein_coding
ENSG00000255872	9	38068508	38068508	3.40E-07	-	38068418	38068598	0	1	180,	0	-6.47	-5.79	14.6	-1.63	-2.28	6.04	CDS	AL138752.2	protein_coding
ENSG00000243943	2	27622287	27622287	0.00014	+	27622137	27622437	0	1	300,	0	-3.85	-3.33	11.2	-1.63	-2.28	6.04	three_prime_utr	ZNF512	protein_coding
ENSG00000204371	6	31896710	31896710	6.60E-06	-	31896605	31896816	0	1	211,	0	-5.18	-4.58	21.3	-1.63	-2.28	6.04	CDS	EHMT2	protein_coding
ENSG00000166532	12	8713956	8713956	0.0043	+	8713866	8714047	0	1	181,	0	-2.37	-1.99	2.8	-4.52	-5.5	6.04	CDS	RIMKLB	protein_coding
ENSG00000147133	X	71465669	71465669	7.90E-22	+	71465474	71465865	0	1	391,	0	-21.1	-20.1	35.9	-2.84	-3.67	6.04	three_prime_utr	TAF1	protein_coding
ENSG00000101558	18	9914183	9914183	1.00E-190	+	9914031	9914729	0	2	304,117,	0,581	-190	-188	29.1	-60.7	-62.6	6.04	five_prime_utr	VAPA	protein_coding
ENSG00000198276	20	63946547	63946547	1.70E-07	-	63946250	63948255	0	3	17,191,31,	0,202,1974	-6.77	-6.08	13.4	-2.35	-3.11	6.04	CDS	UCKL1	protein_coding
ENSG00000197256	19	11165853	11165853	0.00011	-	11165763	11165944	0	1	181,	0	-3.95	-3.42	3.78	-3.36	-4.24	6.03	three_prime_utr	KANK2	protein_coding
ENSG00000141971	19	17424999	17424999	7.90E-27	+	17423563	17425068	0	5	54,107,62,57,138,	0,129,442,1057,1367	-26.1	-24.9	19.2	-6.32	-7.42	6.03	three_prime_utr	MVB12A	protein_coding
ENSG00000160752	1	155310105	155310105	1.70E-10	+	155310006	155310407	0	2	199,72,	0,329	-9.78	-8.97	17.9	-4.29	-5.26	6.03	exon	FDPS	protein_coding
ENSG00000121644	1	244705929	244705929	1.30E-11	+	244705660	244706198	0	1	538,	0	-10.9	-10.1	17.4	-6.29	-7.39	6.02	three_prime_utr	DESI2	protein_coding
ENSG00000085998	1	46193341	46193341	0.00011	-	46193176	46193506	0	2	39,202,	0,128	-3.95	-3.42	7.84	-2.58	-3.37	6.02	three_prime_utr	POMGNT1	protein_coding
ENSG00000196943	14	24306720	24306720	4.00E-20	+	24306585	24306855	0	1	270,	0	-19.4	-18.4	71.7	-2.16	-2.89	6.02	three_prime_utr	NOP9	protein_coding
ENSG00000162104	16	3965319	3965319	1.60E-19	-	3965154	3965484	0	1	330,	0	-18.8	-17.8	37	-2.73	-3.54	6.02	three_prime_utr	ADCY9	protein_coding
ENSG00000186660	11	58619541	58619541	4.30E-06	+	58619451	58619632	0	1	181,	0	-5.37	-4.75	6.5	-2.58	-3.37	6.02	three_prime_utr	ZFP91	protein_coding
ENSG00000121060	17	56901498	56901498	9.10E-08	-	56899159	56904343	0	3	21,160,89,	0,2259,5095	-7.04	-6.34	28	-2.58	-3.37	6.02	CDS	TRIM25	protein_coding
ENSG00000198910	X	153872252	153872252	1.00E-162	-	153869600	153873081	0	9	63,132,185,112,171,123,203,106,133,	0,202,455,787,1189,1456,2551,2991,3348	-162	-161	155	-13.2	-14.6	6.02	CDS	L1CAM	protein_coding
ENSG00000148358	9	130128749	130128749	2.10E-05	+	130114656	130128859	0	4	7,50,84,220,	0,10258,12826,13983	-4.68	-4.1	3.77	-6.48	-7.58	6.02	CDS	GPR107	protein_coding
ENSG00000084112	12	108785954	108785954	1.20E-10	-	108785834	108786074	0	1	240,	0	-9.91	-9.09	13.1	-1.97	-2.68	6.01	three_prime_utr	SSH1	protein_coding
ENSG00000185129	5	140118403	140118403	0.0027	+	140118313	140118494	0	1	181,	0	-2.57	-2.16	4.48	-1.81	-2.49	6	three_prime_utr	PURA	protein_coding
ENSG00000178826	7	143286721	143286721	1.80E-08	+	143286587	143286856	0	1	269,	0	-7.75	-7.02	20.2	-2.31	-3.06	6	CDS	TMEM139	protein_coding
ENSG00000134905	13	110642447	110642447	0.0017	-	110642357	110642538	0	1	181,	0	-2.77	-2.35	12.3	-1.81	-2.49	6	exon	CARS2	protein_coding
ENSG00000135679	12	68841565	68841565	3.90E-07	+	68841460	68841671	0	1	211,	0	-6.41	-5.73	6.54	-2.31	-3.06	6	three_prime_utr	MDM2	protein_coding
ENSG00000064999	6	35088924	35088924	0.0027	+	35088834	35089014	0	1	180,	0	-2.57	-2.16	6.16	-1.81	-2.49	6	three_prime_utr	ANKS1A	protein_coding
ENSG00000066135	1	43705036	43705036	0.00015	+	43704946	43705126	0	1	180,	0	-3.81	-3.29	7.1	-1.81	-2.49	6	three_prime_utr	KDM4A	protein_coding
ENSG00000143882	2	10785050	10785050	3.20E-08	+	10784990	10785110	0	1	120,	0	-7.5	-6.78	5.79	-3.13	-3.98	6	three_prime_utr	ATP6V1C2	protein_coding
ENSG00000043143	5	134552109	134552109	4.50E-05	+	134544504	134552168	0	2	34,117,	0,7547	-4.35	-3.79	12.3	-1.81	-2.49	6	CDS	JADE2	protein_coding
ENSG00000164889	7	151074750	151074750	3.60E-08	+	151074659	151075283	0	2	182,29,	0,595	-7.44	-6.72	5.27	-4.77	-5.77	6	CDS	SLC4A2	protein_coding
ENSG00000104517	8	102254119	102254119	1.30E-11	-	102254029	102254210	0	1	181,	0	-10.9	-10.1	11	-3.08	-3.92	5.99	three_prime_utr	UBR5	protein_coding
ENSG00000158828	1	20644607	20644607	7.60E-09	+	20644543	20645558	0	2	129,51,	0,964	-8.12	-7.37	3.41	-5.29	-6.33	5.99	exon	PINK1	protein_coding
ENSG00000113504	5	1050659	1050659	1.30E-05	-	1050554	1050765	0	1	211,	0	-4.9	-4.31	20.2	-1.58	-2.23	5.98	three_prime_utr	SLC12A7	protein_coding
ENSG00000127616	19	11033384	11033384	0.00046	+	11033294	11033475	0	1	181,	0	-3.34	-2.87	4.03	-3.29	-4.16	5.98	CDS	SMARCA4	protein_coding
ENSG00000149798	11	65321109	65321109	7.90E-13	+	65320976	65321243	0	1	267,	0	-12.1	-11.2	45.9	-1.95	-2.65	5.98	CDS	CDC42EP2	protein_coding
ENSG00000130517	19	18369680	18369680	5.10E-06	+	18369560	18369800	0	1	240,	0	-5.29	-4.67	20.2	-1.58	-2.23	5.98	three_prime_utr	PGPEP1	protein_coding
ENSG00000276045	12	121641873	121641873	5.60E-10	+	121641784	121641963	0	1	179,	0	-9.25	-8.45	8.03	-3.79	-4.72	5.98	three_prime_utr	ORAI1	protein_coding
ENSG00000118900	16	4875108	4875108	2.00E-18	+	4874883	4875333	0	1	450,	0	-17.7	-16.6	31.4	-5.69	-6.75	5.98	CDS	UBN1	protein_coding
ENSG00000250317	4	25929366	25929366	3.20E-06	+	25929276	25929456	0	1	180,	0	-5.49	-4.87	22.4	-1.58	-2.23	5.98	three_prime_utr	SMIM20	protein_coding
ENSG00000060749	11	32977693	32977693	6.80E-07	+	32977588	32977798	0	1	210,	0	-6.17	-5.51	14	-1.58	-2.23	5.98	three_prime_utr	QSER1	protein_coding
ENSG00000157657	9	114055379	114055379	6.60E-06	+	114055244	114055514	0	1	270,	0	-5.18	-4.58	21.3	-1.58	-2.23	5.98	exon	ZNF618	protein_coding
ENSG00000040341	8	73613869	73613869	4.50E-05	-	73613782	73615741	0	2	174,67,	0,1892	-4.35	-3.79	7.84	-1.58	-2.23	5.98	CDS	STAU2	protein_coding
ENSG00000145779	5	119393090	119393090	1.30E-15	+	119391462	119393365	0	2	21,550,	0,1353	-14.9	-14	56	-4.27	-5.23	5.98	CDS	TNFAIP8	protein_coding
ENSG00000120137	5	168555672	168555672	3.20E-24	-	168555507	168555837	0	1	330,	0	-23.5	-22.4	24.7	-3.37	-4.25	5.97	three_prime_utr	PANK3	protein_coding
ENSG00000120802	12	98547883	98547883	1.30E-45	+	98544962	98548194	0	3	99,89,622,	0,1396,2610	-44.9	-43.5	86.3	-18.1	-19.5	5.97	three_prime_utr	TMPO	protein_coding
ENSG00000116698	1	183553797	183553797	7.90E-13	+	183553707	183553888	0	1	181,	0	-12.1	-11.3	12.3	-6.33	-7.43	5.96	three_prime_utr	SMG7	protein_coding
ENSG00000184990	14	104755732	104755732	8.50E-08	+	104753278	104755836	0	3	41,171,207,	0,439,2351	-7.07	-6.37	5.6	-5.04	-6.06	5.96	exon	SIVA1	protein_coding
ENSG00000077238	16	27362818	27362818	3.40E-07	+	27362653	27362983	0	1	330,	0	-6.47	-5.79	19.1	-2.27	-3.01	5.95	CDS	IL4R	protein_coding
ENSG00000116871	1	36171123	36171123	5.40E-06	+	36171048	36171199	0	1	151,	0	-5.27	-4.66	3.86	-3.07	-3.92	5.95	CDS	MAP7D1	protein_coding
ENSG00000134247	1	116990073	116990073	1.00E-06	+	116989968	116990178	0	1	210,	0	-5.99	-5.34	5.04	-3.3	-4.18	5.94	three_prime_utr	PTGFRN	protein_coding
ENSG00000082014	7	151240232	151240232	2.50E-20	-	151239719	151240354	0	2	27,243,	0,392	-19.6	-18.5	12.2	-4.22	-5.18	5.94	three_prime_utr	SMARCD3	protein_coding
ENSG00000139842	13	113218996	113218996	8.70E-06	+	113209986	113219420	0	3	102,104,94,	0,8958,9340	-5.06	-4.46	6.72	-3.3	-4.18	5.94	CDS	CUL4A	protein_coding
ENSG00000178999	17	8205302	8205302	2.00E-41	-	8204911	8206661	0	3	133,175,171,	0,304,1579	-40.7	-39.4	118	-4.55	-5.53	5.94	CDS	AURKB	protein_coding
ENSG00000138688	4	122250503	122250503	1.60E-13	+	122250434	122254296	0	2	139,102,	0,3760	-12.8	-11.9	18.7	-2.5	-3.28	5.94	CDS	KIAA1109	protein_coding
ENSG00000149418	11	130194218	130194218	7.80E-07	+	130194148	130196581	0	4	140,98,110,12,	0,491,2190,2421	-6.11	-5.45	24.7	-4.12	-5.06	5.94	CDS	ST14	protein_coding
ENSG00000163466	2	218254071	218254071	1.60E-71	+	218253966	218254176	0	1	210,	0	-70.8	-69.2	12.7	-17.4	-18.8	5.93	exon	ARPC2	protein_coding
ENSG00000181704	X	68533789	68533789	3.20E-12	+	68533654	68533925	0	1	271,	0	-11.5	-10.6	7.84	-6.41	-7.51	5.93	three_prime_utr	YIPF6	protein_coding
ENSG00000147155	X	48528507	48528507	5.00E-11	+	48528388	48528627	0	1	239,	0	-10.3	-9.48	4.75	-7.29	-8.44	5.93	three_prime_utr	EBP	protein_coding
ENSG00000160746	3	43366728	43366728	5.00E-15	-	43366564	43366893	0	1	329,	0	-14.3	-13.4	20.5	-2.09	-2.81	5.93	three_prime_utr	ANO10	protein_coding
ENSG00000173706	3	124967043	124967043	2.50E-55	-	124966908	124967179	0	1	271,	0	-54.6	-53.2	52.4	-4.57	-5.55	5.93	three_prime_utr	HEG1	protein_coding
ENSG00000165724	9	137582567	137582567	2.00E-42	-	137582108	137583027	0	2	578,45,	0,874	-41.7	-40.3	47.1	-11.6	-12.9	5.93	CDS	ZMYND19	protein_coding
ENSG00000204060	1	41383170	41383170	6.30E-41	+	41382960	41383380	0	1	420,	0	-40.2	-38.9	23.5	-6.84	-7.96	5.92	exon	FOXO6	protein_coding
ENSG00000124571	6	43530755	43530755	5.80E-05	-	43528882	43531538	0	3	43,137,60,	0,1805,2596	-4.24	-3.7	4.2	-3.21	-4.07	5.92	CDS	XPO5	protein_coding
ENSG00000137273	6	1390657	1390657	3.40E-08	+	1390552	1390762	0	1	210,	0	-7.47	-6.74	8.97	-2.77	-3.59	5.91	CDS	FOXF2	protein_coding
ENSG00000122958	10	69172471	69172471	0.00011	+	69172381	69172562	0	1	181,	0	-3.95	-3.42	4.32	-2.46	-3.23	5.91	three_prime_utr	VPS26A	protein_coding
ENSG00000127603	1	39458467	39458467	0.0038	+	39458392	39458543	0	1	151,	0	-2.42	-2.03	3.81	-1.73	-2.4	5.91	CDS	MACF1	protein_coding
ENSG00000114439	3	107806300	107806300	8.30E-05	+	107806195	107806406	0	1	211,	0	-4.08	-3.54	7.47	-1.54	-2.17	5.91	three_prime_utr	BBX	protein_coding
ENSG00000258466	14	67690307	67690307	3.40E-07	-	67690247	67690367	0	1	120,	0	-6.47	-5.79	4.82	-2.23	-2.97	5.91	CDS	AL049779.1	protein_coding
ENSG00000108819	17	50150182	50150182	0.00098	-	50150092	50150272	0	1	180,	0	-3.01	-2.57	7.84	-1.73	-2.4	5.91	CDS	PPP1R9B	protein_coding
ENSG00000088888	20	3868545	3868545	6.60E-06	+	3868455	3868636	0	1	181,	0	-5.18	-4.58	21.3	-1.54	-2.17	5.91	three_prime_utr	MAVS	protein_coding
ENSG00000049618	6	157208904	157208904	0.0015	+	157208829	157208980	0	1	151,	0	-2.81	-2.37	5.23	-1.73	-2.4	5.91	three_prime_utr	ARID1B	protein_coding
ENSG00000198522	2	27650459	27650459	2.60E-05	+	27650369	27650549	0	1	180,	0	-4.59	-4.02	7.84	-1.54	-2.17	5.91	three_prime_utr	GPN1	protein_coding
ENSG00000142634	1	15429911	15429911	7.90E-32	+	15429509	15430313	0	1	804,	0	-31.1	-29.9	70.6	-10.7	-12	5.91	three_prime_utr	EFHD2	protein_coding
ENSG00000136108	13	52461370	52461370	6.60E-06	+	52461145	52461595	0	1	450,	0	-5.18	-4.58	21.3	-2.77	-3.59	5.91	CDS	CKAP2	protein_coding
ENSG00000166925	7	100466962	100466962	0.0005	-	100466872	100467053	0	1	181,	0	-3.3	-2.83	6.16	-1.73	-2.4	5.91	exon	TSC22D4	protein_coding
ENSG00000116133	1	54887083	54887083	1.60E-06	-	54887008	54887158	0	1	150,	0	-5.8	-5.16	23.5	-1.54	-2.17	5.91	CDS	DHCR24	protein_coding
ENSG00000163960	3	196351644	196351644	8.30E-05	-	196351554	196351735	0	1	181,	0	-4.08	-3.54	7.47	-1.54	-2.17	5.91	three_prime_utr	UBXN7	protein_coding
ENSG00000119314	9	112223781	112223781	1.30E-05	-	112223706	112223857	0	1	151,	0	-4.9	-4.31	8.59	-1.54	-2.17	5.91	three_prime_utr	PTBP3	protein_coding
ENSG00000095303	9	122393497	122393497	8.50E-05	+	122393392	122393603	0	1	211,	0	-4.07	-3.54	7.84	-1.54	-2.17	5.91	three_prime_utr	PTGS1	protein_coding
ENSG00000180304	15	64687782	64687782	0.0019	-	64687722	64687843	0	1	121,	0	-2.73	-2.31	3.74	-1.73	-2.4	5.91	exon	OAZ2	protein_coding
ENSG00000177963	11	212679	212679	2.80E-10	+	212589	212770	0	1	181,	0	-9.55	-8.75	37	-2.23	-2.97	5.91	CDS	RIC8A	protein_coding
ENSG00000166987	12	57529341	57529341	1.20E-09	+	57529251	57529431	0	1	180,	0	-8.91	-8.13	11.2	-1.9	-2.59	5.91	three_prime_utr	MBD6	protein_coding
ENSG00000105971	7	116507941	116507941	9.10E-08	+	116507641	116508241	0	1	600,	0	-7.04	-6.34	28	-3.11	-3.96	5.91	three_prime_utr	CAV2	protein_coding
ENSG00000130023	6	169767719	169767719	0.00011	+	169767629	169767809	0	1	180,	0	-3.96	-3.44	16.8	-1.73	-2.4	5.91	exon	ERMARD	protein_coding
ENSG00000173264	11	64289104	64289104	0.0005	+	64288647	64289172	0	2	74,136,	0,389	-3.3	-2.83	5.6	-1.54	-2.17	5.91	three_prime_utr	GPR137	protein_coding
ENSG00000135862	1	183125496	183125496	0.00028	+	183125443	183126163	0	2	107,44,	0,676	-3.56	-3.06	5.6	-2.62	-3.42	5.91	CDS	LAMC1	protein_coding
ENSG00000188641	1	97082399	97082399	2.40E-05	-	97079120	97098502	0	3	26,141,14,	0,3209,19368	-4.62	-4.05	8.22	-1.54	-2.17	5.91	CDS	DPYD	protein_coding
ENSG00000100422	22	46711117	46711117	0.0047	-	46707942	46712207	0	3	46,64,40,	0,3143,4225	-2.33	-1.95	4.2	-1.73	-2.4	5.91	CDS	CERK	protein_coding
ENSG00000076944	19	7639799	7639799	0.0031	+	7639474	7639869	0	2	11,139,	0,256	-2.51	-2.1	3.55	-1.73	-2.4	5.91	three_prime_utr	STXBP2	protein_coding
ENSG00000038382	5	14504474	14504474	3.40E-08	+	14502641	14504557	0	2	16,165,	0,1751	-7.47	-6.74	7.28	-2.77	-3.59	5.91	CDS	TRIO	protein_coding
ENSG00000198554	14	54991306	54991306	3.20E-07	-	54989072	54995754	0	3	140,188,152,	0,2140,6530	-6.49	-5.82	17.9	-2.47	-3.25	5.91	CDS	WDHD1	protein_coding
ENSG00000128973	15	68208330	68208330	0.0005	-	68208250	68209657	0	2	160,21,	0,1386	-3.3	-2.83	5.98	-1.73	-2.4	5.91	exon	CLN6	protein_coding
ENSG00000116918	1	231542522	231542522	0.0005	+	231537303	231542586	0	2	24,127,	0,5156	-3.3	-2.83	5.32	-1.73	-2.4	5.91	CDS	TSNAX	protein_coding
ENSG00000166508	7	100100080	100100080	7.20E-06	-	100099679	100100148	0	2	74,135,	0,334	-5.14	-4.54	3.52	-4.66	-5.65	5.91	five_prime_utr	MCM7	protein_coding
ENSG00000164151	5	5465055	5465055	2.00E-15	+	5464884	5466500	0	2	342,167,	0,1449	-14.7	-13.7	13.9	-5.53	-6.58	5.91	CDS	ICE1	protein_coding
ENSG00000140632	16	4805212	4805212	5.00E-20	-	4805115	4811244	0	2	195,75,	0,6054	-19.3	-18.3	19.1	-4.79	-5.79	5.91	three_prime_utr	GLYR1	protein_coding
ENSG00000125912	19	3207677	3207677	1.10E-06	+	3207438	3207727	0	2	52,99,	0,190	-5.94	-5.29	8.22	-1.54	-2.17	5.91	CDS	NCLN	protein_coding
ENSG00000173207	1	154978070	154978070	2.00E-97	+	154977950	154978190	0	1	240,	0	-96.7	-95	32.9	-8.94	-10.2	5.9	exon	CKS1B	protein_coding
ENSG00000114439	3	107810903	107810903	0.0049	+	107810813	107810994	0	1	181,	0	-2.31	-1.93	2.99	-2.72	-3.53	5.89	three_prime_utr	BBX	protein_coding
ENSG00000184787	21	44769925	44769925	6.30E-21	-	44769656	44770195	0	1	539,	0	-20.2	-19.1	28.6	-14.5	-15.9	5.89	exon	UBE2G2	protein_coding
ENSG00000242265	7	94663695	94663695	3.20E-26	+	94656444	94664057	0	3	147,60,724,	0,4593,6889	-25.5	-24.4	93	-9.23	-10.5	5.89	exon	PEG10	protein_coding
ENSG00000092621	1	119734731	119734731	4.50E-09	+	119734626	119734836	0	1	210,	0	-8.35	-7.59	8.97	-3.39	-4.27	5.88	exon	PHGDH	protein_coding
ENSG00000150776	11	112084819	112084819	7.90E-20	+	112084699	112084940	0	1	241,	0	-19.1	-18.1	70.6	-1.44	-2.06	5.88	exon	NKAPD1	protein_coding
ENSG00000137575	8	58582367	58582367	1.00E-66	+	58582113	58582621	0	1	508,	0	-66	-64.5	50.9	-7.29	-8.44	5.88	three_prime_utr	SDCBP	protein_coding
ENSG00000156671	10	75180098	75180098	6.80E-08	+	75179993	75180204	0	1	211,	0	-7.17	-6.46	11.6	-3.72	-4.64	5.87	three_prime_utr	SAMD8	protein_coding
ENSG00000135070	9	86265335	86265335	9.10E-10	-	86265201	86265470	0	1	269,	0	-9.04	-8.26	17.9	-1.88	-2.57	5.87	three_prime_utr	ISCA1	protein_coding
ENSG00000143862	1	202134271	202134271	6.60E-06	-	202134121	202134421	0	1	300,	0	-5.18	-4.57	15.7	-2.18	-2.92	5.86	three_prime_utr	ARL8A	protein_coding
ENSG00000092010	14	24138506	24138506	1.60E-26	+	24138343	24138670	0	1	327,	0	-25.8	-24.7	24.7	-6.75	-7.87	5.86	CDS	PSME1	protein_coding
ENSG00000196453	7	149455747	149455747	4.00E-06	-	149455657	149455837	0	1	180,	0	-5.4	-4.78	7.56	-2.18	-2.92	5.86	CDS	ZNF777	protein_coding
ENSG00000132510	17	7848443	7848443	1.60E-23	+	7848323	7848564	0	1	241,	0	-22.8	-21.7	18.4	-1.53	-2.16	5.86	CDS	KDM6B	protein_coding
ENSG00000174516	11	66471307	66471307	5.90E-10	+	66468889	66472410	0	3	15,133,63,	0,2352,3458	-9.23	-8.44	35.9	-2.18	-2.92	5.86	CDS	PELI3	protein_coding
ENSG00000072364	5	132883482	132883482	1.30E-13	-	132883404	132886319	0	3	156,44,10,	0,1671,2905	-12.9	-12	9.77	-3.06	-3.9	5.86	CDS	AFF4	protein_coding
ENSG00000164182	5	60945352	60945352	5.00E-11	+	60945277	61050405	0	2	151,30,	0,105098	-10.3	-9.5	31.4	-5.56	-6.61	5.85	CDS	NDUFAF2	protein_coding
ENSG00000161013	5	179798168	179798168	7.20E-06	-	179798044	179798231	0	2	24,126,	0,61	-5.14	-4.54	7.28	-2.39	-3.16	5.85	CDS	MGAT4B	protein_coding
ENSG00000137203	6	10404623	10404623	1.60E-73	-	10402518	10406291	0	3	92,232,156,	0,1989,3617	-72.8	-71.2	131	-4.13	-5.08	5.85	CDS	TFAP2A	protein_coding
ENSG00000111057	12	52950435	52950435	0	+	52950300	52950570	0	1	270,	0	-808	#NAME?	501	-12.4	-13.7	5.83	exon	KRT18	protein_coding
ENSG00000123908	8	140522824	140522824	2.50E-12	-	140522734	140522915	0	1	181,	0	-11.6	-10.8	24.1	-1.85	-2.54	5.83	three_prime_utr	AGO2	protein_coding
ENSG00000118596	12	59783696	59783696	3.20E-11	+	59783591	59783802	0	1	211,	0	-10.5	-9.66	40.3	-1.85	-2.54	5.83	three_prime_utr	SLC16A7	protein_coding
ENSG00000011454	9	122989450	122989450	6.60E-05	+	122989375	122989526	0	1	151,	0	-4.18	-3.64	4.71	-2.54	-3.32	5.83	CDS	RABGAP1	protein_coding
ENSG00000181744	3	143989716	143989716	0.00052	+	143989581	143989852	0	1	271,	0	-3.28	-2.81	6.35	-1.49	-2.12	5.83	CDS	C3orf58	protein_coding
ENSG00000182095	7	5388373	5388373	1.00E-11	-	5388253	5388493	0	1	240,	0	-11	-10.2	23	-1.85	-2.54	5.83	CDS	TNRC18	protein_coding
ENSG00000111981	6	149972378	149972378	1.30E-05	+	149972303	149972454	0	1	151,	0	-4.9	-4.31	8.59	-1.49	-2.12	5.83	three_prime_utr	ULBP1	protein_coding
ENSG00000188636	22	44494811	44494811	2.70E-05	-	44494721	44494901	0	1	180,	0	-4.57	-4	19.1	-1.49	-2.12	5.83	three_prime_utr	RTL6	protein_coding
ENSG00000130826	X	154769230	154769230	0.00011	+	154768781	154769295	0	2	21,129,	0,385	-3.96	-3.44	16.8	-1.49	-2.12	5.83	CDS	DKC1	protein_coding
ENSG00000164611	5	160422832	160422832	2.00E-60	+	160422661	160424428	0	2	342,192,	0,1575	-59.7	-58.2	29.7	-6.72	-7.84	5.83	CDS	PTTG1	protein_coding
ENSG00000113569	5	37351303	37351303	1.90E-05	-	37351251	37363889	0	4	105,93,71,2,	0,1485,6829,12636	-4.71	-4.13	11.2	-1.49	-2.12	5.83	CDS	NUP155	protein_coding
ENSG00000256950	12	121915388	121915388	8.50E-05	+	121903070	121915444	0	2	37,112,	0,12262	-4.07	-3.54	6.16	-1.49	-2.12	5.83	exon	AC069503.2	protein_coding
ENSG00000140455	15	63574362	63574362	0.00044	+	63574146	63586670	0	3	6,81,63,	0,176,12461	-3.36	-2.88	14.6	-1.49	-2.12	5.83	three_prime_utr	USP3	protein_coding
ENSG00000170144	2	177223061	177223061	1.00E-36	+	177222852	177223271	0	1	419,	0	-36	-34.7	25.4	-6.29	-7.38	5.82	three_prime_utr	HNRNPA3	protein_coding
ENSG00000175203	12	57534414	57534414	3.90E-07	-	57534324	57534505	0	1	181,	0	-6.41	-5.73	6.54	-2.68	-3.49	5.82	CDS	DCTN2	protein_coding
ENSG00000156858	16	30653010	30653010	4.50E-09	+	30652917	30653388	0	2	186,24,	0,447	-8.35	-7.59	22.4	-7.78	-8.95	5.82	CDS	PRR14	protein_coding
ENSG00000112245	6	63572593	63572593	1.00E-234	+	63572468	63573437	0	2	251,200,	0,769	-234	-231	39.3	-17	-18.5	5.82	five_prime_utr	PTP4A1	protein_coding
ENSG00000204310	6	32168613	32168613	6.30E-11	-	32168509	32168718	0	1	209,	0	-10.2	-9.39	5.83	-6.24	-7.33	5.81	three_prime_utr	AGPAT1	protein_coding
ENSG00000166741	11	114313031	114313031	0.00014	+	114312956	114313106	0	1	150,	0	-3.85	-3.33	9.53	-1.66	-2.31	5.81	three_prime_utr	NNMT	protein_coding
ENSG00000136807	9	127788283	127788283	0.0063	+	127788223	127788344	0	1	121,	0	-2.2	-1.83	6.16	-1.66	-2.31	5.81	CDS	CDK9	protein_coding
ENSG00000141503	17	4890647	4890647	0.0023	+	4890572	4890722	0	1	150,	0	-2.64	-2.23	5.6	-1.66	-2.31	5.81	exon	MINK1	protein_coding
ENSG00000134744	1	52488971	52488971	2.70E-09	-	52481912	52493613	0	4	11,127,70,3,	0,6996,8819,11698	-8.57	-7.8	18.5	-2.14	-2.87	5.81	CDS	ZCCHC11	protein_coding
ENSG00000070669	7	97856745	97856745	2.30E-06	-	97855390	97856801	0	2	69,112,	0,1299	-5.63	-5	10.1	-2.14	-2.87	5.81	CDS	ASNS	protein_coding
ENSG00000149577	11	117189399	117189399	0.0018	+	117189192	117189464	0	2	50,130,	0,142	-2.74	-2.32	7.28	-1.66	-2.31	5.81	CDS	SIDT2	protein_coding
ENSG00000110721	11	68070810	68070810	0.00029	-	68070763	68074772	0	2	94,56,	0,3953	-3.54	-3.05	6.72	-1.66	-2.31	5.81	CDS	CHKA	protein_coding
ENSG00000140443	15	98957970	98957970	6.30E-14	+	98957640	98958300	0	1	660,	0	-13.2	-12.3	32.5	-4.89	-5.89	5.8	three_prime_utr	IGF1R	protein_coding
ENSG00000166441	11	8686336	8686336	2.50E-46	+	8686201	8686472	0	1	271,	0	-45.6	-44.3	84.1	-2.28	-3.03	5.8	three_prime_utr	RPL27A	protein_coding
ENSG00000130402	19	38717200	38717200	2.00E-84	+	38711342	38721735	0	5	19,93,231,148,198,	0,3126,5743,6584,10195	-83.7	-82	9.77	-103	-105	5.8	CDS	ACTN4	protein_coding
ENSG00000110711	11	67489336	67489336	2.50E-12	+	67487146	67489406	0	2	39,140,	0,2120	-11.6	-10.8	4.54	-14.1	-15.5	5.8	CDS	AIP	protein_coding
ENSG00000051108	16	56943753	56943753	1.00E-07	+	56943633	56943874	0	1	241,	0	-6.98	-6.28	9.53	-2.64	-3.43	5.78	three_prime_utr	HERPUD1	protein_coding
ENSG00000116977	1	236551227	236551227	2.50E-16	+	236551092	236551363	0	1	271,	0	-15.6	-14.6	39.2	-1.98	-2.69	5.78	three_prime_utr	LGALS8	protein_coding
ENSG00000109332	4	102796270	102796270	2.00E-11	-	102796120	102796421	0	1	301,	0	-10.7	-9.82	8.49	-2.5	-3.28	5.78	exon	UBE2D3	protein_coding
ENSG00000140443	15	98899548	98899548	1.00E-14	+	98897475	98900691	0	3	13,145,82,	0,2001,3134	-14	-13.1	19.1	-1.4	-2	5.78	CDS	IGF1R	protein_coding
ENSG00000121067	17	49619309	49619309	5.00E-13	-	49619035	49621970	0	4	73,152,50,25,	0,198,1585,2910	-12.3	-11.4	11.7	-2.65	-3.45	5.78	CDS	SPOP	protein_coding
ENSG00000093010	22	19968751	19968751	3.20E-08	+	19968631	19968871	0	1	240,	0	-7.5	-6.78	3.05	-8.77	-9.98	5.77	three_prime_utr	COMT	protein_coding
ENSG00000105364	19	10259775	10259775	2.00E-54	+	10259595	10259955	0	1	360,	0	-53.7	-52.2	72.8	-3.43	-4.32	5.77	three_prime_utr	MRPL4	protein_coding
ENSG00000013374	7	151376722	151376722	4.00E-18	+	151375909	151377074	0	3	34,178,28,	0,724,1137	-17.4	-16.4	13.8	-3.97	-4.91	5.77	CDS	NUB1	protein_coding
ENSG00000096433	6	33673655	33673655	1.30E-31	+	33672170	33675715	0	4	58,130,58,25,	0,1420,2037,3520	-30.9	-29.7	19.5	-5.23	-6.26	5.77	CDS	ITPR3	protein_coding
ENSG00000132640	20	11919761	11919761	7.90E-11	+	11919687	11922657	0	3	149,97,24,	0,1878,2946	-10.1	-9.29	25.8	-2.35	-3.11	5.77	CDS	BTBD3	protein_coding
ENSG00000007168	17	2638298	2638298	4.00E-39	+	2638163	2638433	0	1	270,	0	-38.4	-37.1	29.1	-5.46	-6.5	5.76	CDS	PAFAH1B1	protein_coding
ENSG00000140350	15	68787844	68787844	1.00E-106	-	68787449	68789246	0	3	86,150,4,	0,320,1793	-106	-105	18	-26.8	-28.5	5.76	exon	ANP32A	protein_coding
ENSG00000083312	5	72855848	72855848	1.50E-10	+	72848390	72861855	0	4	108,115,150,48,	0,2814,7383,13417	-9.82	-9.01	14.9	-4.86	-5.87	5.76	CDS	TNPO1	protein_coding
ENSG00000198380	2	69326175	69326175	1.10E-05	-	69326117	69326978	0	2	116,65,	0,796	-4.94	-4.35	5.6	-3.26	-4.13	5.76	three_prime_utr	GFPT1	protein_coding
ENSG00000035141	2	70296963	70296963	3.30E-10	-	70296873	70297053	0	1	180,	0	-9.48	-8.68	20.2	-3.25	-4.12	5.75	exon	FAM136A	protein_coding
ENSG00000257923	7	102253622	102253622	0.0036	+	102253532	102253713	0	1	181,	0	-2.44	-2.06	2.86	-2.96	-3.79	5.75	three_prime_utr	CUX1	protein_coding
ENSG00000148175	9	121339256	121339256	3.20E-18	-	121339136	121339376	0	1	240,	0	-17.5	-16.5	13.4	-2.07	-2.79	5.75	three_prime_utr	STOM	protein_coding
ENSG00000149547	11	125584417	125584417	6.30E-14	+	125584238	125584597	0	1	359,	0	-13.2	-12.3	15.1	-3.35	-4.23	5.75	three_prime_utr	EI24	protein_coding
ENSG00000134717	1	52086911	52086911	2.50E-37	+	52086761	52087061	0	1	300,	0	-36.6	-35.3	38.9	-11.2	-12.5	5.75	three_prime_utr	BTF3L4	protein_coding
ENSG00000185803	8	144360847	144360847	8.30E-05	+	144360720	144360974	0	2	9,172,	0,82	-4.08	-3.54	11.2	-1.44	-2.06	5.75	CDS	SLC52A2	protein_coding
ENSG00000183853	1	158095697	158095697	2.60E-06	+	158095622	158095773	0	1	151,	0	-5.58	-4.95	12.9	-1.44	-2.06	5.75	three_prime_utr	KIRREL1	protein_coding
ENSG00000119922	10	89306552	89306552	6.30E-12	+	89306312	89306792	0	1	480,	0	-11.2	-10.3	13.4	-3.72	-4.64	5.75	CDS	IFIT2	protein_coding
ENSG00000112531	6	163571186	163571186	2.20E-07	+	163571066	163571307	0	1	241,	0	-6.66	-5.98	23.5	-3.25	-4.12	5.75	three_prime_utr	QKI	protein_coding
ENSG00000074416	3	127821773	127821773	7.40E-05	-	127821708	127822036	0	2	130,51,	0,277	-4.13	-3.59	10.1	-1.44	-2.06	5.75	CDS	MGLL	protein_coding
ENSG00000168394	6	32847123	32847123	3.80E-05	-	32845687	32847179	0	2	98,112,	0,1380	-4.42	-3.86	15.7	-1.44	-2.06	5.75	CDS	TAP1	protein_coding
ENSG00000196455	3	130718461	130718461	1.60E-06	-	130716587	130723465	0	3	12,146,52,	0,1801,6826	-5.8	-5.16	23.5	-1.44	-2.06	5.75	CDS	PIK3R4	protein_coding
ENSG00000204592	6	30489838	30489838	2.80E-06	+	30489763	30489913	0	1	150,	0	-5.56	-4.93	2.01	-18.6	-20	5.74	CDS	HLA-E	protein_coding
ENSG00000124191	20	44069028	44069028	3.40E-07	+	44066097	44069407	0	3	10,128,758,	0,632,2552	-6.47	-5.79	21.3	-2.57	-3.36	5.74	three_prime_utr	TOX2	protein_coding
ENSG00000273749	15	22867291	22867291	2.00E-14	-	22867081	22867501	0	1	420,	0	-13.7	-12.8	37	-4.27	-5.23	5.73	three_prime_utr	CYFIP1	protein_coding
ENSG00000090006	19	40627080	40627080	1.00E-21	+	40625891	40627186	0	2	118,212,	0,1083	-21	-19.9	5.37	-14	-15.3	5.73	CDS	LTBP4	protein_coding
ENSG00000125445	17	75263400	75263400	5.90E-10	+	75263255	75263545	0	2	34,206,	0,84	-9.23	-8.44	3.44	-7.94	-9.11	5.72	CDS	MRPS7	protein_coding
ENSG00000158195	1	27405480	27405480	0.00024	-	27405420	27405540	0	1	120,	0	-3.62	-3.12	3.26	-2.26	-3.01	5.71	three_prime_utr	WASF2	protein_coding
ENSG00000060749	11	32932570	32932570	2.50E-07	+	32932420	32932720	0	1	300,	0	-6.6	-5.92	10.8	-3	-3.84	5.71	CDS	QSER1	protein_coding
ENSG00000070915	16	56913959	56913959	1.00E-231	+	56913299	56914620	0	1	1321,	0	-231	-229	163	-21.4	-22.9	5.71	three_prime_utr	SLC12A3	protein_coding
ENSG00000133997	14	70591376	70591376	4.50E-09	-	70591286	70591467	0	1	181,	0	-8.35	-7.59	8.97	-1.77	-2.44	5.71	CDS	MED6	protein_coding
ENSG00000172922	11	65719799	65719799	1.10E-10	-	65719635	65719963	0	1	328,	0	-9.96	-9.14	8.97	-4.23	-5.18	5.71	CDS	RNASEH2C	protein_coding
ENSG00000166326	11	35810433	35810433	1.30E-43	+	35810148	35810719	0	1	571,	0	-42.9	-41.5	68.4	-10	-11.3	5.71	three_prime_utr	TRIM44	protein_coding
ENSG00000167670	19	4433152	4433152	1.00E-07	+	4432194	4433236	0	2	13,167,	0,875	-6.98	-6.28	8.22	-3.2	-4.06	5.71	CDS	CHAF1A	protein_coding
ENSG00000173064	12	112235134	112235134	6.80E-07	-	112231613	112235192	0	3	102,82,116,	0,1390,3463	-6.17	-5.51	8.97	-3.2	-4.06	5.71	CDS	HECTD4	protein_coding
ENSG00000114126	3	141970104	141970104	0.0006	-	141963907	141970137	0	2	56,65,	0,6165	-3.22	-2.76	3.06	-2.26	-3.01	5.71	CDS	TFDP2	protein_coding
ENSG00000198517	7	1540574	1540574	0.0005	+	1540499	1540650	0	1	151,	0	-3.3	-2.83	5.32	-1.58	-2.21	5.7	exon	MAFK	protein_coding
ENSG00000196422	9	135486150	135486150	4.00E-06	+	135486045	135486255	0	1	210,	0	-5.4	-4.78	7.56	-2.05	-2.76	5.7	CDS	PPP1R26	protein_coding
ENSG00000154229	17	66805092	66805092	0.00027	+	66805017	66805167	0	1	150,	0	-3.57	-3.07	8.97	-1.58	-2.21	5.7	three_prime_utr	PRKCA	protein_coding
ENSG00000164896	7	151079023	151079023	1.40E-05	-	151078918	151079129	0	1	211,	0	-4.85	-4.27	6.05	-2.05	-2.76	5.7	exon	FASTK	protein_coding
ENSG00000198015	12	93501438	93501438	1.30E-33	+	93501258	93501619	0	1	361,	0	-32.9	-31.7	109	-2.73	-3.54	5.7	three_prime_utr	MRPL42	protein_coding
ENSG00000153187	1	244844819	244844819	6.30E-11	-	244844714	244844924	0	1	210,	0	-10.2	-9.38	12.3	-2.28	-3.03	5.7	exon	HNRNPU	protein_coding
ENSG00000172053	3	49099232	49099232	0.0019	-	49099134	49099331	0	2	119,2,	0,195	-2.71	-2.3	2.3	-4.66	-5.65	5.7	CDS	QARS	protein_coding
ENSG00000152217	18	44950610	44950610	0.005	+	44950550	44950670	0	1	120,	0	-2.3	-1.92	3.36	-1.58	-2.21	5.7	CDS	SETBP1	protein_coding
ENSG00000077942	22	45518711	45518711	6.30E-27	+	45518636	45525578	0	3	151,114,36,	0,4454,6906	-26.2	-25	12.3	-8.67	-9.87	5.7	CDS	FBLN1	protein_coding
ENSG00000119685	14	75793038	75793038	1.00E-15	+	75792977	75820014	0	3	123,110,8,	0,10166,27029	-15	-14.1	30.3	-1.36	-1.96	5.7	CDS	TTLL5	protein_coding
ENSG00000113368	5	126777352	126777352	1.00E-276	+	126777128	126777576	0	1	448,	0	-276	-274	111	-10	-11.3	5.69	five_prime_utr	LMNB1	protein_coding
ENSG00000008256	7	6163841	6163841	1.90E-05	-	6163751	6163931	0	1	180,	0	-4.71	-4.13	8.22	-3.42	-4.3	5.69	three_prime_utr	CYTH3	protein_coding
ENSG00000204564	6	30649567	30649567	1.60E-14	+	30647813	30651321	0	4	33,402,107,56,	0,1744,3180,3452	-13.8	-12.9	24.7	-5.46	-6.51	5.68	CDS	C6orf136	protein_coding
ENSG00000137309	6	34245530	34245530	0	+	34236872	34246231	0	6	445,167,179,84,51,1401,	0,1918,3864,5839,6595,7958	-1110	#NAME?	95.3	-171	-173	5.68	three_prime_utr	HMGA1	protein_coding
ENSG00000242265	7	94664221	94664221	1.30E-05	+	94664116	94664327	0	1	211,	0	-4.88	-4.29	20.2	-1.39	-2	5.67	exon	PEG10	protein_coding
ENSG00000058673	1	203852750	203852750	7.80E-05	+	203852660	203852841	0	1	181,	0	-4.11	-3.57	4.48	-5.15	-6.18	5.67	three_prime_utr	ZC3H11A	protein_coding
ENSG00000150347	10	62094671	62094671	8.30E-05	+	62094581	62094761	0	1	180,	0	-4.08	-3.54	7.47	-1.39	-2	5.67	three_prime_utr	ARID5B	protein_coding
ENSG00000067955	16	67099158	67099158	0.00015	+	67099053	67099263	0	1	210,	0	-3.81	-3.29	7.1	-1.39	-2	5.67	three_prime_utr	CBFB	protein_coding
ENSG00000121957	1	108930015	108930015	3.80E-05	+	108929925	108930106	0	1	181,	0	-4.42	-3.86	10.6	-1.39	-2	5.67	three_prime_utr	GPSM2	protein_coding
ENSG00000126062	3	50355015	50355015	0.00014	-	50354926	50355105	0	1	179,	0	-3.85	-3.33	9.53	-1.39	-2	5.67	three_prime_utr	TMEM115	protein_coding
ENSG00000112996	5	44818247	44818247	2.70E-05	+	44818157	44818338	0	1	181,	0	-4.57	-4	19.1	-1.39	-2	5.67	exon	MRPS30	protein_coding
ENSG00000149187	11	47468762	47468762	2.70E-09	-	47468657	47468868	0	1	211,	0	-8.57	-7.8	18.5	-1.74	-2.41	5.67	three_prime_utr	CELF1	protein_coding
ENSG00000095397	9	114424448	114424448	0.0005	-	114424358	114424538	0	1	180,	0	-3.3	-2.83	7.84	-1.39	-2	5.67	CDS	WHRN	protein_coding
ENSG00000138834	16	1769297	1769297	0.00078	+	1769207	1769388	0	1	181,	0	-3.11	-2.65	5.04	-1.39	-2	5.67	three_prime_utr	MAPK8IP3	protein_coding
ENSG00000131844	5	71658524	71658524	0.00011	+	71658434	71658614	0	1	180,	0	-3.96	-3.44	16.8	-1.39	-2	5.67	three_prime_utr	MCCC2	protein_coding
ENSG00000121940	1	108930016	108930016	3.80E-05	-	108929926	108930106	0	1	180,	0	-4.42	-3.86	10.6	-1.39	-2	5.67	three_prime_utr	CLCC1	protein_coding
ENSG00000068079	17	43014381	43014381	0.00011	+	43014306	43014456	0	1	150,	0	-3.96	-3.44	16.8	-1.39	-2	5.67	three_prime_utr	IFI35	protein_coding
ENSG00000166326	11	35807794	35807794	5.40E-05	+	35807659	35807930	0	1	271,	0	-4.27	-3.72	17.9	-1.39	-2	5.67	three_prime_utr	TRIM44	protein_coding
ENSG00000099991	22	24098104	24098104	4.60E-09	+	24096053	24098195	0	2	29,182,	0,1960	-8.34	-7.58	13.1	-3.13	-3.98	5.67	CDS	CABIN1	protein_coding
ENSG00000197724	9	93666024	93666024	2.60E-06	+	93665806	93667100	0	3	58,71,21,	0,183,1273	-5.58	-4.95	4.18	-2.95	-3.78	5.67	CDS	PHF2	protein_coding
ENSG00000079387	12	48089227	48089227	0.00089	-	48088863	48096384	0	3	97,131,42,	0,299,7479	-3.05	-2.6	8.97	-1.39	-2	5.67	CDS	SENP1	protein_coding
ENSG00000060491	20	62807666	62807666	3.20E-20	+	62807516	62807816	0	1	300,	0	-19.5	-18.4	47.1	-1.44	-2.06	5.66	five_prime_utr	OGFR	protein_coding
ENSG00000114346	3	172815657	172815657	4.00E-18	+	172807838	172816795	0	3	86,108,105,	0,7765,8852	-17.4	-16.3	60.5	-2.49	-3.26	5.66	CDS	ECT2	protein_coding
ENSG00000082701	3	119843351	119843351	2.50E-12	-	119826779	119843448	0	2	76,194,	0,16475	-11.6	-10.7	10.1	-9.28	-10.5	5.66	CDS	GSK3B	protein_coding
ENSG00000122068	3	197782101	197782101	0.0012	+	197781996	197782207	0	1	211,	0	-2.93	-2.49	2.58	-6.59	-7.71	5.65	three_prime_utr	FYTTD1	protein_coding
ENSG00000065427	16	75628682	75628682	1.00E-14	-	75627802	75628796	0	2	191,228,	0,766	-14	-13.1	7.73	-10.3	-11.6	5.65	CDS	KARS	protein_coding
ENSG00000096433	6	33662600	33662600	2.50E-09	+	33659548	33665055	0	7	1,147,96,51,143,100,3,	0,2979,3362,3951,4189,5321,5504	-8.6	-7.84	33.6	-6.7	-7.82	5.65	CDS	ITPR3	protein_coding
ENSG00000040633	17	7235596	7235596	2.60E-05	-	7235476	7235716	0	1	240,	0	-4.59	-4.02	8.97	-2	-2.71	5.64	three_prime_utr	PHF23	protein_coding
ENSG00000124181	20	41175075	41175075	2.00E-11	+	41174895	41175255	0	1	360,	0	-10.7	-9.82	8.49	-4.11	-5.05	5.64	three_prime_utr	PLCG1	protein_coding
ENSG00000119392	9	128541496	128541496	4.00E-21	+	128541361	128541631	0	1	270,	0	-20.4	-19.3	66.1	-5.93	-7	5.64	three_prime_utr	GLE1	protein_coding
ENSG00000069943	15	55355573	55355573	0.00019	+	55355498	55355648	0	1	150,	0	-3.71	-3.2	4.16	-2.68	-3.48	5.64	three_prime_utr	PIGB	protein_coding
ENSG00000026508	11	35230650	35230650	1.00E-05	+	35230575	35230726	0	1	151,	0	-5	-4.4	5.23	-2	-2.71	5.64	three_prime_utr	CD44	protein_coding
ENSG00000125648	19	6440733	6440733	0.00026	-	6440598	6440869	0	1	271,	0	-3.59	-3.1	4.93	-2	-2.71	5.64	three_prime_utr	SLC25A23	protein_coding
ENSG00000049239	1	9266856	9266856	2.00E-11	+	9266751	9266962	0	1	211,	0	-10.7	-9.87	22.4	-2.85	-3.67	5.64	three_prime_utr	H6PD	protein_coding
ENSG00000106546	7	17339338	17339338	5.10E-09	+	17339009	17339667	0	1	658,	0	-8.29	-7.53	32.5	-4.11	-5.05	5.64	CDS	AHR	protein_coding
ENSG00000115762	2	131148075	131148075	2.60E-06	+	131147970	131148180	0	1	210,	0	-5.58	-4.95	12.9	-2.68	-3.48	5.64	three_prime_utr	PLEKHB2	protein_coding
ENSG00000147689	8	123207749	123207749	1.00E-107	+	123182652	123208343	0	5	684,168,125,142,1187,	0,9150,11371,17200,24504	-107	-105	236	-26.1	-27.7	5.64	exon	FAM83A	protein_coding
ENSG00000100321	22	39376155	39376155	0.0032	+	39376101	39377607	0	3	109,61,10,	0,913,1496	-2.5	-2.1	3.08	-2.19	-2.92	5.64	CDS	SYNGR1	protein_coding
ENSG00000132155	3	12663884	12663884	0.00046	-	12618741	12663956	0	2	6,144,	0,45071	-3.34	-2.87	3.64	-2.19	-2.92	5.64	five_prime_utr	RAF1	protein_coding
ENSG00000127481	1	19115462	19115462	4.10E-05	-	19114900	19115528	0	2	49,131,	0,497	-4.39	-3.83	3.81	-2.89	-3.72	5.63	CDS	UBR4	protein_coding
ENSG00000156639	6	38116669	38116669	3.50E-05	+	38116599	38142329	0	2	140,71,	0,25659	-4.46	-3.9	3.67	-2.89	-3.72	5.63	CDS	ZFAND3	protein_coding
ENSG00000095002	2	47478357	47478357	4.70E-08	+	47476563	47478444	0	2	8,173,	0,1708	-7.33	-6.62	9.53	-1.71	-2.38	5.63	CDS	MSH2	protein_coding
ENSG00000120802	12	98549031	98549031	2.50E-80	+	98548612	98549451	0	1	839,	0	-79.6	-78	143	-8.79	-10	5.62	three_prime_utr	TMPO	protein_coding
ENSG00000218739	2	37202182	37202182	5.00E-24	+	37201987	37202377	0	1	390,	0	-23.3	-22.2	85.2	-2.58	-3.37	5.62	three_prime_utr	CEBPZOS	protein_coding
ENSG00000178202	11	108473420	108473420	1.50E-06	-	108473330	108473510	0	1	180,	0	-5.81	-5.16	4.28	-3.05	-3.89	5.62	three_prime_utr	KDELC2	protein_coding
ENSG00000111799	6	75084849	75084849	3.20E-56	-	75084714	75084984	0	1	270,	0	-55.5	-54.1	6.94	-33.4	-35.1	5.62	three_prime_utr	COL12A1	protein_coding
ENSG00000089685	17	78224175	78224175	6.30E-25	+	78223519	78224831	0	1	1312,	0	-24.2	-23.1	57.2	-12.8	-14.2	5.61	three_prime_utr	BIRC5	protein_coding
ENSG00000102854	16	764962	764962	1.00E-163	+	761059	768865	0	17	115,31,94,44,50,121,80,130,194,91,100,179,156,167,128,95,487,	0,1464,1612,2173,2582,2963,3587,3847,4050,4467,4631,4999,5275,5584,5825,6316,7319	-163	-161	380	-31	-32.7	5.61	CDS	MSLN	protein_coding
ENSG00000160007	19	47001478	47001478	6.80E-08	+	47001358	47001599	0	1	241,	0	-7.17	-6.46	6.72	-3.75	-4.66	5.61	three_prime_utr	ARHGAP35	protein_coding
ENSG00000130560	9	135938300	135938300	0.0003	-	135938240	135939732	0	2	120,60,	0,1432	-3.52	-3.03	3.59	-2.78	-3.59	5.61	CDS	UBAC1	protein_coding
ENSG00000164828	7	848546	848546	4.00E-13	+	848478	849622	0	2	137,103,	0,1041	-12.4	-11.5	7.97	-4.59	-5.57	5.61	exon	SUN1	protein_coding
ENSG00000169180	16	28175996	28175996	6.30E-99	-	28169803	28180945	0	5	106,58,198,113,5,	0,3261,6094,7416,11137	-98.2	-96.5	90	-8.43	-9.63	5.61	CDS	XPO6	protein_coding
ENSG00000132436	7	50446434	50446434	1.60E-18	-	50446254	50446615	0	1	361,	0	-17.8	-16.8	66.1	-2.74	-3.55	5.6	CDS	FIGNL1	protein_coding
ENSG00000087111	17	28554026	28554026	1.00E-19	-	28553861	28554192	0	1	331,	0	-19	-17.9	26.1	-3.38	-4.26	5.6	exon	PIGS	protein_coding
ENSG00000196712	17	31249051	31249051	2.30E-06	+	31235945	31250043	0	3	76,136,89,	0,13038,14009	-5.64	-5.01	6.72	-4.94	-5.95	5.6	CDS	NF1	protein_coding
ENSG00000127481	1	19144841	19144841	2.00E-28	-	19143993	19144898	0	2	98,113,	0,792	-27.7	-26.5	9.53	-7.9	-9.08	5.6	CDS	UBR4	protein_coding
ENSG00000100664	14	103342195	103342195	2.50E-57	+	103342090	103342300	0	1	210,	0	-56.6	-55.2	150	-3.78	-4.7	5.59	three_prime_utr	EIF5	protein_coding
ENSG00000085719	8	86558919	86558919	2.30E-06	+	86558829	86559010	0	1	181,	0	-5.63	-5	6.72	-2.44	-3.21	5.59	three_prime_utr	CPNE3	protein_coding
ENSG00000176788	5	17275995	17275995	0	+	17217588	17276783	0	2	222,1576,	0,57619	-1600	#NAME?	39.8	-434	-376	5.59	three_prime_utr	BASP1	protein_coding
ENSG00000072736	16	68190963	68190963	0.0063	+	68190888	68191039	0	1	151,	0	-2.2	-1.83	6.16	-1.49	-2.11	5.58	CDS	NFATC3	protein_coding
ENSG00000095564	10	92029725	92029725	3.80E-05	+	92029635	92029816	0	1	181,	0	-4.42	-3.86	7.47	-1.95	-2.65	5.58	exon	BTAF1	protein_coding
ENSG00000143442	1	151403322	151403322	6.50E-07	-	151403232	151403413	0	1	181,	0	-6.19	-5.52	7.17	-2.84	-3.66	5.58	three_prime_utr	POGZ	protein_coding
ENSG00000174749	4	112188213	112188213	1.30E-13	+	112188063	112188364	0	1	301,	0	-12.9	-12	43.7	-1.31	-1.9	5.58	three_prime_utr	FAM241A	protein_coding
ENSG00000133789	11	9750863	9750863	1.90E-09	+	9750773	9750954	0	1	181,	0	-8.71	-7.94	7.2	-4.28	-5.24	5.58	three_prime_utr	SWAP70	protein_coding
ENSG00000206053	16	1699487	1699487	2.00E-24	+	1699322	1699653	0	1	331,	0	-23.7	-22.5	17.9	-6.7	-7.81	5.58	three_prime_utr	JPT2	protein_coding
ENSG00000143319	1	156722608	156722608	0.00029	-	156722518	156722698	0	1	180,	0	-3.54	-3.05	13.4	-1.34	-1.94	5.58	three_prime_utr	ISG20L2	protein_coding
ENSG00000125686	17	39410437	39410437	1.50E-10	-	39410362	39410513	0	1	151,	0	-9.82	-9.01	14.9	-2.18	-2.92	5.58	CDS	MED1	protein_coding
ENSG00000100568	14	67650313	67650313	0.00011	-	67650223	67650404	0	1	181,	0	-3.96	-3.44	16.8	-1.34	-1.94	5.58	three_prime_utr	VTI1B	protein_coding
ENSG00000100426	22	49887905	49887905	7.40E-05	+	49887800	49888010	0	1	210,	0	-4.13	-3.59	14.6	-1.34	-1.94	5.58	three_prime_utr	ZBED4	protein_coding
ENSG00000168300	8	51819890	51819890	0.013	-	51819815	51819966	0	1	151,	0	-1.88	-1.53	3.74	-1.49	-2.11	5.58	three_prime_utr	PCMTD1	protein_coding
ENSG00000169155	9	126837821	126837821	3.20E-11	+	126837731	126837911	0	1	180,	0	-10.5	-9.66	40.3	-3	-3.84	5.58	three_prime_utr	ZBTB43	protein_coding
ENSG00000111737	12	120095794	120095794	0.0027	-	120095719	120095869	0	1	150,	0	-2.57	-2.16	6.72	-1.49	-2.11	5.58	three_prime_utr	RAB35	protein_coding
ENSG00000161654	17	44066523	44066523	3.20E-12	-	44063844	44066583	0	2	90,120,	0,2619	-11.5	-10.7	7.06	-3.7	-4.61	5.58	CDS	LSM12	protein_coding
ENSG00000140521	15	89319317	89319317	0.00051	-	89319052	89320777	0	3	47,181,12,	0,175,1713	-3.29	-2.82	8.41	-1.34	-1.94	5.58	three_prime_utr	POLG	protein_coding
ENSG00000066933	15	71851305	71851305	1.30E-06	-	71850089	71852187	0	3	78,106,56,	0,1163,2042	-5.89	-5.24	7.47	-1.68	-2.34	5.58	CDS	MYO9A	protein_coding
ENSG00000130695	1	26269553	26269553	0.0023	+	26269492	26271488	0	3	122,94,24,	0,1521,1972	-2.64	-2.23	6.72	-2.25	-3	5.58	CDS	CEP85	protein_coding
ENSG00000094804	17	40293508	40293508	0.022	+	40291594	40293562	0	2	74,107,	0,1861	-1.65	-1.33	3.74	-1.49	-2.11	5.58	CDS	CDC6	protein_coding
ENSG00000068308	X	48934985	48934985	0.013	-	48934830	48936238	0	3	37,65,48,	0,123,1360	-1.88	-1.53	5.04	-1.49	-2.11	5.58	CDS	OTUD5	protein_coding
ENSG00000122359	10	80155783	80155783	3.20E-69	-	80155654	80156449	0	2	258,72,	0,723	-68.5	-67	10.8	-33.1	-34.8	5.58	three_prime_utr	ANXA11	protein_coding
ENSG00000155561	7	135576324	135576324	7.40E-06	+	135573754	135576379	0	2	71,110,	0,2515	-5.13	-4.52	4.23	-2.84	-3.66	5.58	CDS	NUP205	protein_coding
ENSG00000108679	17	78973001	78973001	0	-	78971327	78974675	0	2	2016,45,	0,3303	-751	#NAME?	440	-154	-156	5.57	CDS	LGALS3BP	protein_coding
ENSG00000099219	9	5784800	5784800	5.80E-05	-	5784725	5784876	0	1	151,	0	-4.24	-3.7	4.2	-3.2	-4.06	5.56	three_prime_utr	ERMP1	protein_coding
ENSG00000241878	22	31621095	31621095	2.50E-20	-	31620554	31621196	0	2	159,201,	0,441	-19.6	-18.5	26.9	-2.47	-3.25	5.56	CDS	PISD	protein_coding
ENSG00000110619	11	3020275	3020275	7.60E-06	-	3019185	3026751	0	3	82,113,76,	0,1034,7490	-5.12	-4.52	5.6	-4.35	-5.32	5.56	exon	CARS	protein_coding
ENSG00000112245	6	63582402	63582402	1.00E-169	+	63581638	63583167	0	1	1529,	0	-169	-167	77.3	-53.9	-55.8	5.55	three_prime_utr	PTP4A1	protein_coding
ENSG00000073111	3	127605016	127605016	1.00E-101	+	127599418	127606245	0	5	129,35,176,280,128,	0,4832,5189,5458,6699	-101	-99	352	-8.33	-9.52	5.55	CDS	MCM2	protein_coding
ENSG00000103194	16	84779548	84779548	7.90E-11	+	84779204	84779892	0	1	688,	0	-10.1	-9.27	34.7	-2.79	-3.61	5.54	three_prime_utr	USP10	protein_coding
ENSG00000124766	6	21594842	21594842	2.20E-07	+	21594767	21594917	0	1	150,	0	-6.65	-5.97	6.08	-4.13	-5.08	5.54	exon	SOX4	protein_coding
ENSG00000108848	17	50751808	50751808	1.00E-07	+	50751718	50751898	0	1	180,	0	-6.98	-6.28	8.97	-1.66	-2.31	5.54	three_prime_utr	LUC7L3	protein_coding
ENSG00000169499	8	38972230	38972230	2.00E-35	+	38972050	38972410	0	1	360,	0	-34.7	-33.4	34.7	-3.89	-4.82	5.54	three_prime_utr	PLEKHA2	protein_coding
ENSG00000128710	2	176109103	176109103	1.00E-18	+	176108998	176109209	0	1	211,	0	-18	-17	33.1	-1.92	-2.61	5.54	CDS	HOXD10	protein_coding
ENSG00000177728	17	75491412	75491412	4.60E-09	+	75491121	75491703	0	3	32,165,13,	0,181,569	-8.34	-7.58	13.1	-1.66	-2.31	5.54	exon	TMEM94	protein_coding
ENSG00000105011	19	14120581	14120581	7.90E-41	-	14119777	14121386	0	2	888,100,	0,1509	-40.1	-38.8	59.4	-8.67	-9.88	5.54	CDS	ASF1B	protein_coding
ENSG00000108523	17	4942853	4942853	3.20E-09	+	4942596	4943110	0	3	68,188,43,	0,254,471	-8.49	-7.73	7.2	-3.64	-4.54	5.54	CDS	RNF167	protein_coding
ENSG00000088367	20	36232574	36232574	1.60E-17	+	36232439	36232709	0	1	270,	0	-16.8	-15.8	38.1	-1.92	-2.61	5.54	three_prime_utr	EPB41L1	protein_coding
ENSG00000268400	19	7641778	7641778	2.80E-09	+	7638734	7642209	0	8	41,82,77,79,104,149,85,7,	0,284,996,1996,2165,2970,3299,3468	-8.55	-7.78	28	-4.21	-5.17	5.54	three_prime_utr	AC008763.2	protein_coding
ENSG00000091136	7	108001705	108001705	3.20E-84	-	107959777	108001854	0	17	57,205,124,128,159,136,80,113,180,189,121,203,64,189,74,136,297,	0,667,1428,1771,3127,4774,13214,15208,15456,15911,18269,20831,26244,26397,35109,38579,41780	-83.5	-81.8	127	-63.7	-65.6	5.54	CDS	LAMB1	protein_coding
ENSG00000129103	7	56080265	56080265	1.00E-11	+	56080160	56080371	0	1	211,	0	-11	-10.1	3.43	-13.3	-14.7	5.53	three_prime_utr	SUMF2	protein_coding
ENSG00000105726	19	19649893	19649893	4.00E-11	-	19649803	19649983	0	1	180,	0	-10.4	-9.57	21.9	-2.72	-3.53	5.53	exon	ATP13A1	protein_coding
ENSG00000163993	4	6696986	6696986	1.00E-23	+	6693931	6697081	0	2	139,189,	0,2961	-23	-21.9	47.1	-4.38	-5.35	5.53	CDS	S100P	protein_coding
ENSG00000173706	3	125020990	125020990	2.00E-20	-	125020851	125027226	0	2	279,22,	0,6353	-19.7	-18.6	9.53	-6.99	-8.12	5.53	CDS	HEG1	protein_coding
ENSG00000146587	7	5065138	5065138	7.40E-05	+	5065048	5065229	0	1	181,	0	-4.13	-3.59	5.16	-1.9	-2.59	5.52	CDS	RBAK	protein_coding
ENSG00000184640	17	77482306	77482306	3.20E-47	+	77482171	77482441	0	1	270,	0	-46.5	-45.1	24.7	-24.6	-26.2	5.52	CDS	9-Sep	protein_coding
ENSG00000157259	7	92447632	92447632	3.20E-06	+	92447542	92447722	0	1	180,	0	-5.49	-4.87	22.4	-1.9	-2.59	5.52	five_prime_utr	GATAD1	protein_coding
ENSG00000172725	11	67442513	67442513	1.00E-14	-	67441856	67442599	0	3	6,123,172,	0,109,571	-14	-13.1	11.4	-3.6	-4.51	5.52	CDS	CORO1B	protein_coding
ENSG00000106299	7	123692712	123692712	1.00E-43	-	123692557	123695838	0	3	310,154,16,	0,2157,3265	-43	-41.7	52.1	-6.5	-7.61	5.52	CDS	WASL	protein_coding
ENSG00000077942	22	45541300	45541300	0	+	45535544	45551015	0	8	40,144,129,126,120,132,124,115,	0,5684,6610,7856,11540,13068,14947,15356	-541	#NAME?	113	-125	-127	5.52	CDS	FBLN1	protein_coding
ENSG00000107331	9	137010033	137010033	2.10E-06	-	137009825	137010085	0	2	78,103,	0,157	-5.67	-5.03	7.84	-2.54	-3.32	5.52	CDS	ABCA2	protein_coding
ENSG00000160445	9	128742695	128742695	0.00098	-	128742646	128750697	0	2	99,82,	0,7969	-3.01	-2.57	3.24	-3.05	-3.89	5.52	CDS	ZER1	protein_coding
ENSG00000124222	20	58676706	58676706	1.60E-14	+	58676586	58676827	0	1	241,	0	-13.8	-12.9	13.2	-3.11	-3.96	5.51	three_prime_utr	STX16	protein_coding
ENSG00000145860	5	159157633	159157633	1.60E-69	-	159157438	159157828	0	1	390,	0	-68.8	-67.3	28.6	-10.6	-11.8	5.51	three_prime_utr	RNF145	protein_coding
ENSG00000170421	12	52904877	52904877	1.00E-173	-	52904682	52905072	0	1	390,	0	-173	-171	20.4	-17.7	-19.1	5.51	exon	KRT8	protein_coding
ENSG00000124783	6	7288258	7288258	1.20E-05	-	7288168	7288348	0	1	180,	0	-4.93	-4.33	3.44	-5.61	-6.67	5.51	three_prime_utr	SSR1	protein_coding
ENSG00000162368	1	47377915	47377915	1.20E-07	+	47377795	47378035	0	1	240,	0	-6.91	-6.22	5.74	-3.58	-4.48	5.51	three_prime_utr	CMPK1	protein_coding
ENSG00000104626	8	9029917	9029917	3.20E-13	+	9011654	9030044	0	5	98,84,110,115,253,	0,4667,6642,8695,18137	-12.5	-11.6	31.4	-4.04	-4.98	5.51	CDS	ERI1	protein_coding
ENSG00000137693	11	102111024	102111024	5.00E-22	+	102110880	102112644	0	2	289,131,	0,1633	-21.3	-20.3	41.5	-20.7	-22.3	5.51	CDS	YAP1	protein_coding
ENSG00000164062	3	49681230	49681230	4.00E-18	+	49680548	49681913	0	4	81,139,84,27,	0,552,1173,1338	-17.4	-16.3	20.2	-3.5	-4.39	5.5	CDS	APEH	protein_coding
ENSG00000151893	10	118730339	118730339	1.00E-08	-	118729328	118730395	0	2	69,112,	0,955	-8	-7.26	11.2	-2.11	-2.83	5.5	CDS	CACUL1	protein_coding
ENSG00000188636	22	44495393	44495393	2.70E-09	-	44495258	44495528	0	1	270,	0	-8.57	-7.8	32.5	-1.63	-2.27	5.49	three_prime_utr	RTL6	protein_coding
ENSG00000169682	16	28982236	28982236	2.00E-13	+	28981952	28982521	0	2	104,166,	0,403	-12.7	-11.8	11.5	-4.05	-5	5.49	exon	SPNS1	protein_coding
ENSG00000168092	11	117170567	117170567	2.10E-06	+	117170387	117170747	0	1	360,	0	-5.67	-5.03	9.34	-3.67	-4.58	5.49	three_prime_utr	PAFAH1B2	protein_coding
ENSG00000135018	9	83666485	83666485	2.10E-06	-	83666380	83666591	0	1	211,	0	-5.67	-5.03	5.04	-3.21	-4.07	5.49	exon	UBQLN1	protein_coding
ENSG00000170017	3	105575867	105575867	3.20E-11	+	105575613	105576122	0	1	509,	0	-10.5	-9.66	19.1	-3.22	-4.08	5.49	three_prime_utr	ALCAM	protein_coding
ENSG00000146112	6	30676866	30676866	2.50E-51	-	30676687	30677046	0	1	359,	0	-50.6	-49.2	23.5	-19.5	-21	5.49	three_prime_utr	PPP1R18	protein_coding
ENSG00000090863	16	74450811	74450811	1.20E-09	-	74450721	74450902	0	1	181,	0	-8.93	-8.15	29.1	-1.63	-2.27	5.49	three_prime_utr	GLG1	protein_coding
ENSG00000170471	20	38577678	38577678	6.30E-08	+	38577543	38577813	0	1	270,	0	-7.2	-6.49	15.7	-7.37	-8.52	5.49	three_prime_utr	RALGAPB	protein_coding
ENSG00000174371	1	241879035	241879035	5.00E-13	+	241878915	241879156	0	1	241,	0	-12.3	-11.4	21.3	-2.24	-2.98	5.49	CDS	EXO1	protein_coding
ENSG00000135655	12	62314887	62314887	0.0019	+	62314812	62314963	0	1	151,	0	-2.73	-2.31	3.74	-2.04	-2.75	5.49	CDS	USP15	protein_coding
ENSG00000079819	6	130839916	130839916	3.20E-28	-	130839646	130840187	0	1	541,	0	-27.5	-26.3	29.7	-9.34	-10.6	5.49	three_prime_utr	EPB41L2	protein_coding
ENSG00000141574	17	82322040	82322040	7.90E-53	-	82321711	82324865	0	4	659,134,60,284,	0,1166,1545,2870	-52.1	-50.7	102	-6.95	-8.08	5.49	three_prime_utr	SECTM1	protein_coding
ENSG00000130939	1	10171280	10171280	0.00028	+	10171232	10178726	0	2	97,83,	0,7411	-3.56	-3.07	4	-2.04	-2.75	5.49	CDS	UBE4B	protein_coding
ENSG00000102595	13	95949394	95949394	6.80E-08	-	95948074	95970165	0	3	7,120,54,	0,1260,22037	-7.17	-6.46	11.6	-1.63	-2.27	5.49	CDS	UGGT2	protein_coding
ENSG00000126457	19	49688235	49688235	6.00E-09	+	49687950	49688310	0	2	2,149,	0,211	-8.22	-7.47	7.04	-2.52	-3.3	5.49	CDS	PRMT1	protein_coding
ENSG00000188735	12	121777413	121777413	2.50E-27	+	121777248	121777579	0	1	331,	0	-26.6	-25.4	41.5	-2.49	-3.26	5.48	three_prime_utr	TMEM120B	protein_coding
ENSG00000112941	5	6754853	6754853	3.20E-09	+	6752943	6754956	0	2	94,206,	0,1807	-8.49	-7.73	5.6	-11.5	-12.8	5.48	CDS	PAPD7	protein_coding
ENSG00000102931	16	57252438	57252438	2.00E-21	+	57252288	57252588	0	1	300,	0	-20.7	-19.6	8.72	-11.2	-12.5	5.47	three_prime_utr	ARL2BP	protein_coding
ENSG00000103479	16	53491048	53491048	7.90E-13	+	53490928	53491169	0	1	241,	0	-12.1	-11.2	11.9	-4.31	-5.28	5.47	three_prime_utr	RBL2	protein_coding
ENSG00000135018	9	83661009	83661009	6.30E-14	-	83660769	83661249	0	1	480,	0	-13.2	-12.3	26.9	-4.19	-5.14	5.47	exon	UBQLN1	protein_coding
ENSG00000170515	12	56113593	56113593	1.60E-18	+	56113488	56113698	0	1	210,	0	-17.8	-16.7	12.5	-4.22	-5.17	5.47	three_prime_utr	PA2G4	protein_coding
ENSG00000100926	14	24190553	24190553	2.00E-27	-	24190453	24191774	0	2	200,41,	0,1280	-26.7	-25.5	14.2	-5.41	-6.45	5.47	CDS	TM9SF1	protein_coding
ENSG00000170312	10	60788141	60788141	1.00E-189	+	60788048	60793929	0	5	186,164,7,157,53,	0,3841,4074,4084,5828	-189	-187	126	-10.4	-11.7	5.47	CDS	CDK1	protein_coding
ENSG00000062485	12	56276106	56276106	2.00E-39	-	56276017	56282428	0	2	178,92,	0,6319	-38.7	-37.4	28	-3.85	-4.77	5.47	CDS	CS	protein_coding
ENSG00000127946	7	75534437	75534437	1.00E-12	-	75534317	75534557	0	1	240,	0	-12	-11.1	5.6	-8.62	-9.83	5.46	three_prime_utr	HIP1	protein_coding
ENSG00000139154	12	19518706	19518706	6.30E-13	+	19518586	19518826	0	1	240,	0	-12.2	-11.3	17.9	-1.76	-2.44	5.46	CDS	AEBP2	protein_coding
ENSG00000205155	19	35746760	35746760	2.50E-09	+	35746685	35746835	0	1	150,	0	-8.6	-7.84	33.6	-2.07	-2.79	5.46	CDS	PSENEN	protein_coding
ENSG00000107130	9	130233689	130233689	1.00E-24	+	130233330	130234048	0	1	718,	0	-24	-22.9	69.5	-5.71	-6.77	5.46	three_prime_utr	NCS1	protein_coding
ENSG00000095303	9	122393227	122393227	0.00013	+	122393152	122393303	0	1	151,	0	-3.89	-3.36	4.67	-1.84	-2.53	5.46	three_prime_utr	PTGS1	protein_coding
ENSG00000074695	18	59330307	59330307	1.30E-06	-	59330217	59330398	0	1	181,	0	-5.9	-5.25	11.8	-2.46	-3.23	5.46	three_prime_utr	LMAN1	protein_coding
ENSG00000138594	15	51909222	51909222	3.20E-13	+	51908848	51909597	0	1	749,	0	-12.5	-11.6	12.6	-9.1	-10.3	5.46	three_prime_utr	TMOD3	protein_coding
ENSG00000185236	19	8403571	8403571	0.003	+	8403481	8403661	0	1	180,	0	-2.53	-2.12	3.36	-3.33	-4.21	5.46	three_prime_utr	RAB11B	protein_coding
ENSG00000107854	10	91864767	91864767	1.30E-05	+	91864677	91864858	0	1	181,	0	-4.9	-4.31	8.59	-1.84	-2.53	5.46	three_prime_utr	TNKS2	protein_coding
ENSG00000072864	16	15725154	15725154	1.40E-10	+	15725064	15725245	0	1	181,	0	-9.84	-9.03	9.86	-3.28	-4.15	5.46	three_prime_utr	NDE1	protein_coding
ENSG00000169926	15	31373000	31373000	0.00014	+	31372865	31373136	0	1	271,	0	-3.84	-3.32	10.1	-1.84	-2.53	5.46	three_prime_utr	KLF13	protein_coding
ENSG00000164466	5	175527078	175527078	5.00E-19	+	175526808	175527348	0	1	540,	0	-18.3	-17.3	35.3	-3.31	-4.19	5.46	three_prime_utr	SFXN1	protein_coding
ENSG00000123983	2	222943801	222943801	4.50E-05	+	222943501	222944101	0	1	600,	0	-4.35	-3.79	8.97	-4.56	-5.54	5.46	three_prime_utr	ACSL3	protein_coding
ENSG00000139637	12	53306708	53306708	2.20E-08	+	53306239	53306998	0	3	81,305,33,	0,317,726	-7.66	-6.94	30.3	-2.61	-3.4	5.46	exon	C12orf10	protein_coding
ENSG00000164091	3	52260442	52260442	3.40E-08	-	52259821	52261392	0	3	51,117,13,	0,563,1558	-7.47	-6.74	5.83	-2.07	-2.79	5.46	exon	WDR82	protein_coding
ENSG00000133657	3	194450272	194450272	2.00E-18	-	194448563	194450401	0	2	73,257,	0,1581	-17.7	-16.6	22.4	-3.51	-4.4	5.46	CDS	ATP13A3	protein_coding
ENSG00000155363	1	112696737	112696737	3.80E-08	+	112696487	112697999	0	4	47,217,31,6,	0,142,1372,1506	-7.42	-6.7	6.02	-2.21	-2.95	5.46	exon	MOV10	protein_coding
ENSG00000095319	9	129005457	129005457	1.00E-05	+	129005384	129005678	0	2	146,34,	0,260	-5	-4.4	4.36	-2.07	-2.79	5.46	CDS	NUP188	protein_coding
ENSG00000135111	12	114672055	114672055	6.80E-07	-	114671808	114674298	0	2	494,134,	0,2356	-6.17	-5.51	16.8	-2.21	-2.95	5.46	exon	TBX3	protein_coding
ENSG00000100097	22	37677043	37677043	1.60E-27	+	37676924	37677163	0	1	239,	0	-26.8	-25.7	4.28	-33.3	-35	5.45	CDS	LGALS1	protein_coding
ENSG00000148154	9	111933675	111933675	1.30E-06	+	111933540	111933811	0	1	271,	0	-5.9	-5.25	6.95	-3	-3.84	5.44	three_prime_utr	UGCG	protein_coding
ENSG00000117528	1	94518216	94518216	1.10E-08	+	94518096	94518337	0	1	241,	0	-7.96	-7.22	17.4	-1.59	-2.23	5.44	exon	ABCD3	protein_coding
ENSG00000058673	1	203798309	203798309	0.00055	+	203798219	203798400	0	1	181,	0	-3.26	-2.79	3.84	-2.27	-3.02	5.44	five_prime_utr	ZC3H11A	protein_coding
ENSG00000130255	19	5690605	5690605	1.00E-125	+	5690471	5690740	0	1	269,	0	-125	-123	41.7	-29.6	-31.2	5.44	exon	RPL36	protein_coding
ENSG00000198911	22	41870942	41870942	6.30E-15	+	41868720	41870996	0	2	72,108,	0,2168	-14.2	-13.3	5.6	-12.4	-13.7	5.44	CDS	SREBF2	protein_coding
ENSG00000168078	8	27822403	27822403	3.20E-27	-	27820628	27823153	0	3	66,170,91,	0,1690,2434	-26.5	-25.4	96.4	-1.39	-2	5.44	CDS	PBK	protein_coding
ENSG00000138592	15	50490308	50490308	9.30E-07	+	50489793	50490355	0	2	88,93,	0,469	-6.03	-5.37	15.7	-2.27	-3.02	5.44	CDS	USP8	protein_coding
ENSG00000160211	X	154533066	154533066	2.00E-07	-	154533004	154533433	0	2	124,117,	0,312	-6.7	-6.02	14.6	-2.66	-3.46	5.44	CDS	G6PD	protein_coding
ENSG00000138594	15	51910106	51910106	1.70E-10	+	51909956	51910256	0	1	300,	0	-9.78	-8.97	4.62	-9.77	-11	5.43	three_prime_utr	TMOD3	protein_coding
ENSG00000104897	19	2248574	2248574	9.30E-08	+	2248469	2248679	0	1	210,	0	-7.03	-6.33	5.79	-5.26	-6.3	5.43	three_prime_utr	SF3A2	protein_coding
ENSG00000166833	11	20103331	20103331	1.00E-60	+	20101039	20103665	0	3	133,155,13,	0,2215,2613	-60	-58.5	69.1	-3.04	-3.89	5.43	CDS	NAV2	protein_coding
ENSG00000128534	7	118188399	118188399	6.50E-09	+	118188294	118188505	0	1	211,	0	-8.19	-7.44	5.76	-3.76	-4.67	5.42	CDS	LSM8	protein_coding
ENSG00000165609	10	12167749	12167749	2.50E-43	-	12167688	12169809	0	2	123,88,	0,2033	-42.6	-41.3	43.3	-2.56	-3.34	5.42	CDS	NUDT5	protein_coding
ENSG00000198853	9	35555301	35555301	1.60E-12	+	35555121	35555481	0	1	360,	0	-11.8	-10.9	12.3	-3.12	-3.97	5.41	CDS	RUSC2	protein_coding
ENSG00000100380	22	40825787	40825787	4.00E-15	-	40825667	40825907	0	1	240,	0	-14.4	-13.4	7.28	-4.92	-5.93	5.41	three_prime_utr	ST13	protein_coding
ENSG00000186815	12	113287092	113287092	5.90E-06	+	113286987	113287198	0	1	211,	0	-5.23	-4.62	4.86	-2.43	-3.2	5.41	CDS	TPCN1	protein_coding
ENSG00000104885	19	2230224	2230224	6.30E-20	+	2230059	2230390	0	1	331,	0	-19.2	-18.1	59.4	-1.45	-2.07	5.41	three_prime_utr	DOT1L	protein_coding
ENSG00000253276	7	106659792	106659792	3.20E-30	-	106659643	106659941	0	1	298,	0	-29.5	-28.3	35.9	-2.21	-2.95	5.41	three_prime_utr	CCDC71L	protein_coding
ENSG00000283321	7	17339572	17339572	8.10E-05	+	17339497	17339647	0	1	150,	0	-4.09	-3.55	8.97	-1.96	-2.66	5.41	CDS	AC019117.3	protein_coding
ENSG00000150347	10	62057217	62057217	1.00E-05	+	62050996	62069710	0	4	4,202,53,11,	0,6120,8246,18703	-5	-4.4	10.6	-3.52	-4.41	5.41	CDS	ARID5B	protein_coding
ENSG00000147689	8	123208731	123208731	7.90E-55	+	123208402	123209061	0	1	659,	0	-54.1	-52.6	192	-8.23	-9.42	5.4	exon	FAM83A	protein_coding
ENSG00000112078	6	36487483	36487483	1.60E-06	+	36487393	36487574	0	1	181,	0	-5.8	-5.16	23.5	-1.79	-2.47	5.39	exon	KCTD20	protein_coding
ENSG00000134285	12	48922376	48922376	3.20E-17	-	48922197	48922556	0	1	359,	0	-16.5	-15.6	61.6	-1.31	-1.91	5.39	exon	FKBP11	protein_coding
ENSG00000148700	10	110134564	110134564	6.30E-48	+	110134220	110134908	0	1	688,	0	-47.2	-45.8	22.7	-18.4	-19.9	5.39	three_prime_utr	ADD3	protein_coding
ENSG00000146007	5	140706007	140706007	5.80E-06	+	140705933	140706082	0	1	149,	0	-5.24	-4.63	2.66	-7.03	-8.16	5.39	three_prime_utr	ZMAT2	protein_coding
ENSG00000162599	1	61082649	61082649	7.90E-28	+	61082574	61082725	0	1	151,	0	-27.1	-25.9	51.6	-4.23	-5.19	5.39	five_prime_utr	NFIA	protein_coding
ENSG00000146223	6	42888204	42888204	0.00011	+	42888129	42888280	0	1	151,	0	-3.95	-3.42	4.32	-1.79	-2.47	5.39	three_prime_utr	RPL7L1	protein_coding
ENSG00000155506	5	154815648	154815648	0.00013	+	154815543	154815753	0	1	210,	0	-3.89	-3.36	4.67	-1.79	-2.47	5.39	three_prime_utr	LARP1	protein_coding
ENSG00000101363	20	37317111	37317111	1.30E-13	+	37316963	37317260	0	1	297,	0	-12.9	-12	35.9	-4.63	-5.62	5.39	three_prime_utr	MANBAL	protein_coding
ENSG00000173020	11	67285640	67285640	3.20E-39	+	67285173	67286108	0	2	15,823,	0,112	-38.5	-37.2	138	-6.47	-7.58	5.39	exon	GRK2	protein_coding
ENSG00000075218	22	46308596	46308596	5.00E-17	+	46308357	46308836	0	1	479,	0	-16.3	-15.3	39.2	-2.32	-3.07	5.39	CDS	GTSE1	protein_coding
ENSG00000146587	7	5068257	5068257	0.0063	+	5068167	5068348	0	1	181,	0	-2.2	-1.83	6.16	-2.04	-2.76	5.39	three_prime_utr	RBAK	protein_coding
ENSG00000106299	7	123682623	123682623	1.00E-14	-	123682503	123682744	0	1	241,	0	-14	-13.1	52.7	-2.15	-2.88	5.39	three_prime_utr	WASL	protein_coding
ENSG00000175906	17	43400719	43400719	7.40E-06	+	43400629	43400809	0	1	180,	0	-5.13	-4.52	7.28	-1.79	-2.47	5.39	three_prime_utr	ARL4D	protein_coding
ENSG00000103222	16	16114928	16114928	5.00E-34	+	16114781	16122039	0	2	295,65,	0,7193	-33.3	-32.1	13.5	-7.53	-8.68	5.39	CDS	ABCC1	protein_coding
ENSG00000205208	4	158671696	158671696	1.30E-07	-	158669661	158671778	0	2	107,163,	0,1954	-6.88	-6.19	23.5	-1.56	-2.2	5.39	CDS	C4orf46	protein_coding
ENSG00000096093	6	52438473	52438473	3.80E-05	+	52438356	52452693	0	2	235,6,	0,14331	-4.42	-3.86	10.6	-1.79	-2.47	5.39	CDS	EFHC1	protein_coding
ENSG00000135720	16	66742595	66742595	0.00037	-	66742522	66749231	0	2	146,35,	0,6674	-3.43	-2.94	3.49	-3.72	-4.64	5.39	CDS	DYNC1LI2	protein_coding
ENSG00000177666	11	823581	823581	5.20E-09	+	822508	823637	0	2	98,111,	0,1018	-8.28	-7.52	4.2	-7.8	-8.97	5.39	exon	PNPLA2	protein_coding
ENSG00000086065	9	33280856	33280856	0.00015	+	33278141	33280904	0	2	84,96,	0,2667	-3.81	-3.3	5.88	-1.79	-2.47	5.39	three_prime_utr	CHMP5	protein_coding
ENSG00000101057	20	43716227	43716227	0	+	43667167	43716496	0	14	136,94,72,93,221,163,288,414,140,100,114,105,150,538,	0,6638,14616,15626,19684,24989,32589,35322,38051,42795,44320,45834,47966,48791	-662	#NAME?	196	-56.9	-58.8	5.39	three_prime_utr	MYBL2	protein_coding
ENSG00000157350	16	70398877	70398877	1.00E-07	-	70398667	70399088	0	1	421,	0	-6.98	-6.28	12.9	-2.88	-3.71	5.38	five_prime_utr	ST3GAL2	protein_coding
ENSG00000147676	8	119243665	119243665	6.30E-80	+	119209189	119243914	0	4	11,171,156,498,	0,12397,30975,34227	-79.2	-77.6	38.7	-13.3	-14.7	5.38	three_prime_utr	MAL2	protein_coding
ENSG00000165219	9	125307758	125307758	1.60E-13	+	125307442	125307826	0	2	105,136,	0,248	-12.8	-11.9	16.8	-2.88	-3.71	5.38	CDS	GAPVD1	protein_coding
ENSG00000138061	2	38070580	38070580	2.00E-40	-	38070415	38070746	0	1	331,	0	-39.7	-38.4	68.9	-4.02	-4.96	5.37	three_prime_utr	CYP1B1	protein_coding
ENSG00000163110	4	94667792	94667792	2.50E-15	+	94667537	94668047	0	1	510,	0	-14.6	-13.6	7.96	-9.72	-11	5.37	three_prime_utr	PDLIM5	protein_coding
ENSG00000134285	12	48922383	48922383	1.30E-17	-	48922204	48922563	0	1	359,	0	-16.9	-15.9	61.6	-1.3	-1.89	5.37	exon	FKBP11	protein_coding
ENSG00000166126	14	102933475	102933475	5.00E-36	+	102933355	102933596	0	1	241,	0	-35.3	-34.1	15.7	-7.12	-8.26	5.36	exon	AMN	protein_coding
ENSG00000061273	12	47793494	47793494	1.60E-12	-	47793401	47794813	0	2	187,54,	0,1358	-11.8	-10.9	13.1	-5.64	-6.7	5.36	exon	HDAC7	protein_coding
ENSG00000075643	18	36200142	36200142	2.50E-12	+	36199960	36215685	0	5	364,77,200,117,170,	0,3152,5116,13405,15555	-11.6	-10.8	25.8	-3.83	-4.76	5.36	CDS	MOCOS	protein_coding
ENSG00000136717	2	127048386	127048386	5.00E-31	-	127048176	127048597	0	1	421,	0	-30.3	-29	51	-4.91	-5.92	5.35	exon	BIN1	protein_coding
ENSG00000117318	1	23559229	23559229	1e-310	-	23558964	23559495	0	2	111,369,	0,162	-310	-308	26.7	-65.9	-67.8	5.35	CDS	ID3	protein_coding
ENSG00000111799	6	75124020	75124020	1.00E-179	-	75121434	75124325	0	4	7,75,147,71,	0,1895,2513,2820	-179	-177	8.25	-95.2	-97.3	5.35	CDS	COL12A1	protein_coding
ENSG00000114850	3	156540990	156540990	0.00011	-	156540915	156541065	0	1	150,	0	-3.95	-3.42	4.32	-3.63	-4.54	5.34	three_prime_utr	SSR3	protein_coding
ENSG00000168159	1	228487598	228487598	1.70E-07	+	228487508	228487688	0	1	180,	0	-6.77	-6.08	8.97	-1.53	-2.16	5.34	CDS	RNF187	protein_coding
ENSG00000169230	5	177304713	177304713	2.50E-15	+	177304609	177304818	0	1	209,	0	-14.6	-13.6	45.9	-3.04	-3.89	5.34	CDS	PRELID1	protein_coding
ENSG00000172725	11	67441228	67441228	7.80E-07	-	67441138	67441319	0	1	181,	0	-6.11	-5.45	24.7	-1.53	-2.16	5.34	CDS	CORO1B	protein_coding
ENSG00000087586	20	56369986	56369986	7.90E-60	-	56369627	56370345	0	1	718,	0	-59.1	-57.6	137	-4.2	-5.15	5.34	three_prime_utr	AURKA	protein_coding
ENSG00000155097	8	103066383	103066383	9.30E-07	+	103064770	103068753	0	3	41,127,102,	0,1550,3881	-6.03	-5.37	10.1	-1.53	-2.16	5.34	CDS	ATP6V1C1	protein_coding
ENSG00000173391	12	10159175	10159175	1e-321	-	10158330	10167093	0	4	1691,215,140,382,	0,2016,2455,8381	-321	-319	104	-52.3	-54.2	5.34	three_prime_utr	OLR1	protein_coding
ENSG00000005884	17	50074482	50074482	0	+	50072148	50076817	0	7	34,89,149,87,277,150,234,	0,1767,1995,2299,3310,4177,4435	-527	#NAME?	182	-28	-29.6	5.33	exon	ITGA3	protein_coding
ENSG00000163872	3	183754321	183754321	1.70E-05	+	183754277	183756560	0	2	88,33,	0,2250	-4.76	-4.18	3.81	-2.66	-3.46	5.33	CDS	YEATS2	protein_coding
ENSG00000119900	6	71304050	71304050	4.60E-05	+	71303945	71304155	0	1	210,	0	-4.34	-3.79	8.97	-1.73	-2.4	5.32	three_prime_utr	OGFRL1	protein_coding
ENSG00000174738	3	23978562	23978562	6.30E-23	+	23978367	23978758	0	1	391,	0	-22.2	-21.1	13.4	-7.13	-8.27	5.32	three_prime_utr	NR1D2	protein_coding
ENSG00000171862	10	87966962	87966962	0.00095	+	87966872	87967053	0	1	181,	0	-3.02	-2.57	5.98	-1.88	-2.57	5.32	three_prime_utr	PTEN	protein_coding
ENSG00000115365	2	210434009	210434009	2.00E-19	-	210433845	210434174	0	1	329,	0	-18.7	-17.7	14.3	-3.7	-4.62	5.32	three_prime_utr	LANCL1	protein_coding
ENSG00000006125	17	35657703	35657703	0.00039	+	35657616	35659769	0	2	175,6,	0,2147	-3.41	-2.93	4.3	-1.73	-2.4	5.32	CDS	AP2B1	protein_coding
ENSG00000135775	1	230675047	230675047	8.30E-05	+	230671560	230675097	0	2	80,100,	0,3437	-4.08	-3.54	14.6	-1.73	-2.4	5.32	exon	COG2	protein_coding
ENSG00000158062	1	26282716	26282716	7.90E-23	-	26282435	26282785	0	2	134,137,	0,213	-22.1	-21	33.6	-1.41	-2.02	5.32	exon	UBXN11	protein_coding
ENSG00000131269	X	75070423	75070423	0.0023	-	75069392	75070482	0	2	62,118,	0,972	-2.64	-2.23	4.03	-1.88	-2.57	5.32	CDS	ABCB7	protein_coding
ENSG00000066084	12	50686673	50686673	5.00E-12	+	50685857	50686774	0	2	99,202,	0,715	-11.3	-10.5	17.4	-1.67	-2.33	5.32	CDS	DIP2B	protein_coding
ENSG00000144283	2	158680545	158680545	1.30E-05	+	158678618	158680663	0	2	36,235,	0,1810	-4.9	-4.31	13.4	-2.96	-3.79	5.32	CDS	PKP4	protein_coding
ENSG00000144029	2	95090580	95090580	0.0017	-	95090490	95090671	0	1	181,	0	-2.76	-2.34	5.6	-2.39	-3.15	5.31	exon	MRPS5	protein_coding
ENSG00000204580	6	30899647	30899647	1.00E-166	+	30899168	30900126	0	1	958,	0	-166	-164	137	-21.3	-22.9	5.31	three_prime_utr	DDR1	protein_coding
ENSG00000168175	14	55065873	55065873	0.00026	+	55065783	55065964	0	1	181,	0	-3.59	-3.1	4.93	-2.39	-3.15	5.31	three_prime_utr	MAPK1IP1L	protein_coding
ENSG00000197448	7	143265088	143265088	7.40E-08	+	143265013	143265164	0	1	151,	0	-7.13	-6.42	5.74	-3.57	-4.47	5.3	exon	GSTK1	protein_coding
ENSG00000102934	16	57252443	57252443	5.00E-23	-	57252278	57252609	0	1	331,	0	-22.3	-21.2	7.53	-11.6	-12.9	5.3	three_prime_utr	PLLP	protein_coding
ENSG00000170004	17	7909181	7909181	3.20E-35	+	7908772	7909591	0	3	57,242,91,	0,370,728	-34.5	-33.2	41.5	-5.56	-6.61	5.3	CDS	CHD3	protein_coding
ENSG00000162545	1	20485937	20485937	4.00E-21	-	20485684	20486190	0	1	506,	0	-20.4	-19.3	54.9	-3.77	-4.69	5.3	five_prime_utr	CAMK2N1	protein_coding
ENSG00000108256	17	29258547	29258547	1.30E-25	-	29258442	29258653	0	1	211,	0	-24.9	-23.8	90.8	-1.86	-2.55	5.3	three_prime_utr	NUFIP2	protein_coding
ENSG00000126883	9	131159434	131159434	3.20E-12	+	131151853	131163026	0	3	41,104,36,	0,7529,11137	-11.5	-10.6	20.7	-3.57	-4.47	5.3	CDS	NUP214	protein_coding
ENSG00000198961	5	109344250	109344250	1.00E-10	-	109337346	109344753	0	3	10,122,49,	0,6843,7358	-10	-9.19	7.84	-6.55	-7.66	5.3	CDS	PJA2	protein_coding
ENSG00000149573	11	118255154	118255154	3.20E-61	-	118255076	118256993	0	2	157,83,	0,1834	-60.5	-59	51.6	-5.12	-6.14	5.3	three_prime_utr	MPZL2	protein_coding
ENSG00000023171	11	123605399	123605399	2.50E-12	+	123596014	123606712	0	5	23,81,116,157,104,	0,4453,7411,9307,10594	-11.6	-10.8	25.8	-4.13	-5.08	5.3	CDS	GRAMD1B	protein_coding
ENSG00000253276	7	106659788	106659788	3.20E-30	-	106659624	106659953	0	1	329,	0	-29.5	-28.3	34.7	-2.12	-2.85	5.29	three_prime_utr	CCDC71L	protein_coding
ENSG00000147789	8	144842519	144842519	1.30E-05	+	144842399	144842639	0	1	240,	0	-4.9	-4.31	8.59	-1.49	-2.12	5.29	exon	ZNF7	protein_coding
ENSG00000220205	17	8160257	8160257	2.50E-13	-	8160137	8160378	0	1	241,	0	-12.6	-11.7	25.8	-1.85	-2.54	5.29	three_prime_utr	VAMP2	protein_coding
ENSG00000117751	1	27851255	27851255	9.30E-07	+	27851135	27851376	0	1	241,	0	-6.03	-5.37	11.2	-1.49	-2.12	5.29	three_prime_utr	PPP1R8	protein_coding
ENSG00000173744	2	227554920	227554920	1.80E-06	+	227554830	227555011	0	1	181,	0	-5.74	-5.1	9.71	-1.49	-2.12	5.29	three_prime_utr	AGFG1	protein_coding
ENSG00000106635	7	73537248	73537248	3.80E-07	-	73537129	73537368	0	1	239,	0	-6.42	-5.75	25.8	-1.49	-2.12	5.29	three_prime_utr	BCL7B	protein_coding
ENSG00000188566	9	137205828	137205828	3.20E-18	+	137205744	137212644	0	3	168,78,143,	0,487,6757	-17.5	-16.5	65	-1.81	-2.49	5.29	CDS	NDOR1	protein_coding
ENSG00000055211	6	149578897	149578897	4.00E-30	+	149566383	149579973	0	5	151,60,97,152,140,	0,5901,6123,12438,13450	-29.4	-28.2	28.4	-17.1	-18.6	5.29	CDS	GINM1	protein_coding
ENSG00000101596	18	2732343	2732343	1.90E-07	+	2729356	2732422	0	2	53,158,	0,2908	-6.71	-6.02	4.93	-4.38	-5.35	5.29	CDS	SMCHD1	protein_coding
ENSG00000164975	9	15461101	15461101	1.90E-07	+	15460771	15461431	0	1	660,	0	-6.73	-6.04	26.9	-2.96	-3.8	5.28	three_prime_utr	SNAPC3	protein_coding
ENSG00000100348	22	36467614	36467614	1.90E-06	-	36467540	36467689	0	1	149,	0	-5.71	-5.07	4.73	-2.29	-3.04	5.28	three_prime_utr	TXN2	protein_coding
ENSG00000144824	3	111969799	111969799	9.10E-10	+	111962105	111974630	0	6	207,91,147,220,86,208,	0,4507,5572,7584,11626,12317	-9.04	-8.26	23.5	-3.63	-4.54	5.28	CDS	PHLDB2	protein_coding
ENSG00000135387	11	34096535	34096535	4.00E-25	+	34096398	34097280	0	2	275,85,	0,797	-24.4	-23.3	59.4	-20.6	-22.1	5.28	CDS	CAPRIN1	protein_coding
ENSG00000141510	17	7668562	7668562	1.20E-09	-	7668442	7668683	0	1	241,	0	-8.93	-8.15	13.8	-2.89	-3.72	5.27	three_prime_utr	TP53	protein_coding
ENSG00000117724	1	214645459	214645459	2.50E-07	+	214645339	214645580	0	1	241,	0	-6.6	-5.92	10.8	-1.91	-2.61	5.27	CDS	CENPF	protein_coding
ENSG00000125520	20	63743325	63743325	6.30E-16	+	63743205	63743445	0	1	240,	0	-15.2	-14.2	19.6	-3.54	-4.43	5.27	three_prime_utr	SLC2A4RG	protein_coding
ENSG00000133392	16	15726901	15726901	3.10E-10	-	15725066	15726956	0	2	72,109,	0,1781	-9.51	-8.71	9.86	-3.09	-3.94	5.27	CDS	MYH11	protein_coding
ENSG00000158470	20	49636180	49636180	1.00E-121	-	49635902	49640563	0	4	557,102,123,86,	0,1438,3775,4575	-121	-119	32.2	-28.5	-30.1	5.27	three_prime_utr	B4GALT5	protein_coding
ENSG00000135655	12	62389880	62389880	0.011	+	62389506	62389964	0	3	8,95,168,	0,98,290	-1.94	-1.59	5.6	-2.77	-3.58	5.27	CDS	USP15	protein_coding
ENSG00000166441	11	8685711	8685711	6.30E-50	+	8685370	8686052	0	2	45,375,	0,307	-49.2	-47.8	16.8	-22	-23.6	5.26	CDS	RPL27A	protein_coding
ENSG00000164292	5	95794698	95794698	0	+	95793051	95796345	0	1	3294,	0	-1720	#NAME?	62.7	-434	-434	5.26	three_prime_utr	RHOBTB3	protein_coding
ENSG00000170638	22	50197982	50197982	7.40E-06	+	50197893	50198072	0	1	179,	0	-5.13	-4.52	7.28	-2.6	-3.39	5.26	exon	TRABD	protein_coding
ENSG00000119326	9	108999161	108999161	7.90E-28	-	108992759	109013380	0	3	60,190,79,	0,6307,20542	-27.1	-25.9	40.9	-3.73	-4.65	5.26	CDS	CTNNAL1	protein_coding
ENSG00000060339	10	68736961	68736961	1.20E-09	+	68722462	68742400	0	5	115,173,45,33,25,	0,14413,15382,18166,19913	-8.91	-8.13	24.7	-2.13	-2.86	5.26	CDS	CCAR1	protein_coding
ENSG00000100216	22	38684001	38684001	6.30E-97	+	38682378	38684237	0	3	63,118,471,	0,500,1388	-96.2	-94.6	72.6	-14	-15.4	5.26	three_prime_utr	TOMM22	protein_coding
ENSG00000198056	12	56751116	56751116	1.00E-29	-	56746964	56751527	0	3	68,158,43,	0,4073,4520	-29	-27.8	38.1	-2.35	-3.11	5.26	CDS	PRIM1	protein_coding
ENSG00000055332	2	37106906	37106906	3.20E-17	-	37106726	37107087	0	1	361,	0	-16.5	-15.5	39.2	-2.19	-2.92	5.25	three_prime_utr	EIF2AK2	protein_coding
ENSG00000241553	3	9806578	9806578	5.50E-07	+	9806503	9806653	0	1	150,	0	-6.26	-5.59	2.84	-3.73	-4.64	5.25	three_prime_utr	ARPC4	protein_coding
ENSG00000153815	16	81711356	81711356	1.60E-38	+	81711071	81711642	0	1	571,	0	-37.8	-36.5	24.7	-5.68	-6.74	5.25	three_prime_utr	CMIP	protein_coding
ENSG00000141905	19	3464691	3464691	2.50E-07	+	3464571	3464811	0	1	240,	0	-6.61	-5.93	3.97	-2.91	-3.74	5.25	three_prime_utr	NFIC	protein_coding
ENSG00000136048	12	101921776	101921776	1.30E-06	+	101921701	101921851	0	1	150,	0	-5.87	-5.23	19.1	-1.68	-2.33	5.25	three_prime_utr	DRAM1	protein_coding
ENSG00000111674	12	6923518	6923518	0.00027	+	6923428	6923608	0	1	180,	0	-3.57	-3.07	8.97	-1.68	-2.33	5.25	three_prime_utr	ENO2	protein_coding
ENSG00000046604	18	31546765	31546765	3.80E-08	+	31546645	31546885	0	1	240,	0	-7.42	-6.7	6.4	-3.46	-4.35	5.25	three_prime_utr	DSG2	protein_coding
ENSG00000198113	9	137278866	137278866	3.00E-10	+	137278732	137279001	0	1	269,	0	-9.52	-8.72	14.6	-3.76	-4.68	5.25	exon	TOR4A	protein_coding
ENSG00000173744	2	227555924	227555924	0.0012	+	227555849	227556000	0	1	151,	0	-2.91	-2.47	3.36	-1.68	-2.33	5.25	three_prime_utr	AGFG1	protein_coding
ENSG00000138347	10	68174360	68174360	2.50E-30	+	68162139	68189004	0	6	27,117,373,591,139,100,	0,3562,4154,11926,13183,26765	-29.6	-28.4	63.9	-14.5	-15.9	5.25	CDS	MYPN	protein_coding
ENSG00000177479	3	48980424	48980424	7.20E-10	+	48979500	48982843	0	4	133,144,69,134,	0,852,2159,3209	-9.14	-8.35	8.97	-17.9	-19.4	5.25	CDS	ARIH2	protein_coding
ENSG00000066651	6	126021219	126021219	1.30E-18	+	126013046	126038768	0	3	55,121,64,	0,8113,25658	-17.9	-16.8	11.3	-5.05	-6.07	5.25	three_prime_utr	TRMT11	protein_coding
ENSG00000115760	2	32545722	32545722	4.50E-05	+	32543491	32545803	0	2	50,161,	0,2151	-4.35	-3.79	7.84	-1.68	-2.33	5.25	CDS	BIRC6	protein_coding
ENSG00000196155	16	67288217	67288217	0.0027	+	67287937	67288269	0	2	77,103,	0,229	-2.57	-2.16	4.48	-1.68	-2.33	5.25	three_prime_utr	PLEKHG4	protein_coding
ENSG00000116120	2	222642940	222642940	1.30E-05	-	222642875	222648759	0	2	130,20,	0,5864	-4.87	-4.28	5.42	-1.68	-2.33	5.25	CDS	FARSB	protein_coding
ENSG00000107130	9	130233130	130233130	2.00E-87	+	130219799	130233271	0	5	4,89,78,116,282,	0,2850,3282,6589,13190	-86.7	-85	17.9	-7.8	-8.97	5.24	three_prime_utr	NCS1	protein_coding
ENSG00000151148	12	109529976	109529976	4.00E-14	+	109524101	109530063	0	4	14,66,76,174,	0,336,2256,5788	-13.4	-12.4	50.4	-3.18	-4.04	5.24	CDS	UBE3B	protein_coding
ENSG00000149084	11	43852098	43852098	1.30E-18	+	43838298	43852150	0	3	100,66,104,	0,1700,13748	-17.9	-16.9	17.9	-6.35	-7.45	5.24	exon	HSD17B12	protein_coding
ENSG00000067057	10	3103861	3103861	2.50E-23	+	3101465	3104738	0	3	89,166,15,	0,2313,3258	-22.6	-21.5	4.95	-15.3	-16.7	5.24	CDS	PFKP	protein_coding
ENSG00000197694	9	128583878	128583878	4.00E-13	+	128583234	128584323	0	3	47,182,42,	0,553,1047	-12.4	-11.5	5.38	-12.8	-14.1	5.24	CDS	SPTAN1	protein_coding
ENSG00000166482	17	19383866	19383866	7.90E-35	-	19383594	19384139	0	2	18,342,	0,203	-34.1	-32.8	63.9	-4.74	-5.74	5.23	three_prime_utr	MFAP4	protein_coding
ENSG00000117298	1	21217799	21217799	6.30E-63	-	21217425	21218174	0	1	749,	0	-62.2	-60.7	47.1	-16.6	-18.1	5.23	three_prime_utr	ECE1	protein_coding
ENSG00000123091	1	51273053	51273053	0.0018	+	51272978	51273128	0	1	150,	0	-2.74	-2.32	7.84	-1.79	-2.47	5.23	three_prime_utr	RNF11	protein_coding
ENSG00000130204	19	44901103	44901103	1.60E-11	+	44900815	44901392	0	3	37,77,185,	0,212,392	-10.8	-9.94	30.3	-1.71	-2.37	5.23	CDS	TOMM40	protein_coding
ENSG00000025770	22	50523099	50523099	2.50E-07	+	50523024	50523174	0	1	150,	0	-6.6	-5.92	10.8	-1.46	-2.07	5.23	CDS	NCAPH2	protein_coding
ENSG00000143924	2	42261252	42261252	6.30E-39	+	42256564	42261384	0	2	66,264,	0,4556	-38.2	-36.9	34.7	-3.5	-4.39	5.23	CDS	EML4	protein_coding
ENSG00000127054	1	1312072	1312072	0.00039	-	1311854	1312128	0	2	70,111,	0,163	-3.41	-2.93	4.3	-1.79	-2.47	5.23	exon	INTS11	protein_coding
ENSG00000070961	12	89635162	89635162	7.90E-21	-	89635073	89641974	0	2	178,152,	0,6749	-20.1	-19	28	-7.78	-8.94	5.23	CDS	ATP2B1	protein_coding
ENSG00000163781	3	133623383	133623383	1.60E-14	-	133620232	133624165	0	4	115,103,147,114,	0,2858,3078,3819	-13.8	-12.9	26.9	-4.35	-5.32	5.23	CDS	TOPBP1	protein_coding
ENSG00000182095	7	5345660	5345660	2.00E-40	-	5332947	5345760	0	2	102,199,	0,12614	-39.7	-38.3	69.5	-2.26	-3.01	5.23	CDS	TNRC18	protein_coding
ENSG00000139112	12	10222726	10222726	5.00E-17	+	10222562	10222891	0	1	329,	0	-16.3	-15.3	39.2	-2.88	-3.7	5.22	three_prime_utr	GABARAPL1	protein_coding
ENSG00000163257	4	17802987	17802987	3.20E-07	-	17802897	17803077	0	1	180,	0	-6.49	-5.82	8.69	-1.87	-2.56	5.22	three_prime_utr	DCAF16	protein_coding
ENSG00000170027	7	76329042	76329042	1.00E-08	-	76328952	76329133	0	1	181,	0	-7.98	-7.24	9.34	-6.56	-7.67	5.22	three_prime_utr	YWHAG	protein_coding
ENSG00000100731	14	71019085	71019085	8.50E-09	+	71013158	71026155	0	4	44,154,33,39,	0,5850,10041,12958	-8.07	-7.33	8.74	-2.83	-3.65	5.22	CDS	PCNX1	protein_coding
ENSG00000234127	6	30185458	30185458	8.70E-08	-	30185353	30185564	0	1	211,	0	-7.06	-6.36	15.7	-1.6	-2.24	5.21	three_prime_utr	TRIM26	protein_coding
ENSG00000213639	2	28800959	28800959	2.20E-08	+	28800869	28801050	0	1	181,	0	-7.66	-6.94	30.3	-3.79	-4.72	5.21	three_prime_utr	PPP1CB	protein_coding
ENSG00000132842	5	78100988	78100988	3.40E-08	-	78089462	78110277	0	3	37,73,71,	0,11490,20744	-7.47	-6.74	7.28	-1.99	-2.7	5.21	CDS	AP3B1	protein_coding
ENSG00000257315	1	203852754	203852754	0.00015	+	203852664	203852844	0	1	180,	0	-3.83	-3.31	2.8	-5.03	-6.05	5.2	three_prime_utr	ZBED6	protein_coding
ENSG00000113580	5	143280793	143280793	7.90E-24	-	143280448	143281138	0	1	690,	0	-23.1	-22	58.3	-4.79	-5.79	5.2	three_prime_utr	NR3C1	protein_coding
ENSG00000257704	19	47275184	47275184	1.00E-10	+	47275079	47275289	0	1	210,	0	-10	-9.23	10.3	-3.17	-4.03	5.2	CDS	INAFM1	protein_coding
ENSG00000166833	11	20121372	20121372	1.00E-11	+	20121237	20121508	0	1	271,	0	-11	-10.1	8.97	-4.2	-5.15	5.2	three_prime_utr	NAV2	protein_coding
ENSG00000206527	3	123492374	123492374	1.00E-54	-	123491881	123492867	0	1	986,	0	-54	-52.6	60.5	-9.12	-10.3	5.2	three_prime_utr	HACD2	protein_coding
ENSG00000064205	20	44727479	44727479	1.00E-201	+	44727106	44727853	0	1	747,	0	-201	-199	42.9	-29.7	-31.3	5.2	exon	WISP2	protein_coding
ENSG00000165801	14	21082364	21082364	3.20E-16	+	21082250	21082873	0	2	228,43,	0,580	-15.5	-14.5	9.41	-4	-4.94	5.2	CDS	ARHGEF40	protein_coding
ENSG00000185721	22	31400681	31400681	4.30E-10	+	31399672	31403032	0	3	53,124,4,	0,947,3356	-9.37	-8.58	8.59	-3.41	-4.3	5.2	CDS	DRG1	protein_coding
ENSG00000132383	17	1853144	1853144	7.40E-08	+	1844651	1854164	0	3	35,89,26,	0,8449,9487	-7.13	-6.42	5.35	-2.08	-2.8	5.2	CDS	RPA1	protein_coding
ENSG00000167615	19	54455420	54455420	0.0038	+	54455055	54455477	0	2	37,114,	0,308	-2.42	-2.04	2.1	-4.83	-5.83	5.2	CDS	LENG8	protein_coding
ENSG00000155324	5	126493222	126493222	1.30E-22	+	126493102	126493342	0	1	240,	0	-21.9	-20.8	24.3	-2.23	-2.97	5.19	three_prime_utr	GRAMD2B	protein_coding
ENSG00000111962	6	149075588	149075588	2.00E-18	+	149075319	149075857	0	1	538,	0	-17.7	-16.7	28.6	-5.46	-6.51	5.19	three_prime_utr	UST	protein_coding
ENSG00000128915	15	60428525	60428525	5.00E-19	-	60423745	60428622	0	2	17,194,	0,4683	-18.3	-17.3	25.4	-2.19	-2.93	5.19	CDS	ICE2	protein_coding
ENSG00000091136	7	107959364	107959364	5.00E-49	-	107951234	107959659	0	6	88,215,225,164,232,154,	0,774,2295,4232,8014,8271	-48.3	-46.9	62.8	-20	-21.5	5.19	CDS	LAMB1	protein_coding
ENSG00000119720	14	90268425	90268425	2.90E-05	-	90268335	90268515	0	1	180,	0	-4.54	-3.97	4.2	-2.34	-3.1	5.18	three_prime_utr	NRDE2	protein_coding
ENSG00000120533	8	109336191	109336191	4.30E-06	+	109336116	109336266	0	1	150,	0	-5.37	-4.75	5.79	-2.19	-2.93	5.18	CDS	ENY2	protein_coding
ENSG00000187608	1	1014218	1014218	1.60E-97	+	1013486	1014453	0	2	90,470,	0,497	-96.8	-95.1	24.2	-14.2	-15.6	5.18	CDS	ISG15	protein_coding
ENSG00000108797	17	42698736	42698736	0.00066	+	42698646	42698827	0	1	181,	0	-3.18	-2.72	4.48	-1.62	-2.26	5.17	CDS	CNTNAP1	protein_coding
ENSG00000172053	3	49103971	49103971	0.0031	-	49103881	49104062	0	1	181,	0	-2.51	-2.1	3.55	-4.3	-5.26	5.17	CDS	QARS	protein_coding
ENSG00000107651	10	119920936	119920936	0.0013	+	119919552	119926075	0	3	44,96,40,	0,1336,6483	-2.88	-2.44	4.86	-1.62	-2.26	5.17	CDS	SEC23IP	protein_coding
ENSG00000146842	7	130185279	130185279	2.50E-07	-	130184252	130192623	0	3	3,176,2,	0,939,8369	-6.6	-5.92	22.4	-1.42	-2.03	5.17	CDS	TMEM209	protein_coding
ENSG00000137807	15	69435716	69435716	7.90E-28	+	69429163	69436688	0	5	50,80,131,124,125,	0,6319,6488,6974,7400	-27.1	-25.9	80.7	-3.21	-4.07	5.17	CDS	KIF23	protein_coding
ENSG00000126602	16	3676127	3676127	5.00E-10	-	3676040	3676496	0	2	174,66,	0,390	-9.3	-8.5	15.7	-2.69	-3.49	5.17	CDS	TRAP1	protein_coding
ENSG00000141076	16	69155909	69155909	0.00066	+	69153644	69155949	0	3	36,65,79,	0,748,2226	-3.18	-2.72	4.48	-1.62	-2.26	5.17	CDS	UTP4	protein_coding
ENSG00000040531	17	3659916	3659916	3.50E-06	+	3658139	3660320	0	3	36,118,85,	0,1718,2096	-5.46	-4.84	10.1	-1.42	-2.03	5.17	CDS	CTNS	protein_coding
ENSG00000077235	16	27494835	27494835	5.90E-10	-	27493282	27495321	0	3	14,146,111,	0,1480,1928	-9.23	-8.44	35.9	-4.14	-5.09	5.17	CDS	GTF3C1	protein_coding
ENSG00000237649	6	33398105	33398105	3.20E-24	+	33398044	33400167	0	3	122,100,77,	0,243,2046	-23.5	-22.4	24.7	-2.96	-3.8	5.17	CDS	KIFC1	protein_coding
ENSG00000115919	2	143040540	143040540	1.60E-11	+	142990026	143040653	0	4	26,53,86,226,	0,39600,43209,50401	-10.8	-9.97	41.5	-6.02	-7.1	5.17	CDS	KYNU	protein_coding
ENSG00000154814	3	16301807	16301807	9.10E-08	+	16301746	16303416	0	3	122,109,9,	0,893,1661	-7.04	-6.34	28	-1.42	-2.03	5.17	CDS	OXNAD1	protein_coding
ENSG00000153113	5	96774038	96774038	1.00E-70	+	96773753	96774324	0	1	571,	0	-70	-68.5	30.5	-8.63	-9.84	5.16	three_prime_utr	CAST	protein_coding
ENSG00000100888	14	21392664	21392664	5.00E-18	-	21392559	21392769	0	1	210,	0	-17.3	-16.3	9.41	-5.76	-6.82	5.16	CDS	CHD8	protein_coding
ENSG00000112984	5	138187360	138187360	2.50E-34	+	138186331	138187625	0	2	100,530,	0,764	-33.6	-32.4	121	-4.33	-5.3	5.16	CDS	KIF20A	protein_coding
ENSG00000146731	7	56060873	56060873	7.90E-46	+	56060640	56061804	0	3	38,134,127,	0,166,1037	-45.1	-43.7	11.6	-14.4	-15.8	5.16	CDS	CCT6A	protein_coding
ENSG00000065911	2	74214313	74214313	7.90E-83	+	74206575	74214548	0	7	31,123,153,110,93,126,470,	0,1128,1993,3366,4623,5165,7503	-82.1	-80.5	45.9	-53.6	-55.4	5.16	three_prime_utr	MTHFD2	protein_coding
ENSG00000150753	5	10256053	10256053	5.00E-51	+	10254998	10258014	0	3	32,199,129,	0,956,2887	-50.3	-48.9	15.1	-26.3	-27.9	5.16	CDS	CCT5	protein_coding
ENSG00000168036	3	41234217	41234217	1.00E-26	+	41233747	41235617	0	3	120,159,21,	0,391,1849	-26	-24.8	3.73	-30.1	-31.7	5.16	CDS	CTNNB1	protein_coding
ENSG00000095319	9	128968654	128968654	5.90E-10	+	128968592	128969484	0	2	125,85,	0,807	-9.23	-8.44	35.9	-2.38	-3.14	5.16	CDS	NUP188	protein_coding
ENSG00000113739	5	173315549	173315549	5.00E-20	-	173315429	173315669	0	1	240,	0	-19.3	-18.2	10.2	-5.08	-6.1	5.15	three_prime_utr	STC2	protein_coding
ENSG00000050820	16	75235930	75235930	5.40E-07	-	75235840	75236021	0	1	181,	0	-6.27	-5.61	4.48	-3.48	-4.37	5.15	three_prime_utr	BCAR1	protein_coding
ENSG00000124103	20	56518183	56518183	5.00E-83	+	56517186	56518281	0	2	15,195,	0,900	-82.3	-80.7	60.5	-13.9	-15.3	5.15	CDS	FAM209A	protein_coding
ENSG00000117448	1	45566613	45566613	5.00E-11	+	45552535	45566659	0	3	28,90,91,	0,9253,14033	-10.3	-9.44	6.97	-1.71	-2.38	5.15	CDS	AKR1A1	protein_coding
ENSG00000131653	16	2173290	2173290	2.00E-30	+	2172209	2173825	0	5	165,135,218,74,38,	0,255,972,1271,1578	-29.7	-28.4	18.3	-8.34	-9.53	5.15	CDS	TRAF7	protein_coding
ENSG00000135451	12	49323678	49323678	1.00E-11	+	49323588	49323769	0	1	181,	0	-11	-10.2	11	-3.21	-4.07	5.14	CDS	TROAP	protein_coding
ENSG00000135317	6	85514229	85514229	4.00E-11	-	85513856	85514602	0	3	39,165,97,	0,213,649	-10.4	-9.56	10.4	-2.72	-3.52	5.14	exon	SNX14	protein_coding
ENSG00000074696	15	65572263	65572263	6.80E-08	+	65570172	65574354	0	4	31,107,132,90,	0,1375,2062,4092	-7.17	-6.46	20.2	-3.21	-4.07	5.14	CDS	HACD3	protein_coding
ENSG00000101310	20	18527553	18527553	1.00E-12	+	18526452	18530695	0	3	79,116,16,	0,1043,4227	-12	-11.1	14	-1.75	-2.42	5.14	CDS	SEC23B	protein_coding
ENSG00000143977	2	70288143	70288143	6.30E-30	-	70288095	70292735	0	4	97,23,29,61,	0,1254,3185,4579	-29.2	-28	10.2	-14.3	-15.6	5.14	CDS	SNRPG	protein_coding
ENSG00000100139	22	37925933	37925933	1.00E-12	+	37925824	37926584	0	2	219,22,	0,738	-12	-11.1	15.1	-1.75	-2.42	5.14	CDS	MICALL1	protein_coding
ENSG00000182979	14	105460885	105460885	7.90E-10	+	105460817	105463317	0	2	136,134,	0,2366	-9.1	-8.32	3.36	-8.55	-9.75	5.14	five_prime_utr	MTA1	protein_coding
ENSG00000197386	4	3178364	3178364	5.00E-13	+	3175028	3178432	0	3	79,56,135,	0,2303,3269	-12.3	-11.4	15.1	-1.65	-2.3	5.14	exon	HTT	protein_coding
ENSG00000011426	7	36422720	36422720	3.20E-70	+	36420295	36427009	0	10	19,148,136,177,127,49,57,39,22,94,	0,301,1561,2337,3521,4249,4390,5406,5719,6620	-69.5	-67.9	104	-5.48	-6.53	5.14	CDS	ANLN	protein_coding
ENSG00000126461	19	49652357	49652357	1.30E-08	+	49652267	49652447	0	1	180,	0	-7.9	-7.16	10.1	-2.06	-2.78	5.13	CDS	SCAF1	protein_coding
ENSG00000131370	3	15255062	15255062	4.50E-08	-	15254882	15255242	0	1	360,	0	-7.35	-6.64	29.1	-1.55	-2.18	5.13	three_prime_utr	SH3BP5	protein_coding
ENSG00000180340	17	44558216	44558216	2.70E-10	+	44557993	44558440	0	1	447,	0	-9.57	-8.76	20.2	-4.42	-5.39	5.13	CDS	FZD2	protein_coding
ENSG00000054118	1	36304532	36304532	6.60E-09	+	36304397	36304668	0	1	271,	0	-8.18	-7.43	15.7	-2.84	-3.66	5.13	three_prime_utr	THRAP3	protein_coding
ENSG00000137710	11	110230195	110230195	3.20E-47	-	110230045	110230345	0	1	300,	0	-46.5	-45.1	9.94	-6.74	-7.86	5.13	three_prime_utr	RDX	protein_coding
ENSG00000131504	5	141516793	141516793	3.30E-10	-	141516658	141516928	0	1	270,	0	-9.48	-8.68	26.9	-1.55	-2.18	5.13	three_prime_utr	DIAPH1	protein_coding
ENSG00000151176	12	113389533	113389533	5.00E-11	+	113389443	113389623	0	1	180,	0	-10.3	-9.45	4.93	-5.05	-6.07	5.13	three_prime_utr	PLBD2	protein_coding
ENSG00000054598	6	1613282	1613282	0.0017	+	1613207	1613358	0	1	151,	0	-2.77	-2.34	2.37	-4.56	-5.54	5.13	three_prime_utr	FOXC1	protein_coding
ENSG00000183853	1	158099274	158099274	4.50E-09	+	158099184	158099364	0	1	180,	0	-8.35	-7.59	8.97	-2.71	-3.51	5.13	three_prime_utr	KIRREL1	protein_coding
ENSG00000013374	7	151367031	151367031	2.50E-14	+	151361220	151368917	0	4	29,187,108,185,	0,5718,6640,7512	-13.6	-12.7	24.7	-8.34	-9.53	5.13	CDS	NUB1	protein_coding
ENSG00000107331	9	137020813	137020813	0.00026	-	137020405	137020934	0	2	90,241,	0,288	-3.59	-3.1	4.93	-3.02	-3.86	5.13	CDS	ABCA2	protein_coding
ENSG00000138180	10	93503181	93503181	4.50E-09	+	93500163	93503250	0	2	71,138,	0,2949	-8.35	-7.59	29.1	-1.93	-2.62	5.13	CDS	CEP55	protein_coding
ENSG00000052344	16	31132898	31132898	5.00E-22	-	31132508	31133288	0	3	87,272,89,	0,173,691	-21.3	-20.2	34.7	-2.22	-2.97	5.12	CDS	PRSS8	protein_coding
ENSG00000113013	5	138558610	138558610	7.90E-67	-	138557430	138559790	0	4	66,118,105,71,	0,438,1122,2289	-66.1	-64.6	30.3	-35.6	-37.4	5.12	CDS	HSPA9	protein_coding
ENSG00000130717	9	131530552	131530552	0.00022	-	131529539	131530620	0	2	45,135,	0,946	-3.65	-3.15	3.61	-3.14	-4	5.12	CDS	UCK1	protein_coding
ENSG00000140105	14	100369189	100369189	7.90E-58	-	100369121	100370512	0	2	137,134,	0,1257	-57.1	-55.7	55.5	-4.36	-5.33	5.12	five_prime_utr	WARS	protein_coding
ENSG00000106615	7	151467045	151467045	1.00E-107	-	151466880	151470447	0	2	331,149,	0,3418	-107	-105	8.7	-33	-34.7	5.12	three_prime_utr	RHEB	protein_coding
ENSG00000150753	5	10264800	10264800	1.00E-235	+	10262459	10264945	0	3	159,181,290,	0,674,2196	-235	-233	13.4	-49	-50.8	5.12	three_prime_utr	CCT5	protein_coding
ENSG00000173674	X	20141704	20141704	6.30E-18	-	20135815	20141784	0	3	26,84,160,	0,2723,5809	-17.2	-16.2	4.52	-13.5	-14.8	5.12	five_prime_utr	EIF1AX	protein_coding
ENSG00000170027	7	76326973	76326973	1.40E-05	-	76326883	76327064	0	1	181,	0	-4.85	-4.27	7.84	-1.38	-1.99	5.11	three_prime_utr	YWHAG	protein_coding
ENSG00000166801	11	59148903	59148903	6.60E-06	+	59148723	59149084	0	1	361,	0	-5.18	-4.57	19.1	-1.38	-1.99	5.11	CDS	FAM111A	protein_coding
ENSG00000131016	6	151349444	151349444	5.60E-08	+	151349219	151349669	0	1	450,	0	-7.25	-6.54	7.84	-4.85	-5.86	5.11	CDS	AKAP12	protein_coding
ENSG00000167005	16	56431301	56431301	3.20E-63	-	56431076	56431526	0	1	450,	0	-62.5	-61	95.3	-4.73	-5.73	5.11	three_prime_utr	NUDT21	protein_coding
ENSG00000131876	15	101285863	101285863	7.40E-06	-	101285773	101285953	0	1	180,	0	-5.13	-4.52	10.1	-1.38	-1.99	5.11	exon	SNRPA1	protein_coding
ENSG00000004975	17	7230428	7230428	1.40E-05	-	7230293	7230563	0	1	270,	0	-4.85	-4.27	8.97	-1.38	-1.99	5.11	CDS	DVL2	protein_coding
ENSG00000104388	8	60620744	60620744	2.00E-12	+	60619073	60620815	0	2	38,142,	0,1600	-11.7	-10.9	8.97	-5.5	-6.55	5.11	exon	RAB2A	protein_coding
ENSG00000137203	6	10398387	10398387	1.00E-281	-	10398069	10402099	0	4	636,142,78,74,	0,2378,2644,3956	-281	-279	200	-13.3	-14.6	5.11	three_prime_utr	TFAP2A	protein_coding
ENSG00000114120	3	140979469	140979469	4.00E-61	+	140979214	140979724	0	1	510,	0	-60.4	-58.9	21.9	-10.1	-11.4	5.1	three_prime_utr	SLC25A36	protein_coding
ENSG00000188157	1	1047674	1047674	1e-317	+	1046688	1048661	0	7	47,138,254,213,120,354,133,	0,131,512,786,1087,1323,1840	-317	-315	54.9	-27.2	-28.8	5.1	CDS	AGRN	protein_coding
ENSG00000130520	19	18309797	18309797	4.00E-60	-	18309733	18312236	0	3	128,105,68,	0,376,2435	-59.4	-57.9	56	-2.75	-3.56	5.1	CDS	LSM4	protein_coding
ENSG00000197102	14	102005180	102005180	1.70E-05	+	102005124	102005926	0	2	112,39,	0,763	-4.78	-4.2	2.59	-6.09	-7.18	5.1	CDS	DYNC1H1	protein_coding
ENSG00000140443	15	98963181	98963181	7.90E-72	+	98963001	98963362	0	1	361,	0	-71.1	-69.6	97.5	-5.27	-6.31	5.09	three_prime_utr	IGF1R	protein_coding
ENSG00000155906	6	151411587	151411587	0.00089	-	151405777	151417398	0	2	59,120,	0,11501	-3.05	-2.6	5.04	-1.55	-2.19	5.09	exon	RMND1	protein_coding
ENSG00000134215	1	107572461	107572461	0.00078	-	107572356	107572566	0	1	210,	0	-3.11	-2.65	5.04	-1.55	-2.19	5.09	three_prime_utr	VAV3	protein_coding
ENSG00000157600	X	110177394	110177394	3.00E-10	+	110177259	110177529	0	1	270,	0	-9.52	-8.72	29.1	-2.22	-2.96	5.09	three_prime_utr	TMEM164	protein_coding
ENSG00000198231	17	63819062	63819062	0.00089	+	63818987	63819138	0	1	151,	0	-3.05	-2.6	5.04	-1.55	-2.19	5.09	three_prime_utr	DDX42	protein_coding
ENSG00000051382	3	138684793	138684793	0.0015	-	138684718	138684869	0	1	151,	0	-2.81	-2.37	4.76	-2.04	-2.76	5.09	CDS	PIK3CB	protein_coding
ENSG00000257218	12	120446745	120446745	1.60E-06	+	120446661	120457109	0	3	168,98,34,	0,8271,10414	-5.8	-5.16	23.5	-1.52	-2.15	5.09	CDS	GATC	protein_coding
ENSG00000115364	2	75654826	75654826	1.60E-13	+	75652635	75655069	0	3	22,182,6,	0,2100,2428	-12.8	-11.9	6.72	-5.44	-6.49	5.09	CDS	MRPL19	protein_coding
ENSG00000064961	19	3573285	3573285	1.80E-08	+	3573224	3573749	0	2	123,58,	0,467	-7.75	-7.02	14.6	-2.78	-3.6	5.09	exon	HMG20B	protein_coding
ENSG00000154767	3	14168318	14168318	6.90E-07	-	14167212	14170438	0	3	55,124,1,	0,1044,3225	-6.16	-5.5	8.13	-1.89	-2.58	5.09	CDS	XPC	protein_coding
ENSG00000101412	20	33676360	33676360	1.00E-116	-	33675742	33678231	0	4	1237,226,115,31,	0,1362,1683,2458	-116	-114	403	-6.59	-7.7	5.09	three_prime_utr	E2F1	protein_coding
ENSG00000182831	16	9104136	9104136	6.30E-26	+	9104016	9104257	0	1	241,	0	-25.2	-24.1	43.7	-1.97	-2.68	5.08	three_prime_utr	C16orf72	protein_coding
ENSG00000013364	16	29834029	29834029	1.00E-05	+	29833969	29834090	0	1	121,	0	-4.99	-4.39	3.01	-3.05	-3.89	5.08	CDS	MVP	protein_coding
ENSG00000175224	11	46672888	46672888	1.60E-35	+	46672663	46673113	0	1	450,	0	-34.8	-33.5	23.7	-6.68	-7.79	5.08	three_prime_utr	ATG13	protein_coding
ENSG00000102081	X	147948910	147948910	6.30E-16	+	147948760	147949061	0	1	301,	0	-15.2	-14.3	17.1	-5.95	-7.03	5.08	exon	FMR1	protein_coding
ENSG00000147676	8	119245046	119245046	2.00E-48	+	119244688	119245405	0	1	717,	0	-47.7	-46.3	154	-7.14	-8.28	5.08	three_prime_utr	MAL2	protein_coding
ENSG00000131503	5	140528297	140528297	7.20E-07	+	140527919	140528411	0	2	103,228,	0,264	-6.14	-5.48	6.35	-3.97	-4.9	5.08	CDS	ANKHD1	protein_coding
ENSG00000114503	3	196936179	196936179	1.60E-20	-	196936029	196936329	0	1	300,	0	-19.8	-18.7	37.5	-3.35	-4.23	5.07	exon	NCBP2	protein_coding
ENSG00000086062	9	33113043	33113043	1.00E-199	-	33112834	33113253	0	1	419,	0	-199	-197	34.2	-24.4	-26	5.07	three_prime_utr	B4GALT1	protein_coding
ENSG00000112175	6	55874715	55874715	2.50E-23	-	55755679	55875055	0	7	3,111,77,195,149,193,680,	0,3325,4777,18369,38599,63975,118696	-22.6	-21.5	67.2	-14.6	-16	5.07	CDS	BMP5	protein_coding
ENSG00000241635	2	233768329	233768329	1.00E-14	+	233761116	233769656	0	5	35,132,88,220,126,	0,5917,6732,7103,8414	-14	-13.1	25.8	-2.52	-3.3	5.07	CDS	UGT1A1	protein_coding
ENSG00000170421	12	52902026	52902026	0	-	52901848	52903555	0	2	356,64,	0,1643	-353	#NAME?	95.9	-15.7	-17.2	5.07	exon	KRT8	protein_coding
ENSG00000184575	12	64418984	64418984	1.00E-140	+	64409927	64420191	0	6	168,83,57,70,219,122,	0,4979,6770,8118,8948,10142	-140	-138	29	-27.1	-28.7	5.07	CDS	XPOT	protein_coding
ENSG00000113048	5	72220931	72220931	2.50E-22	-	72220722	72221141	0	1	419,	0	-21.6	-20.5	23	-5.32	-6.36	5.06	exon	MRPS27	protein_coding
ENSG00000143252	1	161362455	161362455	3.50E-05	+	161362380	161362531	0	1	151,	0	-4.46	-3.9	10.1	-2.31	-3.07	5.06	three_prime_utr	SDHC	protein_coding
ENSG00000156639	6	38152696	38152696	6.60E-09	+	38152591	38152801	0	1	210,	0	-8.18	-7.43	7.4	-4.92	-5.93	5.06	three_prime_utr	ZFAND3	protein_coding
ENSG00000088832	20	1369262	1369262	3.20E-37	-	1369007	1369517	0	1	510,	0	-36.5	-35.2	34.2	-14.7	-16.1	5.06	three_prime_utr	FKBP1A	protein_coding
ENSG00000131653	16	2177395	2177395	4.00E-79	+	2176931	2177860	0	1	929,	0	-78.4	-76.8	111	-9.65	-10.9	5.06	three_prime_utr	TRAF7	protein_coding
ENSG00000164209	5	110761453	110761453	0.0012	+	110761363	110761543	0	1	180,	0	-2.91	-2.47	4.2	-1.9	-2.6	5.06	exon	SLC25A46	protein_coding
ENSG00000169992	17	7408519	7408519	1.70E-07	+	7408414	7408625	0	1	211,	0	-6.76	-6.07	24.7	-1.74	-2.41	5.06	CDS	NLGN2	protein_coding
ENSG00000176986	10	73771116	73771116	3.90E-07	+	73770997	73771236	0	1	239,	0	-6.41	-5.73	6.54	-3.2	-4.06	5.06	three_prime_utr	SEC24C	protein_coding
ENSG00000118898	16	4883328	4883328	3.20E-16	-	4883044	4883613	0	1	569,	0	-15.5	-14.6	17.4	-5.86	-6.93	5.06	three_prime_utr	PPL	protein_coding
ENSG00000136448	17	45103841	45103841	5.00E-37	+	45099777	45103974	0	3	43,171,266,	0,3173,3931	-36.3	-35	22.4	-8.57	-9.77	5.06	CDS	NMT1	protein_coding
ENSG00000079691	6	25606174	25606174	5.00E-31	+	25606076	25610152	0	2	197,103,	0,3973	-30.3	-29.1	10.2	-11.3	-12.6	5.06	CDS	CARMIL1	protein_coding
ENSG00000176407	2	85035092	85035092	3.70E-08	+	85035030	85046147	0	3	125,102,44,	0,8533,11073	-7.43	-6.71	9.53	-3.2	-4.06	5.06	CDS	KCMF1	protein_coding
ENSG00000153207	1	246867735	246867735	3.60E-09	-	246867312	246876087	0	3	39,151,51,	0,348,8724	-8.44	-7.68	11.2	-3.46	-4.35	5.06	CDS	AHCTF1	protein_coding
ENSG00000005007	19	18857464	18857464	0.00055	+	18857395	18859395	0	2	138,13,	0,1987	-3.26	-2.79	3.84	-1.9	-2.6	5.06	CDS	UPF1	protein_coding
ENSG00000135114	12	121020680	121020680	4.00E-30	-	121020302	121023907	0	2	756,169,	0,3436	-29.4	-28.2	80.7	-4.47	-5.44	5.06	CDS	OASL	protein_coding
ENSG00000146112	6	30677196	30677196	9.30E-07	-	30677105	30679205	0	2	183,27,	0,2073	-6.03	-5.37	10.1	-1.74	-2.41	5.06	three_prime_utr	PPP1R18	protein_coding
ENSG00000187239	9	129925036	129925036	1.30E-12	-	129923909	129925113	0	2	117,154,	0,1050	-11.9	-11	23.5	-3.19	-4.05	5.06	CDS	FNBP1	protein_coding
ENSG00000120742	3	150543160	150543160	1.60E-33	-	150543040	150543281	0	1	241,	0	-32.8	-31.5	7.15	-7.27	-8.41	5.05	three_prime_utr	SERP1	protein_coding
ENSG00000065911	2	74205838	74205838	3.20E-53	+	74198651	74205972	0	2	91,268,	0,7053	-52.5	-51.1	8.65	-17.9	-19.4	5.05	CDS	MTHFD2	protein_coding
ENSG00000137804	15	41380571	41380571	1.00E-236	+	41351004	41381050	0	10	125,23,102,110,188,117,158,117,109,958,	0,959,5034,7144,14397,14742,20522,24707,26191,29088	-236	-234	192	-37.2	-38.9	5.05	three_prime_utr	NUSAP1	protein_coding
ENSG00000152818	6	144852703	144852703	1.60E-06	+	144852613	144852794	0	1	181,	0	-5.8	-5.16	23.5	-1.34	-1.94	5.04	three_prime_utr	UTRN	protein_coding
ENSG00000152104	1	214352845	214352845	1.30E-12	-	214352710	214352980	0	1	270,	0	-11.9	-11.1	24.7	-1.69	-2.35	5.04	three_prime_utr	PTPN14	protein_coding
ENSG00000065970	12	8039976	8039976	1.20E-06	+	8039856	8040097	0	1	241,	0	-5.91	-5.26	8.97	-1.99	-2.69	5.04	CDS	FOXJ2	protein_coding
ENSG00000203667	1	244844803	244844803	2.40E-10	+	244844698	244844908	0	1	210,	0	-9.62	-8.81	11.8	-1.69	-2.35	5.04	three_prime_utr	COX20	protein_coding
ENSG00000114573	3	113809850	113809850	3.50E-08	+	113809655	113810046	0	1	391,	0	-7.46	-6.74	14	-2.97	-3.8	5.04	three_prime_utr	ATP6V1A	protein_coding
ENSG00000111206	12	2859558	2859558	1.00E-239	-	2857770	2861347	0	2	1893,49,	0,3528	-239	-236	192	-27.9	-29.5	5.04	CDS	FOXM1	protein_coding
ENSG00000186480	7	155309128	155309128	1.50E-05	+	155309038	155309218	0	1	180,	0	-4.83	-4.25	4.86	-1.86	-2.54	5.04	three_prime_utr	INSIG1	protein_coding
ENSG00000122390	16	3484908	3484908	3.20E-06	+	3484713	3485104	0	1	391,	0	-5.49	-4.87	22.4	-1.49	-2.12	5.04	three_prime_utr	NAA60	protein_coding
ENSG00000115415	2	191009955	191009955	1.30E-06	-	191009906	191010448	0	2	98,82,	0,460	-5.87	-5.23	13.4	-1.34	-1.94	5.04	CDS	STAT1	protein_coding
ENSG00000133302	5	94649508	94649508	4.00E-11	+	94643336	94649564	0	2	99,111,	0,6117	-10.4	-9.57	21.9	-1.86	-2.54	5.04	CDS	SLF1	protein_coding
ENSG00000182979	14	105460404	105460404	3.60E-08	+	105458316	105460451	0	2	56,94,	0,2041	-7.44	-6.72	5.27	-3.38	-4.26	5.04	five_prime_utr	MTA1	protein_coding
ENSG00000135018	9	83679808	83679808	1.60E-05	-	83678547	83679843	0	2	52,69,	0,1227	-4.8	-4.21	2.44	-7.01	-8.14	5.04	exon	UBQLN1	protein_coding
ENSG00000165671	5	177246733	177246733	0.00022	+	177244202	177246790	0	2	68,113,	0,2475	-3.65	-3.15	4.48	-2.36	-3.12	5.04	CDS	NSD1	protein_coding
ENSG00000121039	8	73322724	73322724	4.00E-48	+	73322638	73323069	0	2	172,157,	0,274	-47.4	-46	86.3	-1.82	-2.5	5.04	CDS	RDH10	protein_coding
ENSG00000177084	12	132642617	132642617	7.90E-24	-	132641729	132648599	0	8	122,221,224,177,107,154,141,54,	0,447,776,1090,1494,1677,2107,6816	-23.1	-22	30.8	-9.94	-11.2	5.03	three_prime_utr	POLE	protein_coding
ENSG00000101019	20	35381971	35381971	1.60E-06	-	35374252	35384620	0	4	4,108,96,62,	0,7665,9785,10306	-5.79	-5.15	3.76	-5.2	-6.23	5.03	CDS	UQCC1	protein_coding
ENSG00000163931	3	53226910	53226910	1.00E-123	-	53226775	53227046	0	1	271,	0	-123	-122	41.5	-7.39	-8.55	5.02	exon	TKT	protein_coding
ENSG00000166482	17	19383979	19383979	3.20E-26	-	19383829	19384129	0	1	300,	0	-25.5	-24.4	34	-3.97	-4.9	5.02	three_prime_utr	MFAP4	protein_coding
ENSG00000151503	11	134153165	134153165	1.30E-19	-	134152957	134153373	0	3	95,61,85,	0,182,331	-18.9	-17.8	14.8	-2.43	-3.2	5.02	three_prime_utr	NCAPD3	protein_coding
ENSG00000114999	2	112531475	112531475	0.016	+	112531400	112531551	0	1	151,	0	-1.8	-1.46	2.72	-1.61	-2.26	5.02	three_prime_utr	TTL	protein_coding
ENSG00000105355	19	4839476	4839476	0.00016	-	4839417	4844728	0	2	119,61,	0,5250	-3.79	-3.27	2.58	-4.08	-5.02	5.02	CDS	PLIN3	protein_coding
ENSG00000128713	2	176109062	176109062	4.00E-21	+	176108122	176109219	0	2	14,313,	0,784	-20.4	-19.3	39.8	-1.68	-2.33	5.02	CDS	HOXD11	protein_coding
ENSG00000062038	16	68682394	68682394	1.60E-16	+	68678868	68684712	0	5	38,176,129,186,130,	0,930,2099,3433,5714	-15.8	-14.9	35.9	-3.04	-3.88	5.02	CDS	CDH3	protein_coding
ENSG00000185104	1	50441430	50441430	2.00E-21	-	50441338	50451877	0	2	185,85,	0,10454	-20.7	-19.6	26.9	-3.55	-4.45	5.02	three_prime_utr	FAF1	protein_coding
ENSG00000198826	15	32615962	32615962	1.00E-12	+	32615857	32616068	0	1	211,	0	-12	-11.1	28	-2.92	-3.76	5.01	five_prime_utr	ARHGAP11A	protein_coding
ENSG00000100852	14	32154778	32154778	6.30E-26	+	32154598	32154959	0	1	361,	0	-25.2	-24	33.1	-3.45	-4.34	5.01	CDS	ARHGAP5	protein_coding
ENSG00000105976	7	116797846	116797846	1.60E-25	+	116797487	116798206	0	1	719,	0	-24.8	-23.7	79.6	-4.45	-5.42	5.01	three_prime_utr	MET	protein_coding
ENSG00000089053	12	121328423	121328423	4.00E-23	-	121328349	121328834	0	2	148,62,	0,423	-22.4	-21.3	9.27	-6.84	-7.96	5.01	exon	ANAPC5	protein_coding
ENSG00000110917	12	120700355	120700355	6.30E-23	+	120700250	120700460	0	1	210,	0	-22.2	-21.1	14.9	-7.73	-8.9	5	three_prime_utr	MLEC	protein_coding
ENSG00000117713	1	26781114	26781114	5.00E-30	+	26780724	26781504	0	1	780,	0	-29.3	-28.1	50.4	-14.3	-15.7	5	three_prime_utr	ARID1A	protein_coding
ENSG00000178974	14	55351822	55351822	0.00098	+	55351732	55351913	0	1	181,	0	-3.01	-2.57	3.36	-1.69	-2.35	5	CDS	FBXO34	protein_coding
ENSG00000153885	19	33813918	33813918	8.10E-10	+	33813813	33814024	0	1	211,	0	-9.09	-8.31	8.41	-3.07	-3.92	5	three_prime_utr	KCTD15	protein_coding
ENSG00000134108	3	5180122	5180122	3.30E-10	+	5180017	5180227	0	1	210,	0	-9.48	-8.68	20.2	-1.47	-2.09	5	three_prime_utr	ARL8B	protein_coding
ENSG00000021826	2	210605105	210605105	0	+	210600578	210658458	0	18	134,129,282,211,199,177,119,59,142,66,64,182,195,68,76,78,108,76,	0,1623,4386,6152,7782,11538,15844,30649,37123,38571,39417,41905,47284,47894,49784,53446,55946,57804	-429	#NAME?	244	-80	-82	5	CDS	CPS1	protein_coding
ENSG00000054654	14	64107548	64107548	5.40E-05	+	64102012	64113373	0	3	31,117,33,	0,5478,11328	-4.27	-3.72	17.9	-1.49	-2.11	5	CDS	SYNE2	protein_coding
ENSG00000023171	11	123613551	123613551	2.00E-07	+	123613444	123614830	0	2	214,86,	0,1300	-6.7	-6.02	25.8	-2.13	-2.85	5	CDS	GRAMD1B	protein_coding
ENSG00000177479	3	48983294	48983294	8.90E-08	+	48982902	48983391	0	2	77,193,	0,296	-7.05	-6.35	10.6	-1.47	-2.09	5	three_prime_utr	ARIH2	protein_coding
ENSG00000139722	12	122871076	122871076	0.00015	-	122870911	122871242	0	2	150,31,	0,300	-3.83	-3.31	4.71	-2.46	-3.24	4.99	exon	VPS37B	protein_coding
ENSG00000181467	3	153163152	153163152	2.00E-14	+	153163017	153163288	0	1	271,	0	-13.7	-12.8	19.8	-2.87	-3.7	4.99	CDS	RAP2B	protein_coding
ENSG00000168615	8	39104111	39104111	4.00E-35	+	39103946	39104276	0	1	330,	0	-34.4	-33.1	121	-1.75	-2.42	4.99	three_prime_utr	ADAM9	protein_coding
ENSG00000052802	4	165342370	165342370	1.00E-43	+	165342265	165342475	0	1	210,	0	-43	-41.7	23.1	-4.46	-5.43	4.99	three_prime_utr	MSMO1	protein_coding
ENSG00000102030	X	153930195	153930195	3.20E-16	-	153929986	153930405	0	1	419,	0	-15.5	-14.6	24.7	-6.13	-7.21	4.99	CDS	NAA10	protein_coding
ENSG00000038274	5	163518317	163518317	2.50E-18	+	163518227	163518407	0	1	180,	0	-17.6	-16.6	9.59	-3.97	-4.91	4.99	three_prime_utr	MAT2B	protein_coding
ENSG00000158470	20	49713666	49713666	2.50E-73	-	49640651	49713758	0	6	14,117,125,114,135,183,	0,1816,2874,6313,15916,72924	-72.6	-71	10.4	-17.9	-19.4	4.99	CDS	B4GALT5	protein_coding
ENSG00000198700	1	201863527	201863527	1.60E-35	+	201858923	201866891	0	3	71,160,159,	0,4524,7809	-34.8	-33.6	19.6	-9.86	-11.1	4.99	CDS	IPO9	protein_coding
ENSG00000179348	3	128480671	128480671	1.00E-116	-	128480024	128488428	0	7	1294,260,146,642,274,211,77,	0,1794,3835,5702,6778,7686,8327	-116	-114	257	-12.1	-13.4	4.99	three_prime_utr	GATA2	protein_coding
ENSG00000205352	12	53441843	53441843	1.00E-05	+	53441723	53441963	0	1	240,	0	-5	-4.4	12.3	-1.3	-1.89	4.98	exon	PRR13	protein_coding
ENSG00000072062	19	14092946	14092946	3.90E-07	-	14092856	14093036	0	1	180,	0	-6.41	-5.73	8.13	-2.51	-3.29	4.98	exon	PRKACA	protein_coding
ENSG00000049245	1	7780591	7780591	0.00026	+	7780501	7780682	0	1	181,	0	-3.59	-3.09	2.11	-10.2	-11.5	4.98	three_prime_utr	VAMP3	protein_coding
ENSG00000275066	17	37553626	37553626	3.80E-05	-	37553536	37553717	0	1	181,	0	-4.42	-3.86	10.6	-2.13	-2.85	4.98	CDS	SYNRG	protein_coding
ENSG00000102910	16	48353386	48353386	1.90E-07	+	48353266	48353507	0	1	241,	0	-6.73	-6.04	26.9	-1.3	-1.89	4.98	three_prime_utr	LONP2	protein_coding
ENSG00000102081	X	147949479	147949479	1.80E-06	+	147949389	147949569	0	1	180,	0	-5.74	-5.1	12.9	-1.3	-1.89	4.98	exon	FMR1	protein_coding
ENSG00000166471	11	9283342	9283342	5.00E-15	-	9283132	9283552	0	1	420,	0	-14.3	-13.4	16.3	-3.17	-4.03	4.98	three_prime_utr	TMEM41B	protein_coding
ENSG00000100614	14	60283118	60283118	2.40E-05	+	60283058	60283179	0	1	121,	0	-4.62	-4.04	5.23	-1.3	-1.89	4.98	CDS	PPM1A	protein_coding
ENSG00000184203	3	195515158	195515158	3.50E-06	-	195515053	195515264	0	1	211,	0	-5.46	-4.84	19.1	-1.3	-1.89	4.98	three_prime_utr	PPP1R2	protein_coding
ENSG00000166986	12	57515241	57515241	1.60E-17	+	57515046	57515437	0	2	12,288,	0,103	-16.8	-15.8	43.7	-2.04	-2.76	4.98	three_prime_utr	MARS	protein_coding
ENSG00000167173	15	75208140	75208140	4.50E-09	+	75207990	75208290	0	1	300,	0	-8.35	-7.59	12.3	-2.88	-3.71	4.98	CDS	C15orf39	protein_coding
ENSG00000101337	20	32157881	32157881	4.30E-10	+	32155131	32158460	0	3	55,176,10,	0,2662,3319	-9.37	-8.58	9.41	-2.69	-3.49	4.98	CDS	TM9SF4	protein_coding
ENSG00000077235	16	27471845	27471845	3.40E-08	-	27471771	27476541	0	2	149,91,	0,4679	-7.47	-6.74	7.28	-1.54	-2.17	4.98	CDS	GTF3C1	protein_coding
ENSG00000128654	2	176329363	176329363	2.10E-08	+	176328331	176330631	0	4	54,39,126,48,	0,542,969,2252	-7.68	-6.95	6.91	-2.44	-3.22	4.98	three_prime_utr	MTX2	protein_coding
ENSG00000130202	19	44872000	44872000	1.00E-41	+	44865580	44874584	0	4	80,297,118,255,	0,6272,8335,8749	-41	-39.7	48.2	-10	-11.3	4.98	CDS	NECTIN2	protein_coding
ENSG00000148985	11	3825448	3825448	2.40E-05	+	3825358	3825538	0	1	180,	0	-4.62	-4.05	8.22	-2.13	-2.85	4.97	CDS	PGAP2	protein_coding
ENSG00000135930	2	232567111	232567111	3.20E-09	+	232566973	232567250	0	2	8,173,	0,104	-8.49	-7.73	7.2	-4.46	-5.43	4.97	CDS	EIF4E2	protein_coding
ENSG00000205730	16	19120236	19120236	1.00E-14	+	19120071	19120401	0	1	330,	0	-14	-13.1	10.4	-9.23	-10.5	4.97	three_prime_utr	ITPRIPL2	protein_coding
ENSG00000173706	3	124965979	124965979	6.30E-25	-	124965769	124966190	0	1	421,	0	-24.2	-23.1	10.4	-6.07	-7.15	4.97	three_prime_utr	HEG1	protein_coding
ENSG00000169499	8	38972874	38972874	7.90E-13	+	38972709	38973040	0	1	331,	0	-12.1	-11.2	45.9	-1.88	-2.57	4.96	three_prime_utr	PLEKHA2	protein_coding
ENSG00000100601	14	77673825	77673825	1.30E-07	-	77673690	77673960	0	1	270,	0	-6.88	-6.19	11.2	-3.45	-4.34	4.96	CDS	ALKBH1	protein_coding
ENSG00000110881	12	50082608	50082608	2.50E-36	+	50082294	50082923	0	1	629,	0	-35.6	-34.4	110	-2.9	-3.73	4.96	three_prime_utr	ASIC1	protein_coding
ENSG00000187079	11	12942669	12942669	1.00E-110	+	12941156	12944183	0	1	3027,	0	-110	-108	183	-77.9	-79.9	4.96	three_prime_utr	TEAD1	protein_coding
ENSG00000179295	12	112506436	112506436	1.00E-14	+	112506286	112506587	0	1	301,	0	-14	-13.1	5.02	-11	-12.3	4.96	three_prime_utr	PTPN11	protein_coding
ENSG00000133466	22	37185369	37185369	5.00E-43	-	37185234	37185504	0	1	270,	0	-42.3	-40.9	28.6	-3.68	-4.59	4.96	exon	C1QTNF6	protein_coding
ENSG00000112640	6	43010689	43010689	1.60E-07	+	43010643	43010967	0	2	93,87,	0,237	-6.79	-6.1	4.48	-3.45	-4.34	4.96	CDS	PPP2R5D	protein_coding
ENSG00000142230	19	47209405	47209405	6.30E-26	+	47203728	47209653	0	2	12,495,	0,5430	-25.2	-24.1	31.9	-17.1	-18.6	4.96	three_prime_utr	SAE1	protein_coding
ENSG00000103257	16	87831538	87831538	0	-	87830052	87869488	0	11	2973,178,308,97,104,124,45,106,126,50,604,	0,4361,6445,7792,8661,9649,10376,10997,21671,33537,38832	-2120	#NAME?	108	-434	-434	4.96	three_prime_utr	SLC7A5	protein_coding
ENSG00000138814	4	101093833	101093833	1.60E-39	-	101080579	101093891	0	3	47,78,116,	0,2606,13196	-38.8	-37.5	5.35	-20.6	-22.1	4.96	CDS	PPP3CA	protein_coding
ENSG00000184232	11	120211171	120211171	2.20E-07	+	120211036	120211306	0	1	270,	0	-6.65	-5.97	11.8	-2.34	-3.1	4.95	five_prime_utr	OAF	protein_coding
ENSG00000091409	2	172505023	172505023	1.80E-09	+	172504933	172505113	0	1	180,	0	-8.75	-7.98	10.9	-2.97	-3.81	4.95	three_prime_utr	ITGA6	protein_coding
ENSG00000113594	5	38478347	38478347	7.90E-14	-	38478107	38478588	0	1	481,	0	-13.1	-12.2	19.1	-2.82	-3.64	4.95	three_prime_utr	LIFR	protein_coding
ENSG00000101665	18	48920790	48920790	1.20E-07	-	48920685	48920895	0	1	210,	0	-6.93	-6.23	7.28	-2.08	-2.8	4.95	three_prime_utr	SMAD7	protein_coding
ENSG00000166123	16	46926988	46926988	1.00E-05	+	46926940	46928990	0	2	97,84,	0,1966	-5	-4.4	4.8	-3.56	-4.46	4.95	CDS	GPT2	protein_coding
ENSG00000004399	3	129571767	129571767	7.90E-34	-	129571275	129572668	0	4	28,91,182,60,	0,233,401,1333	-33.1	-31.9	56	-3	-3.84	4.95	CDS	PLXND1	protein_coding
ENSG00000021826	2	210591899	210591899	0	+	210577395	210593486	0	9	115,87,93,90,129,107,139,78,121,	0,2318,5221,10662,12710,13404,14435,15483,15970	-471	#NAME?	159	-23.9	-25.5	4.95	CDS	CPS1	protein_coding
ENSG00000075945	1	170067579	170067579	5.10E-09	-	170055347	170067655	0	2	89,152,	0,12156	-8.29	-7.53	32.5	-1.91	-2.6	4.95	five_prime_utr	KIFAP3	protein_coding
ENSG00000143164	1	168045146	168045146	3.80E-05	+	168045065	168050910	0	2	162,19,	0,5826	-4.42	-3.86	3.68	-3.21	-4.07	4.95	CDS	DCAF6	protein_coding
ENSG00000136068	3	58168607	58168607	1.30E-31	+	58165556	58168776	0	2	24,337,	0,2883	-30.9	-29.7	33.6	-3	-3.84	4.95	CDS	FLNB	protein_coding
ENSG00000259529	14	24155224	24155224	2.30E-06	+	24151947	24155292	0	2	45,136,	0,3209	-5.63	-5	5.98	-1.44	-2.05	4.95	CDS	AL136295.5	protein_coding
ENSG00000102580	13	95791536	95791536	1.30E-05	+	95791461	95791611	0	1	150,	0	-4.87	-4.28	5.42	-1.65	-2.3	4.94	three_prime_utr	DNAJC3	protein_coding
ENSG00000127399	7	150330217	150330217	4.00E-14	+	150323295	150337140	0	5	265,61,170,152,423,	0,1062,2545,5339,13422	-13.4	-12.4	50.4	-3.14	-4	4.94	five_prime_utr	LRRC61	protein_coding
ENSG00000080189	20	46352177	46352177	3.40E-10	-	46352087	46352268	0	1	181,	0	-9.47	-8.67	5.26	-4.2	-5.15	4.94	CDS	SLC35C2	protein_coding
ENSG00000149177	11	48167319	48167319	8.50E-09	+	48167214	48167425	0	1	211,	0	-8.07	-7.33	8.74	-2.63	-3.43	4.94	exon	PTPRJ	protein_coding
ENSG00000257315	1	203798302	203798302	0.0023	+	203798227	203798378	0	1	151,	0	-2.63	-2.22	2.99	-1.65	-2.3	4.94	five_prime_utr	ZBED6	protein_coding
ENSG00000197603	5	37184883	37184883	0.00046	-	37184808	37184959	0	1	151,	0	-3.34	-2.87	3.64	-2.87	-3.7	4.94	CDS	C5orf42	protein_coding
ENSG00000164880	7	1474249	1474249	3.50E-10	-	1473616	1474331	0	2	77,164,	0,551	-9.46	-8.66	8.41	-4.23	-5.19	4.94	CDS	INTS1	protein_coding
ENSG00000137868	15	74182211	74182211	1.10E-09	-	74181377	74182400	0	3	81,102,58,	0,783,965	-8.95	-8.16	6.23	-3.52	-4.41	4.94	exon	STRA6	protein_coding
ENSG00000095564	10	92013963	92013963	2.50E-07	+	92013779	92018887	0	4	29,131,126,105,	0,119,2560,5003	-6.6	-5.92	10.8	-3.77	-4.69	4.94	CDS	BTAF1	protein_coding
ENSG00000184575	12	64430161	64430161	1.00E-14	+	64425816	64430275	0	3	93,70,227,	0,2234,4232	-14	-13	10.2	-4.27	-5.23	4.94	CDS	XPOT	protein_coding
ENSG00000164818	7	741393	741393	1.80E-06	+	740858	741441	0	2	85,95,	0,488	-5.74	-5.1	9.71	-1.65	-2.3	4.94	CDS	DNAAF5	protein_coding
ENSG00000011451	19	15423089	15423089	7.20E-07	-	15422943	15424067	0	2	292,8,	0,1116	-6.14	-5.48	5.76	-4.22	-5.18	4.94	CDS	WIZ	protein_coding
ENSG00000206527	3	123493538	123493538	3.20E-14	-	123493284	123493793	0	1	509,	0	-13.5	-12.6	37	-2.36	-3.12	4.93	three_prime_utr	HACD2	protein_coding
ENSG00000109790	4	39121281	39121281	5.00E-20	+	39121026	39121536	0	1	510,	0	-19.3	-18.3	24.7	-8.29	-9.48	4.93	three_prime_utr	KLHL5	protein_coding
ENSG00000124275	5	7878183	7878183	2.00E-11	+	7878044	7883176	0	2	278,22,	0,5110	-10.7	-9.87	16.8	-1.85	-2.53	4.93	CDS	MTRR	protein_coding
ENSG00000101166	20	59034409	59034409	3.20E-70	-	59033977	59034841	0	1	864,	0	-69.5	-67.9	76.2	-7.76	-8.92	4.92	three_prime_utr	PRELID3B	protein_coding
ENSG00000148110	9	94460281	94460281	6.30E-12	+	94460177	94460386	0	1	209,	0	-11.2	-10.4	8.81	-3.48	-4.37	4.92	three_prime_utr	MFSD14B	protein_coding
ENSG00000112308	6	24705579	24705579	1.10E-10	-	24705369	24705789	0	1	420,	0	-9.96	-9.14	5.7	-11.9	-13.2	4.92	three_prime_utr	C6orf62	protein_coding
ENSG00000198925	2	219220020	219220020	1.00E-16	-	219219825	219220215	0	1	390,	0	-16	-15	20.2	-5.26	-6.29	4.92	three_prime_utr	ATG9A	protein_coding
ENSG00000133657	3	194403181	194403181	4.00E-24	-	194402971	194403391	0	1	420,	0	-23.4	-22.2	72.8	-2.81	-3.63	4.92	three_prime_utr	ATP13A3	protein_coding
ENSG00000132470	17	75753827	75753827	4.00E-92	+	75752463	75753890	0	2	114,126,	0,1301	-91.4	-89.8	75.6	-2.13	-2.86	4.92	CDS	ITGB4	protein_coding
ENSG00000152137	12	119193816	119193816	0.00089	+	119193741	119193891	0	1	150,	0	-3.05	-2.6	5.04	-1.42	-2.03	4.91	CDS	HSPB8	protein_coding
ENSG00000178252	3	49012347	49012347	0.012	+	49012272	49012422	0	1	150,	0	-1.91	-1.57	2.66	-1.42	-2.03	4.91	CDS	WDR6	protein_coding
ENSG00000185414	2	99197297	99197297	7.90E-14	+	99197207	99197387	0	1	180,	0	-13.1	-12.2	15.1	-2.55	-3.33	4.91	three_prime_utr	MRPL30	protein_coding
ENSG00000148834	10	104267340	104267340	0.0018	+	104267280	104267400	0	1	120,	0	-2.74	-2.32	7.28	-1.42	-2.03	4.91	CDS	GSTO1	protein_coding
ENSG00000131446	5	180792338	180792338	5.60E-05	-	180792248	180792429	0	1	181,	0	-4.25	-3.7	3.7	-3.14	-3.99	4.91	CDS	MGAT1	protein_coding
ENSG00000113594	5	38478782	38478782	1.00E-09	-	38478677	38478887	0	1	210,	0	-8.98	-8.2	14.6	-3.25	-4.12	4.91	three_prime_utr	LIFR	protein_coding
ENSG00000103855	15	73703798	73703798	0.0012	+	73703723	73703874	0	1	151,	0	-2.91	-2.47	3.36	-1.92	-2.62	4.91	CDS	CD276	protein_coding
ENSG00000167747	19	50797883	50797883	6.30E-15	-	50797763	50798003	0	1	240,	0	-14.2	-13.2	12.3	-3.44	-4.33	4.91	exon	C19orf48	protein_coding
ENSG00000054793	20	51694059	51694059	0.0015	-	51694017	51697437	0	3	85,52,14,	0,2075,3406	-2.82	-2.38	12.3	-1.42	-2.03	4.91	CDS	ATP9A	protein_coding
ENSG00000100241	22	50448604	50448604	0.00052	-	50448558	50454540	0	2	92,29,	0,5953	-3.28	-2.81	6.35	-1.51	-2.14	4.91	CDS	SBF1	protein_coding
ENSG00000123080	1	50974143	50974143	2.00E-13	+	50970460	50974394	0	2	37,502,	0,3432	-12.7	-11.8	10.1	-7.48	-8.63	4.91	CDS	CDKN2C	protein_coding
ENSG00000189079	12	45731280	45731280	0.01	+	45731247	45755984	0	2	67,54,	0,24683	-1.99	-1.64	2.88	-1.51	-2.14	4.91	CDS	ARID2	protein_coding
ENSG00000143924	2	42301316	42301316	2.00E-17	+	42295134	42303315	0	5	125,136,152,126,1,	0,246,6106,7969,8180	-16.7	-15.8	18.5	-5.37	-6.41	4.91	CDS	EML4	protein_coding
ENSG00000009335	7	157201763	157201763	6.60E-10	+	157189270	157207465	0	3	26,87,68,	0,12450,18127	-9.18	-8.39	26.9	-1.41	-2.02	4.91	CDS	UBE3C	protein_coding
ENSG00000055332	2	37139693	37139693	1.60E-08	-	37138302	37141647	0	4	61,77,127,95,	0,206,1328,3250	-7.8	-7.06	8.52	-4.55	-5.53	4.91	CDS	EIF2AK2	protein_coding
ENSG00000130707	9	130501094	130501094	0	+	130476847	130501214	0	7	114,184,65,132,157,66,239,	0,2868,3537,12485,18019,22657,24128	-1410	#NAME?	74.8	-259	-262	4.91	three_prime_utr	ASS1	protein_coding
ENSG00000070761	16	58115390	58115390	3.20E-17	-	58115286	58115495	0	1	209,	0	-16.5	-15.5	28	-2.33	-3.09	4.9	exon	CFAP20	protein_coding
ENSG00000104472	8	140516200	140516200	4.00E-30	+	140515709	140516691	0	1	982,	0	-29.4	-28.2	50.4	-4.42	-5.39	4.9	three_prime_utr	CHRAC1	protein_coding
ENSG00000143126	1	109275180	109275180	3.20E-17	+	109274640	109275720	0	1	1080,	0	-16.5	-15.6	61.6	-4.15	-5.1	4.89	three_prime_utr	CELSR2	protein_coding
ENSG00000100664	14	103340496	103340496	1.40E-05	+	103340431	103341042	0	2	130,80,	0,531	-4.86	-4.27	3.06	-5.78	-6.85	4.89	CDS	EIF5	protein_coding
ENSG00000001497	X	65531399	65531399	4.00E-18	-	65531361	65533672	0	3	77,70,63,	0,1199,2248	-17.4	-16.4	7.17	-6.65	-7.76	4.89	CDS	LAS1L	protein_coding
ENSG00000168461	18	9860564	9860564	1.00E-13	+	9860459	9860669	0	1	210,	0	-13	-12.1	11	-2.2	-2.94	4.88	three_prime_utr	RAB31	protein_coding
ENSG00000100320	22	35741088	35741088	6.50E-09	-	35740983	35741194	0	1	211,	0	-8.19	-7.44	5.6	-3.14	-3.99	4.88	three_prime_utr	RBFOX2	protein_coding
ENSG00000146376	6	129607998	129607998	1.30E-16	-	129607945	129616267	0	3	107,78,56,	0,3587,8266	-15.9	-15	13	-2.58	-3.36	4.88	CDS	ARHGAP18	protein_coding
ENSG00000130702	20	62328949	62328949	0	-	62326696	62345542	0	31	64,102,174,141,145,205,212,116,140,127,202,98,109,161,154,107,143,139,157,100,106,53,106,53,83,138,135,135,138,141,129,	0,168,536,832,1169,1544,2147,2441,3080,3791,4046,4335,5675,5860,6393,6678,6867,7204,7489,7825,8324,8520,9643,10037,10207,10893,11107,11319,11535,11771,18717	-411	#NAME?	171	-66.2	-68.1	4.88	CDS	LAMA5	protein_coding
ENSG00000169926	15	31372302	31372302	1.30E-32	+	31366541	31372596	0	2	13,587,	0,5468	-31.9	-30.6	76.2	-4.73	-5.72	4.88	three_prime_utr	KLF13	protein_coding
ENSG00000133318	11	63758873	63758873	1.00E-272	+	63750413	63759592	0	6	10,139,70,47,59,1437,	0,2093,2655,3248,5698,7742	-272	-270	106	-88.6	-90.7	4.88	three_prime_utr	RTN3	protein_coding
ENSG00000023171	11	123622876	123622876	6.50E-10	+	123622621	123623131	0	1	510,	0	-9.19	-8.41	9.71	-2.71	-3.52	4.87	three_prime_utr	GRAMD1B	protein_coding
ENSG00000177885	17	75318538	75318538	3.20E-11	-	75318463	75318613	0	1	150,	0	-10.5	-9.66	9.34	-2.32	-3.08	4.87	three_prime_utr	GRB2	protein_coding
ENSG00000137269	6	53922867	53922867	0.00095	+	53922777	53922957	0	1	180,	0	-3.02	-2.57	5.98	-4.04	-4.98	4.87	three_prime_utr	LRRC1	protein_coding
ENSG00000106771	9	109016812	109016812	4.00E-11	-	109016707	109016917	0	1	210,	0	-10.4	-9.58	15.7	-1.47	-2.09	4.87	three_prime_utr	TMEM245	protein_coding
ENSG00000129484	14	20355963	20355963	1.90E-08	+	20355724	20356350	0	3	91,135,44,	0,172,582	-7.73	-7	8.97	-2.74	-3.55	4.87	CDS	PARP2	protein_coding
ENSG00000128731	15	28265674	28265674	0.0025	-	28263154	28265868	0	3	15,114,52,	0,2463,2662	-2.61	-2.2	5.23	-1.6	-2.24	4.87	CDS	HERC2	protein_coding
ENSG00000006534	11	68028966	68028966	1.00E-25	+	68028801	68029132	0	1	331,	0	-25	-23.9	38.7	-2.37	-3.13	4.86	exon	ALDH3B1	protein_coding
ENSG00000137193	6	37171179	37171179	6.30E-14	+	37170983	37171375	0	2	48,251,	0,141	-13.2	-12.3	9.93	-3.7	-4.61	4.86	CDS	PIM1	protein_coding
ENSG00000099381	16	30971511	30971511	4.30E-06	+	30971421	30971602	0	1	181,	0	-5.37	-4.75	7.28	-3.95	-4.88	4.86	CDS	SETD1A	protein_coding
ENSG00000170522	4	110050510	110050510	5.60E-08	-	110050390	110050630	0	1	240,	0	-7.25	-6.54	25.8	-1.71	-2.37	4.86	three_prime_utr	ELOVL6	protein_coding
ENSG00000111371	12	46188309	46188309	2.80E-10	-	46188009	46188610	0	1	601,	0	-9.55	-8.75	37	-4.83	-5.83	4.86	three_prime_utr	SLC38A1	protein_coding
ENSG00000131508	5	139627297	139627297	2.00E-43	+	139627147	139627447	0	1	300,	0	-42.7	-41.4	32.5	-4.46	-5.43	4.86	three_prime_utr	UBE2D2	protein_coding
ENSG00000164329	5	79649108	79649108	8.90E-09	+	79649026	79656897	0	2	164,17,	0,7854	-8.05	-7.3	20.2	-1.38	-1.98	4.86	CDS	PAPD4	protein_coding
ENSG00000064726	15	83050125	83050125	4.50E-09	-	83041831	83056399	0	3	94,106,11,	0,8241,14557	-8.35	-7.59	9.25	-1.99	-2.69	4.86	CDS	BTBD1	protein_coding
ENSG00000040341	8	73552119	73552119	5.00E-25	-	73551919	73582780	0	3	400,129,11,	0,9491,30850	-24.3	-23.1	47.1	-3.2	-4.07	4.86	CDS	STAU2	protein_coding
ENSG00000196547	15	90916168	90916168	3.20E-17	+	90916081	90916591	0	2	175,65,	0,445	-16.5	-15.5	31.9	-1.57	-2.2	4.86	CDS	MAN2A2	protein_coding
ENSG00000182899	3	197954106	197954106	4.00E-40	+	197953972	197954241	0	1	269,	0	-39.4	-38.1	6.16	-40.8	-42.6	4.85	CDS	RPL35A	protein_coding
ENSG00000083097	6	83168105	83168105	0.0065	+	83168015	83168196	0	1	181,	0	-2.19	-1.83	3.04	-3.24	-4.1	4.85	CDS	DOPEY1	protein_coding
ENSG00000160007	19	46920399	46920399	1.30E-06	+	46920264	46920535	0	1	271,	0	-5.88	-5.24	7.28	-2.91	-3.74	4.85	CDS	ARHGAP35	protein_coding
ENSG00000205730	16	19116793	19116793	9.80E-05	+	19116688	19116898	0	1	210,	0	-4.01	-3.48	4.16	-2.01	-2.72	4.85	three_prime_utr	ITPRIPL2	protein_coding
ENSG00000140299	15	59664059	59664059	9.80E-05	-	59663998	59665407	0	2	122,58,	0,1351	-4.01	-3.48	3.19	-3.44	-4.32	4.85	three_prime_utr	BNIP2	protein_coding
ENSG00000111371	12	46188870	46188870	0	-	46188669	46195892	0	2	402,168,	0,7055	-390	#NAME?	185	-18.5	-19.9	4.85	three_prime_utr	SLC38A1	protein_coding
ENSG00000146731	7	56051866	56051866	1.00E-244	+	56051748	56054396	0	3	237,64,28,	0,673,2620	-244	-242	54.7	-21.5	-23	4.85	CDS	CCT6A	protein_coding
ENSG00000086015	1	46031440	46031440	1.00E-07	+	46031241	46031491	0	2	49,101,	0,149	-6.98	-6.28	21.3	-2.01	-2.72	4.85	CDS	MAST2	protein_coding
ENSG00000115365	2	210431532	210431532	7.90E-43	-	210431338	210431727	0	1	389,	0	-42.1	-40.8	77.9	-5.49	-6.54	4.84	three_prime_utr	LANCL1	protein_coding
ENSG00000160741	1	153952212	153952212	2.50E-13	-	153952163	153952477	0	2	99,81,	0,233	-12.6	-11.7	15.7	-4.84	-5.84	4.84	CDS	CRTC2	protein_coding
ENSG00000060656	1	29279524	29279524	2.00E-17	+	29275735	29279594	0	3	21,110,139,	0,3276,3720	-16.7	-15.7	7.72	-6.7	-7.82	4.84	CDS	PTPRU	protein_coding
ENSG00000179933	14	23097781	23097781	5.40E-09	+	23095511	23097922	0	2	108,281,	0,2130	-8.27	-7.51	17.9	-4.15	-5.1	4.84	CDS	C14orf119	protein_coding
ENSG00000111581	12	68731184	68731184	1.70E-10	+	68726585	68732657	0	5	32,39,151,113,85,	0,765,4524,5021,5987	-9.78	-8.97	18.5	-2.7	-3.51	4.84	CDS	NUP107	protein_coding
ENSG00000163814	3	45084721	45084721	2.50E-13	-	45084106	45085336	0	1	1230,	0	-12.6	-11.7	26.9	-3.79	-4.71	4.83	three_prime_utr	CDCP1	protein_coding
ENSG00000131508	5	139626894	139626894	0.00033	+	139626759	139627029	0	1	270,	0	-3.48	-3	12.3	-1.97	-2.67	4.83	three_prime_utr	UBE2D2	protein_coding
ENSG00000164252	5	77039658	77039658	1.70E-10	+	77039598	77046465	0	2	121,119,	0,6748	-9.76	-8.95	10.1	-1.45	-2.07	4.83	CDS	AGGF1	protein_coding
ENSG00000133302	5	94688587	94688587	4.00E-21	+	94678832	94691256	0	5	123,146,164,134,62,	0,7740,9673,10640,12362	-20.4	-19.3	75.1	-1.67	-2.33	4.83	CDS	SLF1	protein_coding
ENSG00000095261	9	120818054	120818054	5.00E-15	-	120817945	120821445	0	3	218,141,91,	0,2893,3409	-14.3	-13.4	16.3	-3.42	-4.3	4.83	CDS	PSMD5	protein_coding
ENSG00000197157	7	127721343	127721343	2.50E-15	+	127718740	127844342	0	4	18,114,90,19,	0,2546,88743,125583	-14.6	-13.7	4.76	-7.71	-8.87	4.83	CDS	SND1	protein_coding
ENSG00000039068	16	68810268	68810268	2.00E-18	+	68808992	68811738	0	3	11,145,55,	0,1204,2691	-17.7	-16.6	34.7	-1.92	-2.61	4.83	CDS	CDH1	protein_coding
ENSG00000173442	11	65579388	65579388	5.00E-15	+	65579079	65580085	0	4	56,96,54,5,	0,261,856,1001	-14.3	-13.4	10.6	-4.4	-5.37	4.83	CDS	EHBP1L1	protein_coding
ENSG00000092621	1	119744046	119744046	1.00E-130	+	119742775	119744226	0	2	269,360,	0,1091	-130	-128	54.5	-27.5	-29.1	4.83	exon	PHGDH	protein_coding
ENSG00000136731	2	128190137	128190137	5.00E-11	+	128190047	128190228	0	1	181,	0	-10.3	-9.5	14.9	-2.27	-3.02	4.82	three_prime_utr	UGGT1	protein_coding
ENSG00000121741	13	20061153	20061153	4.70E-05	+	20061082	20062884	0	2	142,39,	0,1763	-4.33	-3.78	3.46	-3.85	-4.77	4.82	CDS	ZMYM2	protein_coding
ENSG00000148396	9	136451348	136451348	1.70E-07	-	136451288	136454115	0	3	120,83,7,	0,2139,2820	-6.77	-6.08	21.3	-2.98	-3.82	4.82	CDS	SEC16A	protein_coding
ENSG00000146463	1	35420243	35420243	5.10E-06	+	35420108	35420379	0	1	271,	0	-5.29	-4.67	19.1	-1.54	-2.18	4.81	three_prime_utr	ZMYM4	protein_coding
ENSG00000138018	2	26389447	26389447	2.20E-08	+	26389312	26389582	0	1	270,	0	-7.66	-6.94	16.8	-1.35	-1.94	4.81	three_prime_utr	SELENOI	protein_coding
ENSG00000109332	4	102796734	102796734	1.30E-14	-	102796599	102796870	0	1	271,	0	-13.9	-13	9.39	-3.91	-4.84	4.81	exon	UBE2D3	protein_coding
ENSG00000179950	8	143817672	143817672	5.00E-12	-	143817397	143817948	0	3	69,205,87,	0,180,464	-11.3	-10.4	8.81	-4.91	-5.92	4.81	CDS	PUF60	protein_coding
ENSG00000143776	1	226993790	226993790	0.0017	-	226993700	226993880	0	1	180,	0	-2.76	-2.34	5.6	-1.35	-1.94	4.81	three_prime_utr	CDC42BPA	protein_coding
ENSG00000170776	15	85748817	85748817	2.50E-13	+	85748697	85748938	0	1	241,	0	-12.6	-11.7	25.8	-2.58	-3.37	4.81	three_prime_utr	AKAP13	protein_coding
ENSG00000117523	1	171593016	171593016	6.80E-08	+	171592911	171593122	0	1	211,	0	-7.17	-6.46	11.6	-1.67	-2.32	4.81	three_prime_utr	PRRC2C	protein_coding
ENSG00000108604	17	63832424	63832424	7.80E-07	-	63832229	63832619	0	1	390,	0	-6.11	-5.45	24.7	-1.35	-1.94	4.81	three_prime_utr	SMARCD2	protein_coding
ENSG00000104626	8	9030628	9030628	0.00078	+	9030553	9030703	0	1	150,	0	-3.11	-2.65	4.48	-1.35	-1.94	4.81	three_prime_utr	ERI1	protein_coding
ENSG00000160551	17	29548243	29548243	5.10E-06	+	29548093	29548394	0	1	301,	0	-5.29	-4.67	15.7	-1.35	-1.94	4.81	three_prime_utr	TAOK1	protein_coding
ENSG00000007038	16	2818791	2818791	0.00044	+	2818701	2818881	0	1	180,	0	-3.36	-2.88	14.6	-1.35	-1.94	4.81	CDS	PRSS21	protein_coding
ENSG00000185591	12	53416131	53416131	1.30E-60	+	53415966	53416296	0	1	330,	0	-59.9	-58.4	63.9	-3.3	-4.18	4.81	three_prime_utr	SP1	protein_coding
ENSG00000181904	5	134855820	134855820	4.90E-07	+	134855640	134856000	0	1	360,	0	-6.31	-5.64	10.5	-1.94	-2.64	4.81	three_prime_utr	C5orf24	protein_coding
ENSG00000117020	1	243504117	243504117	0.00019	-	243504027	243504208	0	1	181,	0	-3.71	-3.2	8.41	-2.58	-3.37	4.81	three_prime_utr	AKT3	protein_coding
ENSG00000126787	14	55180716	55180716	3.20E-13	-	55179683	55183601	0	5	16,123,85,63,42,	0,972,1529,2686,3876	-12.5	-11.6	21.3	-1.69	-2.35	4.81	CDS	DLGAP5	protein_coding
ENSG00000110107	11	60903786	60903786	1.00E-67	-	60902855	60906409	0	5	26,77,150,88,46,	0,603,856,2509,3508	-67	-65.4	18.5	-13.3	-14.7	4.81	CDS	PRPF19	protein_coding
ENSG00000118412	6	89868950	89868950	2.00E-14	+	89868818	89871355	0	2	264,67,	0,2470	-13.7	-12.8	51.6	-1.86	-2.54	4.81	exon	CASP8AP2	protein_coding
ENSG00000023287	8	52661144	52661144	0.0033	-	52660926	52661194	0	2	81,100,	0,168	-2.48	-2.09	11.2	-1.35	-1.94	4.81	CDS	RB1CC1	protein_coding
ENSG00000138180	10	93519792	93519792	6.60E-06	+	93519095	93519904	0	2	16,223,	0,586	-5.18	-4.57	9.53	-1.54	-2.18	4.81	CDS	CEP55	protein_coding
ENSG00000124222	20	58677141	58677141	2.50E-33	+	58676946	58677337	0	1	391,	0	-32.6	-31.4	21.7	-5.41	-6.46	4.8	three_prime_utr	STX16	protein_coding
ENSG00000074416	3	127690005	127690005	6.20E-10	-	127689870	127690141	0	1	271,	0	-9.21	-8.42	5.88	-3.75	-4.67	4.8	three_prime_utr	MGLL	protein_coding
ENSG00000101160	20	59001547	59001547	1.90E-08	-	58997739	59001631	0	2	14,167,	0,3725	-7.72	-6.99	2.32	-19.7	-21.2	4.8	CDS	CTSZ	protein_coding
ENSG00000001617	3	50183513	50183513	2.00E-85	+	50159584	50184308	0	12	150,164,63,138,93,94,120,146,115,70,189,37,	0,14208,14467,14628,15511,17183,22699,23053,23319,23601,23835,24687	-84.7	-83.1	180	-4.53	-5.51	4.8	CDS	SEMA3F	protein_coding
ENSG00000167703	17	1575541	1575541	8.70E-08	-	1575317	1576719	0	2	448,123,	0,1279	-7.06	-6.36	26.9	-2.08	-2.8	4.8	three_prime_utr	SLC43A2	protein_coding
ENSG00000004139	17	28396684	28396684	6.30E-11	+	28396594	28396775	0	1	181,	0	-10.2	-9.38	12.3	-2.3	-3.06	4.79	three_prime_utr	SARM1	protein_coding
ENSG00000130402	19	38730073	38730073	1.00E-141	+	38729639	38730507	0	1	868,	0	-141	-139	168	-59	-60.9	4.79	three_prime_utr	ACTN4	protein_coding
ENSG00000174705	5	172337687	172337687	6.80E-07	-	172337432	172337943	0	1	511,	0	-6.17	-5.51	14	-3.2	-4.06	4.79	three_prime_utr	SH3PXD2B	protein_coding
ENSG00000259956	3	51393989	51393989	0.00047	+	51393899	51394080	0	1	181,	0	-3.33	-2.85	2.24	-7.68	-8.84	4.79	exon	RBM15B	protein_coding
ENSG00000136628	1	219983276	219983276	3.10E-05	-	219982809	219983364	0	2	35,176,	0,379	-4.51	-3.95	3.68	-3.65	-4.56	4.79	CDS	EPRS	protein_coding
ENSG00000166025	11	94872514	94872514	0.00011	+	94872439	94872590	0	1	151,	0	-3.95	-3.42	3.59	-2.22	-2.96	4.78	three_prime_utr	AMOTL1	protein_coding
ENSG00000130702	20	62309281	62309281	1.00E-269	-	62309088	62314523	0	18	387,120,94,235,154,165,193,146,136,171,227,144,133,379,163,254,154,220,	0,627,899,1089,1330,1576,1813,2073,2312,2525,2831,3084,3311,3543,3999,4238,4560,5215	-269	-267	381	-65	-66.9	4.78	three_prime_utr	LAMA5	protein_coding
ENSG00000172534	X	153948854	153948854	7.90E-21	-	153948719	153948989	0	1	270,	0	-20.1	-19	21.6	-1.91	-2.61	4.77	three_prime_utr	HCFC1	protein_coding
ENSG00000070831	1	22092421	22092421	6.00E-09	+	22092316	22092526	0	1	210,	0	-8.22	-7.47	7.04	-3.31	-4.19	4.77	three_prime_utr	CDC42	protein_coding
ENSG00000145495	5	10436744	10436744	5.00E-36	+	10436609	10436880	0	1	271,	0	-35.3	-34.1	19.1	-4.38	-5.35	4.77	three_prime_utr	6-Mar	protein_coding
ENSG00000144677	3	37981153	37981153	1.60E-20	+	37981003	37981303	0	1	300,	0	-19.8	-18.7	18.2	-3.07	-3.91	4.77	three_prime_utr	CTDSPL	protein_coding
ENSG00000133639	12	92143617	92143617	2.50E-13	-	92143482	92143753	0	1	271,	0	-12.6	-11.7	4.64	-14.5	-15.9	4.77	three_prime_utr	BTG1	protein_coding
ENSG00000124181	20	41172549	41172549	6.30E-29	+	41172459	41172640	0	1	181,	0	-28.2	-27	7.74	-11	-12.3	4.77	CDS	PLCG1	protein_coding
ENSG00000163882	3	184365139	184365139	1.30E-11	+	184364944	184365335	0	1	391,	0	-10.9	-10	12.3	-3.7	-4.62	4.77	CDS	POLR2H	protein_coding
ENSG00000272398	6	106971809	106971809	0	-	106969860	106973758	0	3	1974,51,89,	0,3526,3809	-718	#NAME?	166	-76.6	-78.6	4.77	exon	CD24	protein_coding
ENSG00000100030	22	21762356	21762356	3.00E-08	-	21762146	21762566	0	1	420,	0	-7.52	-6.8	8.97	-2.76	-3.57	4.77	three_prime_utr	MAPK1	protein_coding
ENSG00000070669	7	97852307	97852307	6.30E-51	-	97852147	97854858	0	4	321,156,82,279,	0,912,1157,2432	-50.2	-48.8	53.8	-19.6	-21.1	4.77	CDS	ASNS	protein_coding
ENSG00000159128	21	33414941	33414941	8.10E-10	+	33411533	33414995	0	2	42,108,	0,3354	-9.09	-8.31	8.41	-2.53	-3.31	4.77	CDS	IFNGR2	protein_coding
ENSG00000125726	19	6586121	6586121	0	-	6583447	6591063	0	4	31,567,34,223,	0,2391,6655,7393	-832	#NAME?	115	-19.3	-20.8	4.77	CDS	CD70	protein_coding
ENSG00000132507	17	7311413	7311413	0	+	7310363	7312463	0	4	90,105,302,642,	0,654,986,1458	-942	#NAME?	27.2	-216	-218	4.76	CDS	EIF5A	protein_coding
ENSG00000162368	1	47377185	47377185	1.00E-22	+	47376961	47377409	0	1	448,	0	-22	-20.9	14.2	-8.11	-9.3	4.76	three_prime_utr	CMPK1	protein_coding
ENSG00000124535	6	2785159	2785159	1.00E-20	+	2783559	2785312	0	3	2,80,306,	0,764,1447	-20	-19	7.56	-7.59	-8.75	4.76	exon	WRNIP1	protein_coding
ENSG00000134308	2	9584165	9584165	0.0015	-	9584090	9584240	0	1	150,	0	-2.82	-2.38	3.52	-2.04	-2.75	4.75	three_prime_utr	YWHAQ	protein_coding
ENSG00000109501	4	6300859	6300859	1.30E-06	+	6300724	6300994	0	1	270,	0	-5.87	-5.23	13.4	-1.89	-2.58	4.75	exon	WFS1	protein_coding
ENSG00000162032	16	1777159	1777159	1.00E-09	-	1777039	1777279	0	1	240,	0	-8.98	-8.2	8.07	-3.71	-4.62	4.75	exon	SPSB3	protein_coding
ENSG00000164951	8	93922500	93922500	0.00098	+	93922380	93922621	0	1	241,	0	-3.01	-2.57	11.2	-2.37	-3.13	4.75	CDS	PDP1	protein_coding
ENSG00000065060	6	34858440	34858440	3.40E-06	+	34858185	34858695	0	1	510,	0	-5.47	-4.84	14.6	-2.68	-3.48	4.75	CDS	UHRF1BP1	protein_coding
ENSG00000164292	5	95755674	95755674	0	+	95732715	95755954	0	5	36,187,155,112,559,	0,4173,15617,19523,22680	-1500	#NAME?	93	-434	-372	4.75	CDS	RHOBTB3	protein_coding
ENSG00000256632	12	132704706	132704706	1.30E-06	+	132690309	132714912	0	4	67,120,176,55,	0,10940,14309,24548	-5.88	-5.24	21.3	-4.47	-5.45	4.75	three_prime_utr	AC135586.2	protein_coding
ENSG00000123066	12	116022536	116022536	2.00E-13	-	116022472	116096719	0	2	129,51,	0,74196	-12.7	-11.8	5.52	-4.91	-5.92	4.75	CDS	MED13L	protein_coding
ENSG00000204922	11	62672055	62672055	2.20E-08	+	62671801	62672309	0	2	64,357,	0,151	-7.66	-6.94	30.3	-1.95	-2.65	4.74	CDS	UQCC3	protein_coding
ENSG00000156030	14	73718882	73718882	7.40E-06	-	73718687	73719077	0	1	390,	0	-5.13	-4.52	7.28	-1.95	-2.65	4.74	three_prime_utr	ELMSAN1	protein_coding
ENSG00000137959	1	78642327	78642327	2.50E-23	+	78642162	78642492	0	1	330,	0	-22.6	-21.5	82.9	-1.9	-2.59	4.74	three_prime_utr	IFI44L	protein_coding
ENSG00000043143	5	134560793	134560793	0.00028	+	134559966	134560842	0	2	24,97,	0,779	-3.56	-3.07	3.84	-1.61	-2.26	4.74	CDS	JADE2	protein_coding
ENSG00000221914	8	26370240	26370240	2.50E-19	+	26366351	26370348	0	2	55,215,	0,3782	-18.6	-17.6	13.4	-3.67	-4.58	4.74	CDS	PPP2R2A	protein_coding
ENSG00000100889	14	24099661	24099661	1.60E-20	+	24099126	24099766	0	2	121,209,	0,431	-19.8	-18.7	72.8	-1.87	-2.55	4.74	CDS	PCK2	protein_coding
ENSG00000178952	16	28842973	28842973	1.00E-148	-	28842798	28844048	0	3	350,120,99,	0,937,1151	-148	-147	13.7	-38.8	-40.6	4.74	three_prime_utr	TUFM	protein_coding
ENSG00000112787	12	132571415	132571415	2.00E-32	+	132571172	132572003	0	3	59,218,143,	0,134,688	-31.7	-30.5	24.2	-4.41	-5.39	4.74	CDS	FBRSL1	protein_coding
ENSG00000109445	4	141233891	141233891	0.00019	+	141233801	141233981	0	1	180,	0	-3.71	-3.2	3.92	-2.09	-2.81	4.73	CDS	ZNF330	protein_coding
ENSG00000100823	14	20456735	20456735	2.00E-91	+	20455938	20457533	0	3	163,193,543,	0,729,1052	-90.7	-89.1	18.6	-37	-38.7	4.73	exon	APEX1	protein_coding
ENSG00000171206	10	102657663	102657663	5.00E-12	+	102657573	102657753	0	1	180,	0	-11.3	-10.5	9.9	-4.22	-5.17	4.73	three_prime_utr	TRIM8	protein_coding
ENSG00000186480	7	155308589	155308589	5.00E-29	+	155308290	155308889	0	1	599,	0	-28.3	-27.2	37.4	-20.4	-21.9	4.73	three_prime_utr	INSIG1	protein_coding
ENSG00000153147	4	143536514	143536514	7.90E-15	+	143530493	143536578	0	3	33,110,127,	0,4361,5958	-14.1	-13.2	28.6	-3.17	-4.03	4.73	CDS	SMARCA5	protein_coding
ENSG00000088832	20	1369914	1369914	1.00E-171	-	1369756	1371729	0	3	316,126,8,	0,1265,1965	-171	-170	41.9	-12.8	-14.2	4.73	three_prime_utr	FKBP1A	protein_coding
ENSG00000143162	1	167548042	167548042	7.80E-05	-	167546247	167548083	0	2	38,82,	0,1754	-4.11	-3.57	2.53	-2.48	-3.26	4.73	CDS	CREG1	protein_coding
ENSG00000141867	19	15265498	15265498	5.00E-79	-	15264709	15268923	0	5	57,290,136,128,19,	0,644,2706,3444,4195	-78.3	-76.7	19.1	-33.7	-35.4	4.73	CDS	BRD4	protein_coding
ENSG00000117984	11	1757495	1757495	3.50E-09	-	1757435	1757992	0	2	121,28,	0,529	-8.46	-7.7	1.78	-53	-54.9	4.73	CDS	CTSD	protein_coding
ENSG00000110711	11	67490938	67490938	1.10E-10	+	67490804	67491073	0	1	269,	0	-9.96	-9.14	6.16	-5.65	-6.71	4.72	CDS	AIP	protein_coding
ENSG00000104388	8	60621608	60621608	3.20E-05	+	60621443	60621773	0	1	330,	0	-4.5	-3.94	8.97	-6.3	-7.4	4.72	three_prime_utr	RAB2A	protein_coding
ENSG00000132356	5	40761940	40761940	1.90E-05	-	40761865	40762016	0	1	151,	0	-4.71	-4.13	4.48	-2.36	-3.12	4.72	three_prime_utr	PRKAA1	protein_coding
ENSG00000234616	8	142658238	142658238	6.30E-11	-	142657938	142658538	0	1	600,	0	-10.2	-9.38	34.7	-3.54	-4.44	4.72	three_prime_utr	JRK	protein_coding
ENSG00000117399	1	43359559	43359559	2.00E-24	+	43359170	43359949	0	3	226,149,225,	0,319,554	-23.7	-22.6	34.7	-4.1	-5.04	4.72	CDS	CDC20	protein_coding
ENSG00000146242	6	82366793	82366793	1.60E-13	+	82366703	82366883	0	1	180,	0	-12.8	-11.9	18.7	-1.78	-2.46	4.72	three_prime_utr	TPBG	protein_coding
ENSG00000188157	1	1054907	1054907	1.00E-169	+	1053787	1056028	0	3	190,104,1205,	0,660,1036	-169	-168	138	-22.8	-24.4	4.72	CDS	AGRN	protein_coding
ENSG00000197774	16	1777162	1777162	1.00E-09	+	1777042	1777282	0	1	240,	0	-8.98	-8.2	8.07	-3.65	-4.56	4.72	exon	EME2	protein_coding
ENSG00000146223	6	42884681	42884681	1.60E-19	+	42883935	42885702	0	3	6,138,126,	0,677,1641	-18.8	-17.8	11.8	-3.28	-4.15	4.72	CDS	RPL7L1	protein_coding
ENSG00000115919	2	142918668	142918668	4.00E-50	+	142885509	142947207	0	4	27,121,83,99,	0,33099,42149,61599	-49.4	-48	56	-3.66	-4.57	4.72	CDS	KYNU	protein_coding
ENSG00000214022	7	150371449	150371449	2.50E-47	+	150371344	150371555	0	1	211,	0	-46.6	-45.2	41.1	-2.89	-3.71	4.71	CDS	REPIN1	protein_coding
ENSG00000084090	2	96186484	96186484	5.20E-10	-	96186409	96186559	0	1	150,	0	-9.28	-8.49	6.24	-3.17	-4.03	4.71	three_prime_utr	STARD7	protein_coding
ENSG00000104852	19	49104053	49104053	1.80E-06	+	49103963	49104143	0	1	180,	0	-5.74	-5.1	9.71	-1.74	-2.41	4.71	exon	SNRNP70	protein_coding
ENSG00000167461	19	16133458	16133458	1.80E-07	+	16133338	16133578	0	1	240,	0	-6.74	-6.05	22.4	-7.82	-8.99	4.71	three_prime_utr	RAB8A	protein_coding
ENSG00000115486	2	85544902	85544902	1.00E-108	-	85544722	85545082	0	1	360,	0	-108	-106	30.3	-8.24	-9.43	4.71	three_prime_utr	GGCX	protein_coding
ENSG00000123908	8	140541309	140541309	1.00E-21	-	140535516	140541455	0	3	53,135,292,	0,3803,5647	-21	-20	77.3	-3.09	-3.93	4.71	CDS	AGO2	protein_coding
ENSG00000166833	11	20045071	20045071	2.80E-10	+	20044181	20045176	0	2	91,209,	0,786	-9.55	-8.75	37	-1.38	-1.98	4.71	CDS	NAV2	protein_coding
ENSG00000095564	10	91984324	91984324	6.60E-06	+	91984244	91989263	0	2	160,110,	0,4909	-5.18	-4.58	5.88	-2.55	-3.34	4.71	CDS	BTAF1	protein_coding
ENSG00000119888	2	47379868	47379868	2.00E-72	+	47373863	47386748	0	7	185,66,64,102,201,45,177,	0,1370,3150,5089,5905,11302,12708	-71.7	-70.1	62.8	-6.65	-7.76	4.71	CDS	EPCAM	protein_coding
ENSG00000241685	7	99359617	99359617	5.10E-06	+	99358733	99359701	0	2	42,168,	0,800	-5.29	-4.67	4.93	-2.55	-3.34	4.71	CDS	ARPC1A	protein_coding
ENSG00000137807	15	69440958	69440958	4.00E-32	+	69438302	69443614	0	5	103,174,180,312,10,	0,1601,2005,2465,5302	-31.4	-30.1	113	-4.14	-5.09	4.7	CDS	KIF23	protein_coding
ENSG00000138381	2	189667125	189667125	0.00026	+	189667036	189667215	0	1	179,	0	-3.59	-3.1	4.93	-1.58	-2.22	4.7	CDS	ASNSD1	protein_coding
ENSG00000163814	3	45093469	45093469	7.90E-21	-	45093289	45093650	0	1	361,	0	-20.1	-19	48.2	-2.2	-2.93	4.7	CDS	CDCP1	protein_coding
ENSG00000145337	4	88521708	88521708	3.20E-11	-	88521427	88521990	0	1	563,	0	-10.5	-9.68	38.1	-8.77	-9.98	4.7	CDS	PYURF	protein_coding
ENSG00000134324	2	11826480	11826480	6.80E-07	+	11826360	11826600	0	1	240,	0	-6.17	-5.51	14	-1.84	-2.52	4.7	three_prime_utr	LPIN1	protein_coding
ENSG00000272896	9	136792304	136792304	2.00E-21	+	136791988	136799187	0	3	42,108,86,	0,262,7113	-20.7	-19.6	10.8	-5.14	-6.17	4.7	three_prime_utr	AL355987.3	protein_coding
ENSG00000129515	14	34603406	34603406	1.60E-06	-	34597552	34603465	0	2	93,118,	0,5795	-5.79	-5.15	3.76	-4.86	-5.86	4.7	CDS	SNX6	protein_coding
ENSG00000138246	3	132434580	132434580	6.00E-07	+	132434542	132447349	0	3	76,76,29,	0,11932,12778	-6.22	-5.55	8.41	-1.7	-2.36	4.7	CDS	DNAJC13	protein_coding
ENSG00000257923	7	102195554	102195554	2.10E-06	+	102193854	102196681	0	3	36,97,48,	0,1652,2779	-5.68	-5.04	3.24	-4.79	-5.79	4.7	CDS	CUX1	protein_coding
ENSG00000139687	13	48465045	48465045	7.20E-06	+	48463782	48465094	0	2	53,97,	0,1215	-5.14	-4.54	5.23	-1.7	-2.36	4.7	CDS	RB1	protein_coding
ENSG00000115641	2	105373645	105373645	1.30E-22	-	105363427	105377997	0	4	44,170,175,2,	0,4142,10131,14568	-21.9	-20.8	29.1	-2.27	-3.02	4.7	CDS	FHL2	protein_coding
ENSG00000006125	17	35650659	35650659	7.90E-21	+	35641925	35650964	0	3	50,260,51,	0,8604,8988	-20.1	-19	12.9	-7.42	-8.57	4.7	CDS	AP2B1	protein_coding
ENSG00000161671	19	50482517	50482517	1.00E-27	+	50482337	50482697	0	1	360,	0	-27	-25.8	5.72	-17.6	-19.1	4.69	three_prime_utr	EMC10	protein_coding
ENSG00000143382	1	150560607	150560607	1.00E-131	+	150560338	150560877	0	1	539,	0	-131	-129	37.5	-9.46	-10.7	4.69	three_prime_utr	ADAMTSL4	protein_coding
ENSG00000143878	2	20447222	20447222	6.30E-54	+	20447103	20447341	0	1	238,	0	-53.2	-51.8	10.3	-11.7	-13	4.69	five_prime_utr	RHOB	protein_coding
ENSG00000104723	8	15650804	15650804	6.30E-14	+	15623165	15650913	0	2	84,217,	0,27531	-13.2	-12.3	5.53	-9.18	-10.4	4.69	CDS	TUSC3	protein_coding
ENSG00000197694	9	128633511	128633511	1.90E-07	+	128633421	128633602	0	1	181,	0	-6.73	-6.04	2.9	-7.4	-8.55	4.68	three_prime_utr	SPTAN1	protein_coding
ENSG00000158470	20	49633691	49633691	1.00E-260	-	49633243	49634140	0	1	897,	0	-260	-258	396	-7.99	-9.17	4.68	three_prime_utr	B4GALT5	protein_coding
ENSG00000170004	17	7893447	7893447	3.20E-13	+	7893327	7893568	0	1	241,	0	-12.5	-11.6	5.6	-5.78	-6.84	4.68	CDS	CHD3	protein_coding
ENSG00000111057	12	52949524	52949524	0	+	52949104	52949944	0	2	486,140,	0,700	-1290	#NAME?	193	-28	-29.6	4.68	exon	KRT18	protein_coding
ENSG00000065911	2	74214801	74214801	1.30E-08	+	74214696	74214906	0	1	210,	0	-7.9	-7.16	12.3	-2.12	-2.84	4.68	three_prime_utr	MTHFD2	protein_coding
ENSG00000173402	3	49535228	49535228	2.50E-85	+	49535048	49535408	0	1	360,	0	-84.6	-83	37.6	-4.37	-5.34	4.68	three_prime_utr	DAG1	protein_coding
ENSG00000084774	2	27237846	27237846	1.90E-09	+	27237538	27238154	0	3	7,165,99,	0,179,517	-8.72	-7.95	6.72	-2.42	-3.19	4.68	CDS	CAD	protein_coding
ENSG00000100526	14	54414160	54414160	5.40E-09	+	54414101	54418256	0	4	118,32,104,43,	0,1797,3746,4112	-8.27	-7.51	17.9	-1.65	-2.3	4.68	three_prime_utr	CDKN3	protein_coding
ENSG00000170876	3	14141789	14141789	6.00E-05	+	14141714	14141864	0	1	150,	0	-4.22	-3.67	3.46	-2.65	-3.45	4.67	CDS	TMEM43	protein_coding
ENSG00000196914	11	120488391	120488391	4.00E-21	+	120488166	120488617	0	1	451,	0	-20.4	-19.3	28	-3.96	-4.89	4.67	three_prime_utr	ARHGEF12	protein_coding
ENSG00000188064	22	45921826	45921826	3.20E-11	-	45921706	45921946	0	1	240,	0	-10.5	-9.66	40.3	-1.35	-1.95	4.67	three_prime_utr	WNT7B	protein_coding
ENSG00000125835	20	2461801	2461801	3.20E-64	-	2461663	2467657	0	7	276,126,139,153,112,124,51,	0,972,1425,2083,4044,5528,5943	-63.5	-61.9	24.7	-23.6	-25.2	4.67	three_prime_utr	SNRPB	protein_coding
ENSG00000110195	11	72196094	72196094	1.30E-24	+	72195392	72196293	0	3	67,136,397,	0,219,504	-23.9	-22.8	41.5	-2.84	-3.66	4.67	CDS	FOLR1	protein_coding
ENSG00000164024	4	99043328	99043328	1.60E-11	+	99043270	99045271	0	2	117,93,	0,1908	-10.8	-9.97	41.5	-1.35	-1.95	4.67	CDS	METAP1	protein_coding
ENSG00000176105	18	724414	724414	5.00E-12	-	724196	732848	0	2	436,15,	0,8637	-11.3	-10.4	7.98	-3.61	-4.51	4.67	three_prime_utr	YES1	protein_coding
ENSG00000168958	2	227330751	227330751	2.00E-20	+	227330657	227340383	0	3	189,170,92,	0,1761,9634	-19.7	-18.7	7.84	-12.8	-14.2	4.67	exon	MFF	protein_coding
ENSG00000126768	X	48893580	48893580	3.20E-33	-	48893476	48893685	0	1	209,	0	-32.5	-31.3	32.8	-3.62	-4.53	4.66	three_prime_utr	TIMM17B	protein_coding
ENSG00000091527	3	133589632	133589632	1.30E-20	+	133589482	133589783	0	1	301,	0	-19.9	-18.8	12.3	-7.06	-8.19	4.66	three_prime_utr	CDV3	protein_coding
ENSG00000105426	19	5220004	5220004	3.20E-05	-	5219944	5220064	0	1	120,	0	-4.5	-3.94	2.93	-3.21	-4.07	4.66	CDS	PTPRS	protein_coding
ENSG00000242265	7	94665420	94665420	2.00E-60	+	94664835	94666006	0	1	1171,	0	-59.7	-58.2	60.1	-8.84	-10.1	4.66	three_prime_utr	PEG10	protein_coding
ENSG00000037757	19	13773016	13773016	1.00E-14	+	13772792	13773240	0	1	448,	0	-14	-13.1	20.2	-1.8	-2.48	4.66	three_prime_utr	MRI1	protein_coding
ENSG00000153560	3	33389188	33389188	2.50E-22	-	33389083	33389294	0	1	211,	0	-21.6	-20.5	23	-2.26	-3.01	4.66	exon	UBP1	protein_coding
ENSG00000063660	2	240467793	240467793	4.00E-14	+	240467599	240467988	0	1	389,	0	-13.4	-12.5	19.4	-3.23	-4.1	4.66	three_prime_utr	GPC1	protein_coding
ENSG00000127481	1	19155547	19155547	2.00E-11	-	19154961	19155654	0	2	117,214,	0,479	-10.7	-9.89	6.72	-3.16	-4.02	4.66	CDS	UBR4	protein_coding
ENSG00000166164	16	50326337	50326337	1.30E-05	-	50326283	50328710	0	2	108,42,	0,2385	-4.87	-4.28	5.88	-1.43	-2.05	4.66	CDS	BRD7	protein_coding
ENSG00000145604	5	36182400	36182400	6.30E-86	+	36182130	36182671	0	1	541,	0	-85.2	-83.6	141	-3.32	-4.2	4.65	three_prime_utr	SKP2	protein_coding
ENSG00000137193	6	37170426	37170426	1.00E-48	+	37170232	37170620	0	1	388,	0	-48	-46.6	81.3	-3.03	-3.88	4.65	five_prime_utr	PIM1	protein_coding
ENSG00000161813	12	50475903	50475903	4.00E-12	+	50475663	50476143	0	1	480,	0	-11.4	-10.5	28	-5.28	-6.32	4.65	three_prime_utr	LARP4	protein_coding
ENSG00000156675	8	37859484	37859484	1.10E-08	-	37859125	37859844	0	1	719,	0	-7.96	-7.22	25.8	-3.48	-4.38	4.65	three_prime_utr	RAB11FIP1	protein_coding
ENSG00000167971	16	2177523	2177523	4.00E-79	-	2177179	2177867	0	1	688,	0	-78.4	-76.8	85.2	-7.11	-8.24	4.65	three_prime_utr	CASKIN1	protein_coding
ENSG00000104738	8	47969986	47969986	5.00E-56	+	47969334	47970639	0	3	67,372,131,	0,351,1174	-55.3	-53.8	23	-4.97	-5.98	4.65	CDS	MCM4	protein_coding
ENSG00000070961	12	89589501	89589501	2.00E-35	-	89589246	89589756	0	1	510,	0	-34.7	-33.4	68.4	-1.96	-2.67	4.65	three_prime_utr	ATP2B1	protein_coding
ENSG00000120306	5	140243545	140243545	7.90E-12	+	140243321	140243770	0	1	449,	0	-11.1	-10.3	11.2	-3.48	-4.38	4.65	three_prime_utr	CYSTM1	protein_coding
ENSG00000111371	12	46197989	46197989	1.00E-131	-	46197742	46207158	0	9	75,142,119,101,80,117,59,83,4,	0,176,882,3355,5267,6558,6789,8337,9412	-131	-129	83.3	-10.7	-11.9	4.65	CDS	SLC38A1	protein_coding
ENSG00000124535	6	2779390	2779390	3.50E-07	+	2779288	2783410	0	2	204,5,	0,4117	-6.45	-5.77	3.88	-4.52	-5.5	4.65	CDS	WRNIP1	protein_coding
ENSG00000122966	12	119688012	119688012	2.00E-39	-	119687769	119697889	0	3	486,304,231,	0,2381,9889	-38.7	-37.4	35.9	-3.84	-4.77	4.65	three_prime_utr	CIT	protein_coding
ENSG00000167962	16	1998252	1998252	2.60E-05	-	1998162	1998343	0	1	181,	0	-4.59	-4.02	6.72	-1.68	-2.34	4.64	exon	ZNF598	protein_coding
ENSG00000074416	3	127691939	127691939	7.90E-20	-	127691729	127692149	0	1	420,	0	-19.1	-18.1	29.7	-2.85	-3.67	4.64	three_prime_utr	MGLL	protein_coding
ENSG00000166348	10	73497897	73497897	2.00E-13	-	73497687	73498107	0	1	420,	0	-12.7	-11.8	48.2	-2.48	-3.26	4.64	three_prime_utr	USP54	protein_coding
ENSG00000108587	17	30523248	30523248	8.10E-10	+	30523038	30523459	0	1	421,	0	-9.09	-8.3	14.6	-6.28	-7.37	4.64	three_prime_utr	GOSR1	protein_coding
ENSG00000155363	1	112694540	112694540	5.00E-12	+	112694061	112694821	0	3	111,177,73,	0,391,687	-11.3	-10.5	33.6	-3.2	-4.06	4.64	exon	MOV10	protein_coding
ENSG00000132024	19	13918147	13918147	7.90E-11	+	13918100	13918759	0	3	94,73,14,	0,403,645	-10.1	-9.29	15.3	-2.06	-2.78	4.64	CDS	CC2D1A	protein_coding
ENSG00000161800	12	50016675	50016675	8.90E-09	-	50006555	50016978	0	3	81,90,39,	0,10075,10384	-8.05	-7.3	12.7	-1.86	-2.55	4.64	CDS	RACGAP1	protein_coding
ENSG00000101210	20	63494952	63494952	0	-	63488221	63499165	0	8	204,235,257,151,297,180,215,108,	0,696,2257,4915,6583,7634,9398,10836	-391	#NAME?	276	-19.4	-20.9	4.64	CDS	EEF1A2	protein_coding
ENSG00000179526	8	144099759	144099759	5.00E-13	-	144099570	144099948	0	3	48,142,20,	0,132,358	-12.3	-11.5	12.1	-2.46	-3.24	4.63	CDS	SHARPIN	protein_coding
ENSG00000077942	22	45503045	45503045	2.40E-09	+	45502940	45503151	0	1	211,	0	-8.62	-7.85	5.44	-3.24	-4.11	4.63	CDS	FBLN1	protein_coding
ENSG00000167930	16	254532	254532	6.30E-56	+	254383	260003	0	3	298,117,35,	0,5099,5585	-55.2	-53.8	36.8	-4.38	-5.35	4.63	CDS	FAM234A	protein_coding
ENSG00000115310	2	54987594	54987594	2.00E-15	-	54982578	55010223	0	3	75,208,137,	0,4912,27508	-14.7	-13.8	6.16	-19.6	-21.1	4.63	CDS	RTN4	protein_coding
ENSG00000113504	5	1065380	1065380	3.20E-26	-	1064199	1075966	0	6	53,196,169,105,120,76,	0,1083,9433,10367,11171,11691	-25.5	-24.4	38.1	-4.23	-5.18	4.63	CDS	SLC12A7	protein_coding
ENSG00000073921	11	85958939	85958939	1.00E-123	-	85958819	85976862	0	4	241,103,105,240,	0,1855,15888,17803	-123	-122	21.3	-28.8	-30.4	4.63	three_prime_utr	PICALM	protein_coding
ENSG00000162337	11	68426082	68426082	4.50E-05	+	68425121	68429643	0	3	171,210,69,	0,856,4453	-4.35	-3.79	15.7	-2.12	-2.84	4.63	CDS	LRP5	protein_coding
ENSG00000255529	15	57715468	57715468	3.20E-20	+	57715304	57715633	0	1	329,	0	-19.5	-18.4	15.1	-3.83	-4.76	4.62	three_prime_utr	POLR2M	protein_coding
ENSG00000039068	16	68833793	68833793	5.00E-26	+	68833568	68834019	0	1	451,	0	-25.3	-24.1	76.2	-3.46	-4.35	4.62	three_prime_utr	CDH1	protein_coding
ENSG00000114554	3	127035607	127035607	1.20E-09	+	127035472	127035743	0	1	271,	0	-8.91	-8.13	9.41	-1.86	-2.54	4.62	three_prime_utr	PLXNA1	protein_coding
ENSG00000100804	14	23026101	23026101	1.10E-08	-	23025996	23026206	0	1	210,	0	-7.94	-7.2	5.49	-3.2	-4.06	4.62	CDS	PSMB5	protein_coding
ENSG00000175390	11	7992970	7992970	1.00E-116	+	7992916	7994797	0	3	108,92,100,	0,1509,1781	-116	-115	41.5	-35.7	-37.4	4.62	CDS	EIF3F	protein_coding
ENSG00000130513	19	18388715	18388715	1.00E-183	+	18386140	18389146	0	3	326,95,861,	0,779,2145	-183	-182	154	-7.54	-8.7	4.62	CDS	GDF15	protein_coding
ENSG00000241343	X	101391859	101391859	0	+	101391754	101391964	0	1	210,	0	-775	#NAME?	16.6	-139	-141	4.61	exon	RPL36A	protein_coding
ENSG00000198843	3	150628213	150628213	2.50E-37	+	150628018	150628408	0	1	390,	0	-36.6	-35.3	59.4	-2.48	-3.25	4.61	three_prime_utr	SELENOT	protein_coding
ENSG00000158769	1	160997098	160997098	5.00E-15	-	160996828	160997369	0	1	541,	0	-14.3	-13.4	42.6	-2.62	-3.41	4.61	three_prime_utr	F11R	protein_coding
ENSG00000104140	15	40872826	40872826	2.20E-08	-	40872602	40873051	0	1	449,	0	-7.66	-6.94	30.3	-1.41	-2.02	4.61	three_prime_utr	RHOV	protein_coding
ENSG00000197102	14	102027411	102027411	1.60E-22	+	102027229	102027594	0	2	59,212,	0,153	-21.8	-20.7	8.84	-8.39	-9.58	4.61	CDS	DYNC1H1	protein_coding
ENSG00000180398	2	46903173	46903173	1.60E-17	-	46903038	46903308	0	1	270,	0	-16.8	-15.8	6.84	-7.02	-8.15	4.61	three_prime_utr	MCFD2	protein_coding
ENSG00000107798	10	89228261	89228261	4.30E-10	-	89226949	89228324	0	2	55,125,	0,1250	-9.37	-8.58	8.59	-1.94	-2.64	4.61	CDS	LIPA	protein_coding
ENSG00000176890	18	657775	657775	7.90E-86	+	657603	658366	0	2	344,103,	0,660	-85.1	-83.4	124	-5.79	-6.85	4.61	CDS	TYMS	protein_coding
ENSG00000120992	8	54047959	54047959	3.20E-32	-	54047801	54052757	0	3	317,178,104,	0,3209,4852	-31.5	-30.2	21.5	-6.31	-7.41	4.61	three_prime_utr	LYPLA1	protein_coding
ENSG00000160803	1	156051747	156051747	0.0036	-	156051291	156051790	0	2	36,85,	0,414	-2.44	-2.06	2.74	-1.81	-2.48	4.61	CDS	UBQLN4	protein_coding
ENSG00000095139	11	118601302	118601302	4.00E-17	+	118601123	118601482	0	1	359,	0	-16.4	-15.5	10.4	-6.11	-7.2	4.6	three_prime_utr	ARCN1	protein_coding
ENSG00000183801	11	7510600	7510600	2.00E-27	+	7509853	7511347	0	1	1494,	0	-26.7	-25.5	80.7	-4.04	-4.98	4.6	three_prime_utr	OLFML1	protein_coding
ENSG00000070404	19	682996	682996	4.00E-19	+	682832	683161	0	1	329,	0	-18.4	-17.4	33.6	-3.3	-4.17	4.6	three_prime_utr	FSTL3	protein_coding
ENSG00000106245	7	99411153	99411153	6.30E-27	+	99410051	99411243	0	2	118,180,	0,1012	-26.2	-25.1	10.8	-8.53	-9.73	4.6	CDS	BUD31	protein_coding
ENSG00000168883	2	85623707	85623707	1.30E-34	+	85621296	85625579	0	4	30,95,165,41,	0,188,2329,4242	-33.9	-32.6	41.8	-2.43	-3.2	4.6	CDS	USP39	protein_coding
ENSG00000050327	7	144371240	144371240	2.00E-22	+	144367244	144371965	0	3	111,161,89,	0,3916,4632	-21.7	-20.6	17.1	-6.63	-7.75	4.6	CDS	ARHGEF5	protein_coding
ENSG00000105971	7	116500319	116500319	6.00E-10	+	116500229	116500409	0	1	180,	0	-9.22	-8.43	6.48	-5.79	-6.86	4.59	CDS	CAV2	protein_coding
ENSG00000148175	9	121339674	121339674	1.00E-161	-	121339435	121339914	0	1	479,	0	-161	-159	39.1	-10.7	-12	4.59	three_prime_utr	STOM	protein_coding
ENSG00000179115	19	12928424	12928424	5.00E-18	-	12924957	12928508	0	3	46,85,167,	0,132,3384	-17.3	-16.3	6.13	-6.72	-7.84	4.59	CDS	FARSA	protein_coding
ENSG00000136295	7	2661889	2661889	3.20E-71	+	2658302	2662112	0	4	157,76,101,445,	0,637,1637,3365	-70.5	-69	95.3	-15.4	-16.8	4.59	three_prime_utr	TTYH3	protein_coding
ENSG00000151292	5	123575845	123575845	5.00E-11	+	123573532	123588454	0	4	9,235,86,30,	0,2196,14535,14892	-10.3	-9.49	19.6	-3.91	-4.84	4.59	CDS	CSNK1G3	protein_coding
ENSG00000189043	7	10933627	10933627	5.00E-25	-	10933563	10937977	0	2	129,111,	0,4303	-24.3	-23.2	13	-8.51	-9.71	4.59	three_prime_utr	NDUFA4	protein_coding
ENSG00000170248	3	33836162	33836162	6.50E-07	+	33836059	33838297	0	2	207,94,	0,2144	-6.19	-5.53	5.23	-5.94	-7.01	4.59	CDS	PDCD6IP	protein_coding
ENSG00000076351	17	28396700	28396700	6.30E-11	-	28396610	28396790	0	1	180,	0	-10.2	-9.38	12.3	-2.12	-2.84	4.58	three_prime_utr	SLC46A1	protein_coding
ENSG00000126261	19	34469367	34469367	0.00062	+	34469277	34469457	0	1	180,	0	-3.21	-2.75	5.04	-2.19	-2.92	4.58	three_prime_utr	UBA2	protein_coding
ENSG00000134001	14	67384662	67384662	2.50E-17	+	67384422	67384902	0	1	480,	0	-16.6	-15.6	38.1	-3.75	-4.66	4.58	three_prime_utr	EIF2S1	protein_coding
ENSG00000136436	17	48863192	48863192	0.00052	+	48863087	48863298	0	1	211,	0	-3.28	-2.81	6.35	-1.38	-1.98	4.58	three_prime_utr	CALCOCO2	protein_coding
ENSG00000157350	16	70379889	70379889	0.00039	-	70379814	70379965	0	1	151,	0	-3.41	-2.93	5.04	-1.72	-2.38	4.58	three_prime_utr	ST3GAL2	protein_coding
ENSG00000110697	11	67492142	67492142	5.00E-13	-	67492007	67492278	0	1	271,	0	-12.3	-11.4	14.6	-1.95	-2.65	4.58	CDS	PITPNM1	protein_coding
ENSG00000114554	3	127022228	127022228	0.0031	+	127022153	127022304	0	1	151,	0	-2.51	-2.1	3.55	-1.38	-1.98	4.58	CDS	PLXNA1	protein_coding
ENSG00000164975	9	15459842	15459842	4.90E-07	+	15459722	15459963	0	1	241,	0	-6.31	-5.64	10.5	-1.49	-2.12	4.58	CDS	SNAPC3	protein_coding
ENSG00000254462	11	57789094	57789094	2.50E-13	+	57712721	57789153	0	3	86,61,117,	0,24886,76315	-12.6	-11.7	4.92	-14.9	-16.3	4.58	five_prime_utr	TMX2-CTNND1	protein_coding
ENSG00000141198	17	54937202	54937202	7.80E-06	+	54936686	54937296	0	2	23,188,	0,422	-5.11	-4.51	6.28	-1.61	-2.26	4.58	CDS	TOM1L1	protein_coding
ENSG00000111684	12	6983485	6983485	4.10E-06	-	6982678	7001454	0	3	105,108,27,	0,753,18749	-5.39	-4.77	6.72	-2.34	-3.1	4.58	CDS	LPCAT3	protein_coding
ENSG00000177239	9	137108502	137108502	1.90E-07	+	137108132	137108618	0	2	10,231,	0,255	-6.73	-6.04	26.9	-2.34	-3.1	4.58	exon	MAN1B1	protein_coding
ENSG00000136937	9	97648063	97648063	6.80E-08	+	97647524	97648120	0	2	37,113,	0,483	-7.17	-6.46	6.54	-2.01	-2.72	4.58	CDS	NCBP1	protein_coding
ENSG00000187079	11	12937229	12937229	1.00E-90	+	12879678	12937351	0	8	164,47,62,125,174,141,153,243,	0,1326,2217,3322,22261,45233,50495,57430	-90	-88.3	69.5	-17	-18.4	4.58	three_prime_utr	TEAD1	protein_coding
ENSG00000153827	2	229808308	229808308	6.30E-06	-	229807797	229808365	0	2	67,114,	0,454	-5.2	-4.59	3.83	-1.68	-2.33	4.58	CDS	TRIP12	protein_coding
ENSG00000002822	7	2216213	2216213	7.20E-06	-	2215933	2216271	0	2	66,115,	0,223	-5.14	-4.54	6.05	-1.61	-2.26	4.58	CDS	MAD1L1	protein_coding
ENSG00000113407	5	33441068	33441068	1.30E-32	+	33440994	33441502	0	2	149,122,	0,386	-31.9	-30.7	19.1	-3.58	-4.48	4.58	five_prime_utr	TARS	protein_coding
ENSG00000197451	5	178204880	178204880	1.60E-84	+	178204714	178205683	0	2	332,116,	0,853	-83.8	-82.2	11.9	-34.6	-36.3	4.58	CDS	HNRNPAB	protein_coding
ENSG00000148337	9	128179005	128179005	2.70E-06	-	128178915	128179095	0	1	180,	0	-5.57	-4.94	3.04	-5.02	-6.03	4.57	CDS	CIZ1	protein_coding
ENSG00000103740	15	78170250	78170250	3.20E-25	-	78170040	78170460	0	1	420,	0	-24.5	-23.3	14.6	-4.97	-5.99	4.57	three_prime_utr	ACSBG1	protein_coding
ENSG00000182307	8	145055193	145055193	1.80E-06	+	145055043	145055343	0	1	300,	0	-5.75	-5.11	10.1	-2.7	-3.51	4.57	three_prime_utr	C8orf33	protein_coding
ENSG00000079215	5	36687554	36687554	1.70E-07	+	36687284	36687824	0	1	540,	0	-6.76	-6.07	26.9	-2.65	-3.45	4.57	three_prime_utr	SLC1A3	protein_coding
ENSG00000112033	6	35426067	35426067	1.00E-12	+	35425887	35426247	0	1	360,	0	-12	-11.1	12.3	-4.66	-5.64	4.57	CDS	PPARD	protein_coding
ENSG00000125818	20	1164396	1164396	7.90E-26	+	1135258	1165037	0	4	48,54,159,9,	0,27871,29059,29770	-25.1	-24	8.33	-17.6	-19	4.57	CDS	PSMF1	protein_coding
ENSG00000143164	1	167991271	167991271	2.00E-07	+	167974922	167993242	0	4	93,114,136,17,	0,12572,16281,18303	-6.7	-6.02	8.59	-5.19	-6.22	4.57	CDS	DCAF6	protein_coding
ENSG00000099331	19	17163065	17163065	6.30E-08	+	17163009	17168040	0	2	113,98,	0,4933	-7.2	-6.49	7.1	-2.19	-2.93	4.57	CDS	MYO9B	protein_coding
ENSG00000131143	16	85805906	85805906	1.00E-121	+	85805696	85806116	0	1	420,	0	-121	-119	11.2	-29.5	-31.1	4.56	exon	COX4I1	protein_coding
ENSG00000152104	1	214351586	214351586	1.30E-18	-	214351451	214351722	0	1	271,	0	-17.9	-16.9	11.8	-3.59	-4.49	4.56	three_prime_utr	PTPN14	protein_coding
ENSG00000091136	7	107940229	107940229	1.00E-180	-	107935493	107940471	0	4	163,95,188,483,	0,785,1596,4495	-180	-178	57.5	-44.6	-46.4	4.56	CDS	LAMB1	protein_coding
ENSG00000121940	1	108939708	108939708	1.50E-05	-	108937352	108941423	0	4	66,147,98,19,	0,2283,2692,4052	-4.83	-4.25	6.44	-4.22	-5.18	4.56	CDS	CLCC1	protein_coding
ENSG00000073578	5	235274	235274	1.30E-82	+	235094	235455	0	1	361,	0	-81.9	-80.3	23.3	-7.73	-8.9	4.55	exon	SDHA	protein_coding
ENSG00000126461	19	49652656	49652656	1.90E-09	+	49652566	49652746	0	1	180,	0	-8.72	-7.95	6.72	-3.32	-4.2	4.55	CDS	SCAF1	protein_coding
ENSG00000168461	18	9845636	9845636	1.00E-19	+	9816141	9856094	0	4	17,111,61,51,	0,29440,33454,39902	-19	-18	15.5	-2.84	-3.66	4.55	CDS	RAB31	protein_coding
ENSG00000197381	21	45204645	45204645	2.50E-15	+	45185075	45220908	0	3	16,182,73,	0,19479,35760	-14.6	-13.7	8.97	-5.69	-6.75	4.55	CDS	ADARB1	protein_coding
ENSG00000125970	20	34076014	34076014	2.00E-71	+	34072104	34076155	0	4	226,73,48,282,	0,1458,1714,3769	-70.7	-69.2	35.6	-31.5	-33.1	4.55	CDS	RALY	protein_coding
ENSG00000103479	16	53467106	53467106	1.00E-10	+	53467044	53470031	0	2	125,116,	0,2871	-10	-9.19	8	-3.45	-4.34	4.55	CDS	RBL2	protein_coding
ENSG00000188157	1	1043922	1043922	0	+	1043313	1046539	0	11	144,195,201,149,106,117,165,144,125,190,143,	0,224,509,795,1020,1847,2045,2419,2650,2846,3083	-491	#NAME?	368	-22.2	-23.8	4.55	CDS	AGRN	protein_coding
ENSG00000108848	17	50750879	50750879	5.00E-91	+	50750669	50751089	0	1	420,	0	-90.3	-88.6	65.7	-9.62	-10.9	4.54	three_prime_utr	LUC7L3	protein_coding
ENSG00000081154	3	101593020	101593020	2.50E-23	+	101592856	101593185	0	1	329,	0	-22.6	-21.5	82.9	-2.24	-2.99	4.54	three_prime_utr	PCNP	protein_coding
ENSG00000082515	5	154966777	154966777	6.80E-07	+	154966687	154966868	0	1	181,	0	-6.17	-5.51	7.17	-1.77	-2.44	4.54	CDS	MRPL22	protein_coding
ENSG00000166197	10	102163094	102163094	2.50E-12	+	102162736	102163453	0	1	717,	0	-11.6	-10.7	26.9	-4.87	-5.87	4.54	three_prime_utr	NOLC1	protein_coding
ENSG00000119403	9	120857043	120857043	3.20E-06	-	120856938	120857148	0	1	210,	0	-5.49	-4.87	4.62	-2.49	-3.27	4.54	three_prime_utr	PHF19	protein_coding
ENSG00000037474	5	6599418	6599418	3.50E-08	-	6599298	6599538	0	1	240,	0	-7.46	-6.74	13.4	-1.77	-2.44	4.54	exon	NSUN2	protein_coding
ENSG00000133657	3	194405727	194405727	1.10E-06	-	194405577	194405877	0	1	300,	0	-5.94	-5.29	16.8	-1.77	-2.44	4.54	three_prime_utr	ATP13A3	protein_coding
ENSG00000169499	8	38970282	38970282	3.00E-08	+	38970042	38970522	0	1	480,	0	-7.52	-6.8	11.8	-2.82	-3.64	4.54	three_prime_utr	PLEKHA2	protein_coding
ENSG00000104904	19	2271518	2271518	1.00E-133	+	2271368	2271668	0	1	300,	0	-133	-131	9.01	-40	-41.8	4.54	exon	OAZ1	protein_coding
ENSG00000161956	17	7566965	7566965	6.60E-06	+	7566023	7570429	0	3	28,78,74,	0,903,4332	-5.18	-4.58	21.3	-1.45	-2.07	4.54	CDS	SENP3	protein_coding
ENSG00000077254	1	77739345	77739345	1.20E-07	-	77739274	77740884	0	2	143,8,	0,1602	-6.91	-6.22	8.97	-1.54	-2.17	4.54	CDS	USP33	protein_coding
ENSG00000198356	19	12748074	12748074	2.00E-48	+	12747262	12748176	0	3	42,198,204,	0,132,710	-47.7	-46.3	43.7	-6	-7.08	4.54	CDS	ASNA1	protein_coding
ENSG00000130511	19	18430885	18430885	2.00E-44	+	18427357	18431663	0	6	66,62,85,90,66,19,	0,394,540,3483,3995,4287	-43.7	-42.3	34.5	-2.85	-3.67	4.54	CDS	SSBP4	protein_coding
ENSG00000070915	16	56865361	56865361	1.00E-210	+	56865206	56902296	0	24	311,147,76,96,140,111,112,131,85,155,108,124,102,156,100,112,141,107,83,78,102,112,87,75,	0,1863,3090,4522,4889,5419,7144,7449,12870,13866,14335,14923,17189,18842,20058,21157,21746,22718,25067,26876,27746,29324,34323,37015	-210	-208	82.4	-31.1	-32.7	4.54	CDS	SLC12A3	protein_coding
ENSG00000103222	16	16090496	16090496	2.20E-08	+	16086962	16098018	0	3	29,184,27,	0,3442,11029	-7.66	-6.94	30.3	-1.37	-1.96	4.54	CDS	ABCC1	protein_coding
ENSG00000196712	17	31229144	31229144	7.20E-07	+	31227605	31229264	0	2	1,240,	0,1419	-6.14	-5.48	5.76	-1.79	-2.47	4.54	CDS	NF1	protein_coding
ENSG00000120802	12	98548387	98548387	3.80E-08	+	98548252	98548523	0	1	271,	0	-7.42	-6.7	12.3	-2.23	-2.97	4.53	three_prime_utr	TMPO	protein_coding
ENSG00000068366	X	109642116	109642116	2.50E-34	-	109641771	109642462	0	1	691,	0	-33.6	-32.4	38.1	-4.15	-5.1	4.53	three_prime_utr	ACSL4	protein_coding
ENSG00000011304	19	806535	806535	1.00E-129	+	806370	806701	0	1	331,	0	-129	-127	14.3	-25.9	-27.4	4.53	exon	PTBP1	protein_coding
ENSG00000138757	4	75646402	75646402	7.90E-08	-	75646349	75647066	0	2	107,43,	0,674	-7.1	-6.39	3.82	-7.96	-9.14	4.53	CDS	G3BP2	protein_coding
ENSG00000138119	10	93431461	93431461	6.30E-39	-	93426101	93478225	0	5	57,109,92,56,46,	0,5306,25948,30780,52078	-38.2	-36.9	34.7	-4.07	-5.02	4.53	CDS	MYOF	protein_coding
ENSG00000129657	17	77213473	77213473	1.60E-13	+	77213353	77213593	0	1	240,	0	-12.8	-11.9	12.3	-2.37	-3.13	4.52	CDS	SEC14L1	protein_coding
ENSG00000162704	1	183626725	183626725	1.00E-108	-	183626351	183627100	0	1	749,	0	-108	-107	31.8	-13.3	-14.7	4.52	three_prime_utr	ARPC5	protein_coding
ENSG00000169188	X	55007538	55007538	1.10E-09	+	55007449	55007628	0	1	179,	0	-8.96	-8.17	6.35	-2.69	-3.5	4.52	three_prime_utr	APEX2	protein_coding
ENSG00000186470	6	26377061	26377061	1.80E-08	+	26376881	26377241	0	1	360,	0	-7.75	-7.02	12.3	-2.58	-3.37	4.52	three_prime_utr	BTN3A2	protein_coding
ENSG00000109079	17	28345229	28345229	1.30E-38	+	28345064	28345394	0	1	330,	0	-37.9	-36.6	30.9	-2.95	-3.79	4.52	three_prime_utr	TNFAIP1	protein_coding
ENSG00000122687	7	2235038	2235038	9.30E-07	-	2234948	2235128	0	1	180,	0	-6.03	-5.37	10.1	-1.45	-2.06	4.52	exon	MRM2	protein_coding
ENSG00000102081	X	147928388	147928388	2.50E-07	+	147928313	147928464	0	1	151,	0	-6.6	-5.92	10.8	-1.45	-2.06	4.52	exon	FMR1	protein_coding
ENSG00000140943	16	84053910	84053910	6.30E-30	-	84053790	84054030	0	1	240,	0	-29.2	-28	38.1	-2.18	-2.91	4.52	three_prime_utr	MBTPS1	protein_coding
ENSG00000172493	4	87136122	87136122	4.10E-08	+	87136047	87136198	0	1	151,	0	-7.39	-6.67	3.8	-3.99	-4.93	4.52	three_prime_utr	AFF1	protein_coding
ENSG00000142945	1	44756106	44756106	1.00E-14	+	44750559	44756170	0	6	5,123,101,96,55,128,	0,2572,3173,4190,5369,5483	-14	-13.1	41.5	-1.97	-2.68	4.52	CDS	KIF2C	protein_coding
ENSG00000089775	14	64490450	64490450	1.30E-06	-	64488037	64499510	0	3	20,180,70,	0,2323,11403	-5.87	-5.23	13.4	-1.45	-2.06	4.52	CDS	ZBTB25	protein_coding
ENSG00000162627	1	98695616	98695616	1.10E-07	+	98691676	98698754	0	3	23,199,49,	0,3841,7029	-6.95	-6.25	8.97	-1.9	-2.6	4.52	CDS	SNX7	protein_coding
ENSG00000010292	12	6517925	6517925	1.60E-32	+	6517372	6518072	0	3	127,88,294,	0,223,406	-31.8	-30.6	17.4	-7.19	-8.34	4.52	CDS	NCAPD2	protein_coding
ENSG00000198961	5	109335488	109335488	2.00E-15	-	109335308	109335668	0	1	360,	0	-14.7	-13.8	29.7	-1.71	-2.37	4.51	three_prime_utr	PJA2	protein_coding
ENSG00000146648	7	55209486	55209486	2.40E-10	+	55209321	55209651	0	1	330,	0	-9.62	-8.81	16.8	-2.08	-2.8	4.51	three_prime_utr	EGFR	protein_coding
ENSG00000119922	10	89308333	89308333	3.20E-13	+	89308228	89308438	0	1	210,	0	-12.5	-11.6	28	-2.47	-3.24	4.51	three_prime_utr	IFIT2	protein_coding
ENSG00000165476	10	63623413	63623413	1.00E-08	+	63623113	63623714	0	1	601,	0	-7.98	-7.23	31.4	-3.25	-4.12	4.51	three_prime_utr	REEP3	protein_coding
ENSG00000074696	15	65576660	65576660	5.00E-88	+	65576315	65577005	0	1	690,	0	-87.3	-85.7	106	-6.95	-8.08	4.51	three_prime_utr	HACD3	protein_coding
ENSG00000168488	16	28830775	28830775	1.00E-133	+	28829977	28833969	0	9	81,322,111,213,72,71,296,70,114,	0,637,984,2209,2518,2839,3081,3461,3878	-133	-131	34.7	-51.3	-53.2	4.51	exon	ATXN2L	protein_coding
ENSG00000149480	11	62598567	62598567	0.00026	-	62598495	62599283	0	2	144,66,	0,722	-3.59	-3.1	4.93	-2.1	-2.83	4.51	CDS	MTA2	protein_coding
ENSG00000139641	12	56136793	56136793	6.00E-10	+	56134128	56136843	0	3	53,87,100,	0,213,2615	-9.22	-8.43	5.17	-4.9	-5.91	4.51	CDS	ESYT1	protein_coding
ENSG00000140525	15	89276800	89276800	7.90E-42	+	89273461	89281939	0	6	8,137,181,88,131,175,	0,706,3249,5225,7708,8303	-41.1	-39.8	147	-2.41	-3.18	4.51	CDS	FANCI	protein_coding
ENSG00000168566	6	7611667	7611667	7.40E-05	+	7611547	7611787	0	1	240,	0	-4.13	-3.59	10.1	-1.32	-1.91	4.5	three_prime_utr	SNRNP48	protein_coding
ENSG00000160271	9	133098542	133098542	1.00E-12	-	133098407	133098677	0	1	270,	0	-12	-11.1	14	-2.87	-3.7	4.5	exon	RALGDS	protein_coding
ENSG00000096746	10	68338012	68338012	1.00E-35	+	68337892	68338132	0	1	240,	0	-35	-33.7	5.37	-17.4	-18.9	4.5	exon	HNRNPH3	protein_coding
ENSG00000134247	1	116987451	116987451	1.00E-60	+	116987241	116987662	0	1	421,	0	-60	-58.5	25.4	-10.3	-11.5	4.5	three_prime_utr	PTGFRN	protein_coding
ENSG00000166532	12	8774733	8774733	1.00E-38	+	8774598	8774868	0	1	270,	0	-38	-36.7	19.9	-3.08	-3.93	4.5	three_prime_utr	RIMKLB	protein_coding
ENSG00000101447	20	38951964	38951964	3.20E-18	+	38947928	38952391	0	2	72,853,	0,3610	-17.5	-16.5	65	-3.09	-3.93	4.5	CDS	FAM83D	protein_coding
ENSG00000170892	19	54192244	54192244	3.40E-09	+	54191946	54193227	0	3	18,258,53,	0,169,1228	-8.47	-7.71	6.08	-3.08	-3.93	4.5	exon	TSEN34	protein_coding
ENSG00000055044	2	202284468	202284468	2.50E-18	+	202282425	202284610	0	2	47,284,	0,1901	-17.6	-16.5	34.7	-1.98	-2.68	4.5	CDS	NOP58	protein_coding
ENSG00000147224	X	107639386	107639386	1.10E-08	+	107628603	107640991	0	3	147,184,90,	0,10691,12298	-7.96	-7.22	6.88	-5.06	-6.08	4.5	CDS	PRPS1	protein_coding
ENSG00000130720	9	130903754	130903754	5.00E-37	-	130903305	130904203	0	1	898,	0	-36.3	-35	110	-4.46	-5.44	4.49	three_prime_utr	FIBCD1	protein_coding
ENSG00000196715	7	65954428	65954428	1.60E-11	+	65954293	65954563	0	1	270,	0	-10.8	-9.94	20.2	-1.49	-2.11	4.49	three_prime_utr	VKORC1L1	protein_coding
ENSG00000013375	6	83168117	83168117	0.0072	-	83168042	83168193	0	1	151,	0	-2.14	-1.78	2.66	-2.6	-3.39	4.49	three_prime_utr	PGM3	protein_coding
ENSG00000117593	1	173824922	173824922	8.90E-09	+	173824832	173825013	0	1	181,	0	-8.05	-7.3	15.1	-1.5	-2.12	4.49	five_prime_utr	DARS2	protein_coding
ENSG00000197965	1	167788666	167788666	0.00045	+	167788591	167788742	0	1	151,	0	-3.35	-2.87	4.71	-1.68	-2.33	4.49	three_prime_utr	MPZL1	protein_coding
ENSG00000166441	11	8684861	8684861	0	+	8684711	8685011	0	1	300,	0	-2940	#NAME?	23	-314	-317	4.49	CDS	RPL27A	protein_coding
ENSG00000138594	15	51910824	51910824	2.00E-50	+	51910465	51911184	0	1	719,	0	-49.7	-48.3	77.3	-7.65	-8.82	4.49	three_prime_utr	TMOD3	protein_coding
ENSG00000100664	14	103339262	103339262	1.60E-19	+	103339172	103339353	0	1	181,	0	-18.8	-17.8	11.8	-5.78	-6.84	4.49	CDS	EIF5	protein_coding
ENSG00000105698	19	35279358	35279358	3.70E-07	+	35279253	35279463	0	1	210,	0	-6.43	-5.76	5.11	-2.59	-3.38	4.49	exon	USF2	protein_coding
ENSG00000092841	12	56161495	56161495	0.00035	+	56161420	56161570	0	1	150,	0	-3.45	-2.96	2.16	-7.15	-8.29	4.49	exon	MYL6	protein_coding
ENSG00000100528	14	54427541	54427541	6.30E-12	-	54427361	54427721	0	1	360,	0	-11.2	-10.4	10.5	-4.22	-5.18	4.49	three_prime_utr	CNIH1	protein_coding
ENSG00000124532	6	24403161	24403161	0.0083	+	24403086	24405197	0	2	150,30,	0,2081	-2.08	-1.72	3.18	-1.68	-2.33	4.49	CDS	MRS2	protein_coding
ENSG00000197766	19	860914	860914	0.00013	+	860731	860968	0	2	42,108,	0,129	-3.89	-3.36	4.67	-1.55	-2.18	4.49	CDS	CFD	protein_coding
ENSG00000164062	3	49676654	49676654	6.50E-08	+	49676490	49676954	0	4	26,92,41,52,	0,118,286,412	-7.19	-6.48	12.3	-3.22	-4.08	4.49	CDS	APEH	protein_coding
ENSG00000167491	19	19505806	19505806	7.90E-22	+	19502436	19506270	0	2	90,927,	0,2907	-21.1	-20.1	14.6	-18.9	-20.4	4.49	three_prime_utr	GATAD2A	protein_coding
ENSG00000117335	1	207767152	207767152	5.00E-83	+	207761397	207767293	0	2	49,281,	0,5615	-82.3	-80.7	14.8	-15	-16.4	4.49	exon	CD46	protein_coding
ENSG00000109917	11	116779004	116779004	6.00E-10	-	116778949	116782162	0	3	110,66,5,	0,822,3208	-9.22	-8.43	17.4	-1.33	-1.93	4.49	CDS	ZPR1	protein_coding
ENSG00000170473	12	55903433	55903433	7.20E-07	-	55902280	55913786	0	3	75,94,41,	0,1106,11465	-6.14	-5.48	5.76	-2.11	-2.84	4.49	CDS	PYM1	protein_coding
ENSG00000065548	2	186505541	186505541	3.50E-05	+	186505485	186505837	0	2	112,98,	0,254	-4.46	-3.9	3.67	-2.71	-3.52	4.49	CDS	ZC3H15	protein_coding
ENSG00000114978	2	74155253	74155253	6.30E-17	-	74155133	74155373	0	1	240,	0	-16.2	-15.2	15	-2.54	-3.32	4.48	three_prime_utr	MOB1A	protein_coding
ENSG00000168214	4	26433139	26433139	1.60E-46	+	26432884	26433394	0	1	510,	0	-45.8	-44.4	57.9	-3.06	-3.9	4.48	three_prime_utr	RBPJ	protein_coding
ENSG00000127838	2	218346403	218346403	4.00E-21	+	218346163	218346643	0	1	480,	0	-20.4	-19.3	75.1	-1.74	-2.41	4.48	three_prime_utr	PNKD	protein_coding
ENSG00000110697	11	67498310	67498310	1.10E-10	-	67498175	67498446	0	1	271,	0	-9.97	-9.16	8.97	-4.19	-5.14	4.48	CDS	PITPNM1	protein_coding
ENSG00000162522	1	32772220	32772220	1.30E-28	+	32771999	32773052	0	2	442,188,	0,865	-27.9	-26.7	37	-2.77	-3.58	4.48	CDS	KIAA1522	protein_coding
ENSG00000133030	17	17190168	17190168	7.90E-20	+	17189958	17190378	0	1	420,	0	-19.1	-18.1	12.9	-5.85	-6.92	4.47	three_prime_utr	MPRIP	protein_coding
ENSG00000171135	3	9893659	9893659	2.70E-06	+	9893479	9893840	0	1	361,	0	-5.57	-4.94	15.7	-2.98	-3.82	4.47	three_prime_utr	JAGN1	protein_coding
ENSG00000129933	19	19357391	19357391	2.60E-08	+	19357256	19357527	0	1	271,	0	-7.59	-6.87	2.94	-10.7	-12	4.47	three_prime_utr	MAU2	protein_coding
ENSG00000077147	10	96520862	96520862	3.00E-07	-	96520772	96520953	0	1	181,	0	-6.52	-5.84	3.89	-2.41	-3.18	4.47	three_prime_utr	TM9SF3	protein_coding
ENSG00000166411	15	78170270	78170270	5.00E-26	+	78170090	78170451	0	1	361,	0	-25.3	-24.2	14.6	-4.77	-5.76	4.47	three_prime_utr	IDH3A	protein_coding
ENSG00000197601	11	13730732	13730732	1.00E-21	+	13730463	13731001	0	1	538,	0	-21	-19.9	15	-3.32	-4.2	4.47	three_prime_utr	FAR1	protein_coding
ENSG00000198826	15	32636735	32636735	5.00E-12	+	32636361	32637109	0	1	748,	0	-11.3	-10.5	42.6	-2.46	-3.24	4.47	CDS	ARHGAP11A	protein_coding
ENSG00000166311	11	6394013	6394013	3.40E-09	+	6393660	6394131	0	2	33,236,	0,235	-8.47	-7.71	7.62	-3.92	-4.85	4.47	CDS	SMPD1	protein_coding
ENSG00000077942	22	45574581	45574581	2.00E-89	+	45565684	45577974	0	4	17,143,132,69,	0,8826,11292,12221	-88.7	-87	120	-3.68	-4.6	4.47	CDS	FBLN1	protein_coding
ENSG00000107331	9	137007616	137007616	5.00E-19	-	137007376	137007857	0	1	481,	0	-18.3	-17.2	23.9	-3.82	-4.74	4.46	three_prime_utr	ABCA2	protein_coding
ENSG00000198700	1	201876615	201876615	3.20E-12	+	201876450	201876780	0	1	330,	0	-11.5	-10.6	11.4	-2.6	-3.39	4.46	three_prime_utr	IPO9	protein_coding
ENSG00000118217	1	161958970	161958970	1.10E-06	+	161958880	161959061	0	1	181,	0	-5.94	-5.29	8.13	-1.4	-2.01	4.46	three_prime_utr	ATF6	protein_coding
ENSG00000163714	3	143028511	143028511	0.00019	+	143028400	143028623	0	2	10,141,	0,82	-3.73	-3.22	2.84	-3.67	-4.58	4.46	CDS	U2SURP	protein_coding
ENSG00000198668	14	90406177	90406177	1.60E-16	+	90406012	90406342	0	1	330,	0	-15.8	-14.8	8.25	-5.05	-6.07	4.46	three_prime_utr	CALM1	protein_coding
ENSG00000132591	17	28859025	28859025	6.00E-05	+	28858770	28859088	0	2	54,125,	0,193	-4.22	-3.67	3.28	-3.87	-4.8	4.46	CDS	ERAL1	protein_coding
ENSG00000025156	6	122432002	122432002	0.0039	+	122431461	122432080	0	2	53,156,	0,463	-2.41	-2.03	2.86	-2.48	-3.25	4.46	CDS	HSF2	protein_coding
ENSG00000069399	19	44758762	44758762	4.10E-06	+	44758684	44759449	0	2	157,22,	0,743	-5.39	-4.77	13.4	-2.11	-2.84	4.46	CDS	BCL3	protein_coding
ENSG00000170142	3	23889240	23889240	1.60E-35	+	23887771	23889369	0	3	18,24,258,	0,466,1340	-34.8	-33.5	36.4	-2.3	-3.05	4.46	CDS	UBE2E1	protein_coding
ENSG00000127955	7	80217529	80217529	5.00E-20	+	80211048	80217757	0	3	50,154,455,	0,1667,6254	-19.3	-18.2	53.8	-2.04	-2.76	4.46	three_prime_utr	GNAI1	protein_coding
ENSG00000197858	8	144084794	144084794	1.00E-77	+	144084514	144084867	0	2	95,146,	0,207	-77	-75.4	20.2	-10.2	-11.5	4.46	CDS	GPAA1	protein_coding
ENSG00000152894	6	128184578	128184578	1.60E-26	-	128089804	128230735	0	4	188,294,175,4,	0,94627,129117,140927	-25.8	-24.6	21.3	-9.34	-10.6	4.46	CDS	PTPRK	protein_coding
ENSG00000101146	20	57371179	57371179	7.40E-06	+	57368724	57371226	0	2	88,93,	0,2409	-5.13	-4.52	7.28	-1.4	-2.01	4.46	exon	RAE1	protein_coding
ENSG00000146072	6	47232427	47232427	1.00E-18	-	47231860	47234704	0	2	1134,35,	0,2809	-18	-16.9	33.6	-6.67	-7.79	4.46	three_prime_utr	TNFRSF21	protein_coding
ENSG00000120256	6	149819576	149819576	2.00E-71	-	149819306	149819847	0	1	541,	0	-70.7	-69.2	35.9	-6	-7.08	4.45	three_prime_utr	LRP11	protein_coding
ENSG00000111912	6	125930247	125930247	1.00E-154	+	125929423	125931071	0	1	1648,	0	-154	-152	301	-13.9	-15.3	4.45	three_prime_utr	NCOA7	protein_coding
ENSG00000131149	16	85673059	85673059	5.00E-34	+	85672430	85673689	0	1	1259,	0	-33.3	-32	65	-11.5	-12.8	4.45	three_prime_utr	GSE1	protein_coding
ENSG00000183207	19	49009929	49009929	1.40E-06	+	49009809	49010049	0	2	73,77,	0,163	-5.86	-5.22	3.3	-2.86	-3.68	4.45	exon	RUVBL2	protein_coding
ENSG00000110422	11	33341047	33341047	2.10E-06	+	33339489	33341597	0	3	45,160,35,	0,1478,2073	-5.67	-5.03	5.04	-2.07	-2.79	4.45	CDS	HIPK3	protein_coding
ENSG00000143727	2	277305	277305	0.0006	+	277063	277384	0	2	22,158,	0,163	-3.22	-2.75	3.36	-2.37	-3.13	4.45	three_prime_utr	ACP1	protein_coding
ENSG00000143569	1	154261000	154261000	3.20E-32	+	154259959	154261632	0	3	70,218,41,	0,932,1632	-31.5	-30.3	6.3	-14.2	-15.5	4.45	CDS	UBAP2L	protein_coding
ENSG00000142949	1	43622620	43622620	1.00E-114	+	43620417	43623307	0	4	162,155,136,1373,	0,420,679,1517	-114	-112	61.6	-47.7	-49.5	4.45	three_prime_utr	PTPRF	protein_coding
ENSG00000197905	12	3020703	3020703	1.60E-12	+	3011024	3021873	0	8	44,63,33,129,44,56,140,30,	0,1145,6038,6373,7520,8090,9609,10819	-11.8	-10.9	44.8	-1.67	-2.33	4.45	CDS	TEAD4	protein_coding
ENSG00000111912	6	125928954	125928954	0	+	125915337	125929274	0	7	143,208,126,153,96,74,639,	0,3886,5605,7344,12325,12836,13298	-504	#NAME?	99	-36.6	-38.3	4.45	three_prime_utr	NCOA7	protein_coding
ENSG00000104517	8	102286534	102286534	3.20E-47	-	102285568	102287500	0	3	213,258,68,	0,791,1864	-46.5	-45.1	31.6	-5.41	-6.46	4.44	CDS	UBR5	protein_coding
ENSG00000171940	20	53568259	53568259	1.10E-08	-	53567960	53568558	0	1	598,	0	-7.96	-7.22	17.4	-2.09	-2.81	4.44	three_prime_utr	ZNF217	protein_coding
ENSG00000180008	14	55047929	55047929	5.40E-05	+	55047629	55048229	0	1	600,	0	-4.27	-3.72	17.9	-2.93	-3.76	4.44	three_prime_utr	SOCS4	protein_coding
ENSG00000179051	1	17408717	17408717	1.60E-20	-	17408388	17409046	0	2	166,67,	0,591	-19.8	-18.7	45.9	-1.38	-1.98	4.44	three_prime_utr	RCC2	protein_coding
ENSG00000173334	8	125436486	125436486	1.00E-12	+	125436126	125436846	0	1	720,	0	-12	-11.1	33.6	-3.36	-4.24	4.44	three_prime_utr	TRIB1	protein_coding
ENSG00000133318	11	63750160	63750160	1.00E-287	+	63749995	63750325	0	1	330,	0	-287	-285	39.1	-13	-14.3	4.44	CDS	RTN3	protein_coding
ENSG00000130702	20	62322710	62322710	0	-	62320668	62324752	0	9	1,152,150,181,101,215,81,125,312,	0,70,1350,1600,1989,2787,3107,3411,3772	-404	#NAME?	102	-24.1	-25.6	4.44	CDS	LAMA5	protein_coding
ENSG00000139405	12	113186818	113186818	1.30E-19	+	113186683	113186954	0	1	271,	0	-18.9	-17.8	14.8	-4.31	-5.27	4.44	CDS	RITA1	protein_coding
ENSG00000213551	10	73243189	73243189	3.20E-19	-	73242859	73246103	0	3	660,87,182,	0,983,3062	-18.5	-17.5	39.2	-12.6	-13.9	4.44	three_prime_utr	DNAJC9	protein_coding
ENSG00000119318	9	107306500	107306500	1.00E-208	+	107284899	107306622	0	4	14,82,80,244,	0,15241,17135,21479	-208	-206	16	-43.3	-45.1	4.44	CDS	RAD23B	protein_coding
ENSG00000185499	1	155186031	155186031	4.60E-09	-	155185853	155186859	0	2	356,152,	0,854	-8.34	-7.58	15.7	-2.77	-3.59	4.44	three_prime_utr	MUC1	protein_coding
ENSG00000143106	1	109415300	109415300	1.30E-17	-	109414893	109425359	0	4	11,129,67,34,	0,343,6966,10432	-16.9	-15.9	9.96	-4.57	-5.55	4.44	CDS	PSMA5	protein_coding
ENSG00000085788	8	38253646	38253646	6.30E-09	+	38253574	38260076	0	2	144,37,	0,6465	-8.2	-7.44	6.44	-2.17	-2.91	4.44	CDS	DDHD2	protein_coding
ENSG00000197930	14	52642776	52642776	9.10E-10	-	52642521	52643031	0	1	510,	0	-9.04	-8.26	12.3	-1.59	-2.23	4.43	three_prime_utr	ERO1A	protein_coding
ENSG00000162734	1	160214301	160214301	5.00E-79	+	160213973	160214630	0	1	657,	0	-78.3	-76.7	27.4	-16.7	-18.2	4.43	three_prime_utr	PEA15	protein_coding
ENSG00000138071	2	65270608	65270608	1.30E-29	+	65270323	65270893	0	1	570,	0	-28.9	-27.7	17.9	-9.38	-10.6	4.43	three_prime_utr	ACTR2	protein_coding
ENSG00000125968	20	31605898	31605898	0	+	31605282	31606515	0	1	1233,	0	-1090	#NAME?	163	-189	-191	4.43	three_prime_utr	ID1	protein_coding
ENSG00000135046	9	73170214	73170214	1.30E-44	+	73170124	73170304	0	1	180,	0	-43.9	-42.5	5.31	-24.3	-25.8	4.43	three_prime_utr	ANXA1	protein_coding
ENSG00000157077	1	52238911	52238911	5.90E-07	+	52238821	52239002	0	1	181,	0	-6.23	-5.56	7.47	-2.47	-3.24	4.43	CDS	ZFYVE9	protein_coding
ENSG00000180817	10	70209697	70209697	2.50E-19	-	70206309	70209837	0	3	24,86,280,	0,2895,3248	-18.6	-17.5	60.5	-2.74	-3.55	4.43	exon	PPA1	protein_coding
ENSG00000023228	2	206126757	206126757	4.90E-05	-	206126586	206126805	0	2	25,96,	0,123	-4.31	-3.76	3.98	-1.69	-2.35	4.43	CDS	NDUFS1	protein_coding
ENSG00000055130	7	148766604	148766604	0.00022	+	148760434	148766648	0	2	62,88,	0,6126	-3.65	-3.15	4.48	-1.69	-2.35	4.43	CDS	CUL1	protein_coding
ENSG00000107281	9	137040040	137040040	1.00E-23	-	137039737	137040111	0	2	127,141,	0,233	-23	-21.9	8.34	-10	-11.3	4.43	CDS	NPDC1	protein_coding
ENSG00000259371	14	24131347	24131347	1.20E-10	+	24123015	24131419	0	2	62,144,	0,8260	-9.92	-9.11	8.97	-2.16	-2.89	4.43	CDS	AL136295.3	protein_coding
ENSG00000173821	17	80386339	80386339	1.30E-13	+	80385573	80386701	0	3	48,181,12,	0,676,1116	-12.9	-12	12.6	-2.73	-3.54	4.43	CDS	RNF213	protein_coding
ENSG00000129116	4	168711640	168711640	0.00014	+	168709056	168711700	0	2	91,120,	0,2524	-3.84	-3.32	5.88	-1.69	-2.35	4.43	CDS	PALLD	protein_coding
ENSG00000140443	15	98908815	98908815	4.00E-19	+	98908731	98911387	0	2	168,73,	0,2583	-18.4	-17.4	9.86	-4.26	-5.22	4.43	CDS	IGF1R	protein_coding
ENSG00000103423	16	4446988	4446988	2.40E-10	+	4443014	4447091	0	3	150,65,206,	0,1649,3871	-9.62	-8.81	11.8	-2.73	-3.54	4.43	exon	DNAJA3	protein_coding
ENSG00000124762	6	36686546	36686546	1.00E-85	+	36685754	36687339	0	1	1585,	0	-85	-83.4	31.7	-44.7	-46.5	4.42	three_prime_utr	CDKN1A	protein_coding
ENSG00000176953	16	28966588	28966588	1.30E-13	+	28966349	28966828	0	1	479,	0	-12.9	-12	45.9	-1.67	-2.32	4.42	three_prime_utr	NFATC2IP	protein_coding
ENSG00000189143	7	73831585	73831585	1.30E-13	+	73831393	73831778	0	1	385,	0	-12.9	-12	45.9	-1.32	-1.92	4.42	CDS	CLDN4	protein_coding
ENSG00000177169	12	131916544	131916544	3.80E-07	+	131916498	131917040	0	2	93,88,	0,454	-6.42	-5.75	25.8	-1.84	-2.52	4.42	CDS	ULK1	protein_coding
ENSG00000125970	20	34080015	34080015	5.00E-27	+	34077670	34080121	0	3	10,49,212,	0,834,2239	-26.3	-25.2	4.51	-16.3	-17.7	4.42	three_prime_utr	RALY	protein_coding
ENSG00000055130	7	148792771	148792771	2.00E-11	+	148790376	148798640	0	5	65,93,48,83,69,	0,2349,7435,7560,8195	-10.7	-9.87	17.9	-3.21	-4.08	4.42	CDS	CUL1	protein_coding
ENSG00000109072	17	28367881	28367881	1.00E-25	-	28367305	28368048	0	2	176,334,	0,409	-25	-23.9	54.9	-1.76	-2.43	4.42	CDS	VTN	protein_coding
ENSG00000101972	X	124102187	124102187	5.00E-17	+	124101902	124102472	0	1	570,	0	-16.3	-15.3	57.2	-2.71	-3.51	4.41	three_prime_utr	STAG2	protein_coding
ENSG00000161671	19	50482996	50482996	4.00E-12	+	50482906	50483087	0	1	181,	0	-11.4	-10.6	5.6	-9.43	-10.7	4.41	three_prime_utr	EMC10	protein_coding
ENSG00000160446	9	128721018	128721018	7.90E-12	-	128720898	128721138	0	1	240,	0	-11.1	-10.2	13.2	-2.32	-3.08	4.41	exon	ZDHHC12	protein_coding
ENSG00000138434	2	181916124	181916124	2.50E-59	+	181915690	181916559	0	1	869,	0	-58.6	-57.1	18.7	-20.4	-21.9	4.41	exon	SSFA2	protein_coding
ENSG00000100413	22	41526373	41526373	7.80E-07	-	41526253	41526493	0	1	240,	0	-6.11	-5.45	24.7	-4.34	-5.31	4.4	three_prime_utr	POLR3H	protein_coding
ENSG00000049449	11	32105320	32105320	1.00E-201	+	32105125	32105515	0	1	390,	0	-201	-199	26.9	-20.8	-22.3	4.4	exon	RCN1	protein_coding
ENSG00000131747	17	40400965	40400965	1.00E-217	-	40392089	40408071	0	21	22,124,153,91,183,84,165,222,196,201,135,232,149,122,115,93,110,106,111,126,105,	0,128,495,3359,4193,6468,6683,6950,7782,8119,8439,8760,10816,12062,12287,12701,14294,14494,14742,15459,15877	-217	-215	67.8	-59.7	-61.6	4.4	CDS	TOP2A	protein_coding
ENSG00000164292	5	95780319	95780319	0	+	95780214	95783701	0	2	211,120,	0,3367	-399	#NAME?	31.3	-23	-24.6	4.4	CDS	RHOBTB3	protein_coding
ENSG00000120265	6	149749892	149749892	1.00E-29	+	149749829	149750156	0	2	127,113,	0,214	-29	-27.8	9.19	-18.1	-19.6	4.4	CDS	PCMT1	protein_coding
ENSG00000117632	1	25901729	25901729	0	-	25900475	25902053	0	2	612,647,	0,931	-438	#NAME?	161	-22.7	-24.2	4.4	exon	STMN1	protein_coding
ENSG00000173801	17	41771767	41771767	5.00E-19	-	41771672	41772213	0	2	190,21,	0,520	-18.3	-17.2	24.7	-1.64	-2.29	4.4	CDS	JUP	protein_coding
ENSG00000163840	3	122570668	122570668	6.30E-26	+	122569636	122571701	0	3	388,218,24,	0,818,2041	-25.2	-24.1	33.6	-4.27	-5.23	4.39	CDS	DTX3L	protein_coding
ENSG00000118058	11	118524000	118524000	0.00085	+	118523805	118524196	0	1	391,	0	-3.07	-2.61	13.4	-2.47	-3.24	4.39	three_prime_utr	KMT2A	protein_coding
ENSG00000179295	12	112507875	112507875	1.60E-83	+	112507635	112508115	0	1	480,	0	-82.8	-81.2	48.2	-9.69	-10.9	4.39	three_prime_utr	PTPN11	protein_coding
ENSG00000187079	11	12937860	12937860	4.00E-21	+	12937740	12937981	0	1	241,	0	-20.4	-19.3	21.9	-2.12	-2.85	4.39	three_prime_utr	TEAD1	protein_coding
ENSG00000112773	6	81747818	81747818	0.00039	-	81747743	81747894	0	1	151,	0	-3.41	-2.93	5.98	-1.46	-2.08	4.39	three_prime_utr	FAM46A	protein_coding
ENSG00000177106	11	727232	727232	0.00022	+	727157	727308	0	1	151,	0	-3.65	-3.15	4.48	-1.35	-1.95	4.39	three_prime_utr	EPS8L2	protein_coding
ENSG00000013588	12	12912984	12912984	1.00E-253	+	12912430	12913538	0	1	1108,	0	-253	-251	114	-24.8	-26.4	4.39	three_prime_utr	GPRC5A	protein_coding
ENSG00000166847	16	23667952	23667952	1.30E-08	+	23667802	23668103	0	1	301,	0	-7.9	-7.16	14.6	-2.32	-3.07	4.39	three_prime_utr	DCTN5	protein_coding
ENSG00000168710	1	110021795	110021795	1.00E-275	+	110018965	110021917	0	4	154,79,121,244,	0,582,1765,2708	-275	-273	80.5	-14.3	-15.7	4.39	three_prime_utr	AHCYL1	protein_coding
ENSG00000131143	16	85803118	85803118	7.90E-79	+	85801193	85803181	0	2	85,125,	0,1863	-78.1	-76.5	14.5	-18.3	-19.8	4.39	exon	COX4I1	protein_coding
ENSG00000277443	6	113860739	113860739	1.00E-228	+	113857361	113861797	0	2	486,2115,	0,2321	-228	-226	105	-107	-110	4.39	three_prime_utr	MARCKS	protein_coding
ENSG00000165304	9	36665465	36665465	2.00E-50	+	36633109	36671075	0	7	91,87,132,123,232,97,78,	0,9887,18636,24131,32240,36200,37888	-49.7	-48.3	50.4	-3.69	-4.6	4.39	CDS	MELK	protein_coding
ENSG00000125166	16	58708042	58708042	4.00E-05	-	58707967	58708117	0	1	150,	0	-4.4	-3.84	3.92	-2.89	-3.72	4.38	three_prime_utr	GOT2	protein_coding
ENSG00000120265	6	149810868	149810868	6.80E-07	+	149810763	149810973	0	1	210,	0	-6.17	-5.51	7.28	-1.62	-2.27	4.38	three_prime_utr	PCMT1	protein_coding
ENSG00000181104	5	76733584	76733584	9.30E-07	+	76733150	76734018	0	1	868,	0	-6.03	-5.37	17.9	-2.02	-2.73	4.38	three_prime_utr	F2R	protein_coding
ENSG00000102978	16	57471547	57471547	6.30E-55	+	57471382	57471712	0	1	330,	0	-54.2	-52.8	50.2	-8.19	-9.38	4.38	three_prime_utr	POLR2C	protein_coding
ENSG00000108510	17	61972812	61972812	0.00098	-	61972737	61982257	0	2	151,60,	0,9460	-3.01	-2.57	3.74	-2.89	-3.72	4.38	CDS	MED13	protein_coding
ENSG00000136295	7	2663546	2663546	1.00E-15	+	2663366	2663726	0	1	360,	0	-15	-14	25.2	-1.62	-2.26	4.37	three_prime_utr	TTYH3	protein_coding
ENSG00000136807	9	127789856	127789856	4.10E-07	+	127789586	127790127	0	1	541,	0	-6.39	-5.72	20.2	-4.68	-5.66	4.37	three_prime_utr	CDK9	protein_coding
ENSG00000124107	20	45253653	45253653	0	-	45252268	45254504	0	4	151,150,159,46,	0,733,1306,2190	-366	#NAME?	59.8	-48.8	-50.6	4.37	CDS	SLPI	protein_coding
ENSG00000164292	5	95768054	95768054	0.00E+00	+	95756013	95780096	0	5	80,113,136,121,90,	0,7494,11741,12032,23993	-308	-306	67.2	-30.9	-32.5	4.36	CDS	RHOBTB3	protein_coding
ENSG00000147526	8	38851230	38851230	4.00E-11	+	38851140	38851321	0	1	181,	0	-10.4	-9.56	3.47	-7.7	-8.86	4.36	three_prime_utr	TACC1	protein_coding
ENSG00000136448	17	45098514	45098514	4.00E-21	+	45098409	45098619	0	1	210,	0	-20.4	-19.3	15.7	-1.59	-2.23	4.36	CDS	NMT1	protein_coding
ENSG00000179862	1	40861723	40861723	0	-	40861080	40862366	0	1	1286,	0	-371	#NAME?	114	-13.3	-14.7	4.36	CDS	CITED4	protein_coding
ENSG00000115762	2	131147253	131147253	1.30E-09	+	131147073	131147433	0	1	360,	0	-8.87	-8.1	21.3	-1.74	-2.41	4.36	three_prime_utr	PLEKHB2	protein_coding
ENSG00000106305	7	6017928	6017928	9.10E-08	+	6015015	6018044	0	3	37,207,231,	0,130,2798	-7.04	-6.34	28	-2.15	-2.88	4.36	CDS	AIMP2	protein_coding
ENSG00000182979	14	105470187	105470187	2.00E-77	+	105469759	105470311	0	2	233,247,	0,305	-76.7	-75.1	17.7	-9.38	-10.6	4.36	CDS	MTA1	protein_coding
ENSG00000198431	12	104349313	104349313	0	+	104334221	104350275	0	4	111,135,137,1923,	0,4917,11797,14131	-520	#NAME?	222	-44.2	-46	4.36	three_prime_utr	TXNRD1	protein_coding
ENSG00000095319	9	128988116	128988116	1.00E-48	+	128987661	128990193	0	3	56,140,74,	0,385,2458	-48	-46.6	46.5	-1.7	-2.37	4.36	CDS	NUP188	protein_coding
ENSG00000147669	8	100153367	100153367	2.50E-12	+	100152180	100153442	0	2	29,149,	0,1113	-11.6	-10.7	6.3	-3.25	-4.12	4.36	exon	POLR2K	protein_coding
ENSG00000165650	10	117283890	117283890	7.40E-05	-	117283800	117283980	0	1	180,	0	-4.13	-3.59	4.86	-1.61	-2.26	4.35	CDS	PDZD8	protein_coding
ENSG00000164828	7	860275	860275	4.00E-12	+	860170	860381	0	1	211,	0	-11.4	-10.5	8.81	-3.32	-4.2	4.35	exon	SUN1	protein_coding
ENSG00000117906	15	76948523	76948523	2.90E-08	+	76948388	76948659	0	1	271,	0	-7.54	-6.81	8.97	-2.57	-3.36	4.35	CDS	RCN2	protein_coding
ENSG00000156026	10	72886814	72886814	6.30E-14	+	72886679	72886949	0	1	270,	0	-13.2	-12.3	20.7	-2.46	-3.23	4.35	three_prime_utr	MCU	protein_coding
ENSG00000124222	20	58651672	58651672	2.50E-19	+	58651402	58651943	0	1	541,	0	-18.6	-17.6	14.4	-4.9	-5.91	4.35	five_prime_utr	STX16	protein_coding
ENSG00000146072	6	47284209	47284209	1.00E-107	-	47283986	47286127	0	2	446,184,	0,1957	-107	-105	99.2	-3.25	-4.11	4.35	CDS	TNFRSF21	protein_coding
ENSG00000117298	1	21219495	21219495	1.00E-125	-	21218860	21221971	0	2	1271,225,	0,2886	-125	-123	46.1	-22	-23.6	4.35	three_prime_utr	ECE1	protein_coding
ENSG00000117280	1	205770323	205770323	6.30E-14	-	205770194	205770773	0	2	259,41,	0,538	-13.2	-12.3	26.9	-2.17	-2.9	4.35	three_prime_utr	RAB29	protein_coding
ENSG00000155463	14	22767342	22767342	3.20E-29	+	22767001	22767437	0	2	50,190,	0,246	-28.5	-27.3	20.7	-2.77	-3.59	4.35	CDS	OXA1L	protein_coding
ENSG00000123416	12	49129550	49129550	0	-	49129252	49129849	0	1	597,	0	-403	#NAME?	117	-79.7	-81.7	4.34	exon	TUBA1B	protein_coding
ENSG00000204256	6	32972596	32972596	3.50E-05	+	32972506	32972687	0	1	181,	0	-4.46	-3.9	5.16	-2.12	-2.84	4.34	five_prime_utr	BRD2	protein_coding
ENSG00000107771	10	84372229	84372229	6.60E-10	+	84371989	84373619	0	2	480,1,	0,1629	-9.18	-8.39	19.6	-2.77	-3.58	4.34	CDS	CCSER2	protein_coding
ENSG00000173801	17	41764973	41764973	1.00E-126	-	41758512	41771434	0	9	6,156,339,104,145,202,239,260,18,	0,202,4470,6200,6410,8866,10456,10905,12904	-126	-124	98.6	-17.7	-19.2	4.33	CDS	JUP	protein_coding
ENSG00000167747	19	50798718	50798718	6.30E-19	-	50798509	50798928	0	1	419,	0	-18.2	-17.2	38.1	-2.42	-3.19	4.33	exon	C19orf48	protein_coding
ENSG00000058673	1	203853140	203853140	2.00E-18	+	203852960	203853321	0	1	361,	0	-17.7	-16.7	24.7	-2.6	-3.39	4.33	three_prime_utr	ZC3H11A	protein_coding
ENSG00000257315	1	203853143	203853143	2.00E-17	+	203852963	203853323	0	1	360,	0	-16.7	-15.8	18.5	-2.6	-3.39	4.33	three_prime_utr	ZBED6	protein_coding
ENSG00000173821	17	80346777	80346777	1.60E-31	+	80346582	80346973	0	1	391,	0	-30.8	-29.6	15.9	-5.48	-6.52	4.33	CDS	RNF213	protein_coding
ENSG00000178952	16	28844470	28844470	6.30E-16	-	28844286	28844654	0	3	48,133,29,	0,132,339	-15.2	-14.3	3.4	-21.9	-23.4	4.33	CDS	TUFM	protein_coding
ENSG00000110711	11	67490153	67490153	1.30E-06	+	67490092	67490373	0	2	122,58,	0,223	-5.88	-5.24	6.16	-2.22	-2.96	4.33	CDS	AIP	protein_coding
ENSG00000010810	6	111661647	111661647	1.00E-191	-	111661347	111696588	0	6	600,166,126,154,77,312,	0,13117,15071,33027,33280,34929	-191	-189	275	-33.2	-34.9	4.33	three_prime_utr	FYN	protein_coding
ENSG00000197555	14	71705274	71705274	2.50E-22	+	71705209	71709331	0	2	131,110,	0,4012	-21.6	-20.5	13.2	-3.01	-3.85	4.33	CDS	SIPA1L1	protein_coding
ENSG00000004399	3	129574433	129574433	1.90E-06	-	129574377	129575506	0	2	113,38,	0,1091	-5.71	-5.07	4.86	-1.89	-2.58	4.33	CDS	PLXND1	protein_coding
ENSG00000147130	X	71244373	71244373	2.30E-09	-	71243888	71244858	0	3	92,169,69,	0,413,901	-8.63	-7.86	17.9	-1.47	-2.09	4.32	CDS	ZMYM3	protein_coding
ENSG00000181467	3	153164334	153164334	7.40E-05	+	153164244	153164425	0	1	181,	0	-4.13	-3.59	10.1	-1.41	-2.01	4.32	three_prime_utr	RAP2B	protein_coding
ENSG00000107164	9	130637573	130637573	3.20E-11	+	130637423	130637724	0	1	301,	0	-10.5	-9.65	9.34	-1.74	-2.4	4.32	three_prime_utr	FUBP3	protein_coding
ENSG00000197930	14	52695570	52695570	0.00027	-	52695480	52695660	0	1	180,	0	-3.57	-3.07	8.97	-1.41	-2.02	4.32	five_prime_utr	ERO1A	protein_coding
ENSG00000145506	5	1038199	1038199	1.30E-16	+	1038020	1038378	0	1	358,	0	-15.9	-14.9	29.1	-1.58	-2.21	4.32	CDS	NKD2	protein_coding
ENSG00000075420	3	172400137	172400137	0.00045	+	172400047	172400227	0	1	180,	0	-3.35	-2.87	4.71	-1.41	-2.01	4.32	three_prime_utr	FNDC3B	protein_coding
ENSG00000085224	X	77507290	77507290	1.30E-25	-	77507155	77507425	0	1	270,	0	-24.9	-23.7	34.7	-1.63	-2.28	4.32	three_prime_utr	ATRX	protein_coding
ENSG00000112078	6	36488518	36488518	0.0015	+	36488443	36488594	0	1	151,	0	-2.81	-2.37	3.11	-1.3	-1.89	4.32	exon	KCTD20	protein_coding
ENSG00000146425	6	158636890	158636890	2.00E-42	-	158636711	158637070	0	1	359,	0	-41.7	-40.4	11.8	-11.1	-12.4	4.32	three_prime_utr	DYNLT1	protein_coding
ENSG00000204574	6	30590929	30590929	6.30E-30	+	30590764	30591095	0	1	331,	0	-29.2	-28	24.7	-3.83	-4.75	4.32	three_prime_utr	ABCF1	protein_coding
ENSG00000205302	5	122827429	122827429	4.00E-25	+	122818995	122827539	0	3	28,144,219,	0,7054,8325	-24.4	-23.2	25	-7.86	-9.03	4.32	CDS	SNX2	protein_coding
ENSG00000197063	17	81922957	81922957	5.40E-05	-	81922858	81927534	0	4	199,65,180,7,	0,291,494,4669	-4.27	-3.72	17.9	-1.94	-2.64	4.32	exon	MAFG	protein_coding
ENSG00000283239	8	1933890	1933890	1.30E-06	+	1933839	1945558	0	2	103,78,	0,11641	-5.87	-5.23	13.4	-1.41	-2.01	4.32	three_prime_utr	KBTBD11-OT1	protein_coding
ENSG00000102996	16	58041751	58041751	1.30E-06	+	58041633	58043222	0	3	237,139,13,	0,597,1576	-5.9	-5.25	21.3	-1.84	-2.52	4.32	CDS	MMP15	protein_coding
ENSG00000184900	21	44806847	44806847	1.30E-21	-	44806655	44808302	0	2	385,32,	0,1615	-20.9	-19.8	7.1	-23.4	-25	4.32	three_prime_utr	SUMO3	protein_coding
ENSG00000128989	15	52548886	52548886	2.50E-65	-	52548541	52549231	0	1	690,	0	-64.6	-63	44.3	-5.42	-6.47	4.31	three_prime_utr	ARPP19	protein_coding
ENSG00000145860	5	159209422	159209422	7.90E-30	-	159209287	159209558	0	1	271,	0	-29.1	-27.9	21.3	-3.3	-4.18	4.31	five_prime_utr	RNF145	protein_coding
ENSG00000254995	20	58651687	58651687	2.50E-19	+	58651433	58651942	0	1	509,	0	-18.6	-17.6	14.6	-4.42	-5.39	4.31	five_prime_utr	STX16-NPEPL1	protein_coding
ENSG00000163781	3	133617176	133617176	7.90E-35	-	133616924	133617428	0	2	1,269,	0,235	-34.1	-32.9	18.6	-2.77	-3.58	4.31	CDS	TOPBP1	protein_coding
ENSG00000091136	7	107932348	107932348	1.00E-11	-	107931401	107932524	0	2	99,351,	0,772	-11	-10.1	10.1	-8.81	-10	4.31	CDS	LAMB1	protein_coding
ENSG00000122515	7	44765431	44765431	1.00E-14	+	44763720	44765528	0	4	30,68,69,194,	0,698,1220,1614	-14	-13.1	51.6	-1.46	-2.08	4.31	CDS	ZMIZ2	protein_coding
ENSG00000101972	X	124095433	124095433	7.90E-18	+	124094127	124100673	0	3	17,124,100,	0,1244,6446	-17.1	-16.1	4.94	-9.6	-10.8	4.31	CDS	STAG2	protein_coding
ENSG00000152492	3	191380879	191380879	3.20E-28	+	191380257	191389579	0	5	17,45,105,80,84,	0,429,570,2488,9238	-27.5	-26.3	9.88	-7.83	-9	4.31	CDS	CCDC50	protein_coding
ENSG00000132182	3	13354086	13354086	1.00E-195	-	13317553	13354258	0	25	228,84,96,217,251,147,124,137,221,176,175,92,159,243,81,180,63,73,136,128,129,320,105,107,344,	0,1518,1676,2209,4031,4639,5755,8241,9663,11217,12906,14739,17900,19233,20283,22300,22682,23515,24194,24442,25621,34107,34526,36000,36361	-195	-193	213	-26.8	-28.4	4.31	CDS	NUP210	protein_coding
ENSG00000109919	11	47618833	47618833	5.80E-09	-	47618747	47627122	0	4	172,76,68,43,	0,3953,6926,8332	-8.24	-7.48	10.5	-7.48	-8.64	4.31	stop_codon	MTCH2	protein_coding
ENSG00000112701	6	75675956	75675956	5.00E-14	+	75675440	75676740	0	3	28,195,137,	0,419,1163	-13.3	-12.4	41.5	-1.52	-2.14	4.31	CDS	SENP6	protein_coding
ENSG00000072071	19	14149901	14149901	2.00E-12	-	14149691	14150112	0	1	421,	0	-11.7	-10.8	38.1	-3.82	-4.75	4.3	three_prime_utr	ADGRL1	protein_coding
ENSG00000213853	16	10531851	10531851	3.80E-08	-	10531716	10531987	0	1	271,	0	-7.42	-6.7	5.32	-4.76	-5.76	4.3	three_prime_utr	EMP2	protein_coding
ENSG00000182195	X	141176581	141176581	1.60E-24	-	141176478	141176685	0	1	207,	0	-23.8	-22.7	7.91	-5.71	-6.77	4.3	stop_codon	LDOC1	protein_coding
ENSG00000257103	19	34228977	34228977	2.50E-15	+	34228797	34229157	0	1	360,	0	-14.6	-13.7	26.3	-1.56	-2.19	4.3	exon	LSM14A	protein_coding
ENSG00000129625	5	112921245	112921245	2.50E-05	-	112902504	112921329	0	2	14,167,	0,18658	-4.61	-4.03	2.13	-10.5	-11.8	4.3	CDS	REEP5	protein_coding
ENSG00000130733	19	10922334	10922334	3.20E-35	-	10922214	10922455	0	1	241,	0	-34.5	-33.2	19.2	-2.41	-3.18	4.29	three_prime_utr	YIPF2	protein_coding
ENSG00000100650	14	69769889	69769889	1.50E-05	+	69769814	69769964	0	1	150,	0	-4.82	-4.23	2.52	-2.86	-3.69	4.29	exon	SRSF5	protein_coding
ENSG00000160007	19	46921044	46921044	3.20E-12	+	46920954	46921135	0	1	181,	0	-11.5	-10.6	4.16	-5.96	-7.04	4.29	CDS	ARHGAP35	protein_coding
ENSG00000111707	12	118416941	118416941	1.00E-50	+	118416687	118417195	0	1	508,	0	-50	-48.6	28	-6.69	-7.81	4.29	three_prime_utr	SUDS3	protein_coding
ENSG00000173801	17	41755097	41755097	4.00E-77	-	41754753	41755442	0	1	689,	0	-76.4	-74.9	37.7	-14.8	-16.2	4.29	three_prime_utr	JUP	protein_coding
ENSG00000131389	3	14486881	14486881	1.70E-10	+	14486687	14487076	0	1	389,	0	-9.76	-8.95	26.9	-1.76	-2.43	4.29	three_prime_utr	SLC6A6	protein_coding
ENSG00000187713	9	137204470	137204470	1.10E-09	-	137204380	137204561	0	1	181,	0	-8.95	-8.16	5.94	-3.18	-4.04	4.29	three_prime_utr	TMEM203	protein_coding
ENSG00000092010	14	24138848	24138848	1.00E-27	+	24138729	24138967	0	1	238,	0	-27	-25.8	34.4	-1.86	-2.55	4.29	three_prime_utr	PSME1	protein_coding
ENSG00000106462	7	148826542	148826542	4.00E-25	-	148817948	148832735	0	8	169,82,92,179,103,141,121,102,	0,1029,1647,8505,9215,10791,11779,14685	-24.4	-23.3	88.5	-8.07	-9.25	4.29	CDS	EZH2	protein_coding
ENSG00000124006	2	219567525	219567525	4.10E-06	-	219567475	219567798	0	2	100,81,	0,242	-5.39	-4.77	5.28	-4.31	-5.28	4.29	CDS	OBSL1	protein_coding
ENSG00000128567	7	131511130	131511130	0	-	131509373	131556482	0	4	212,96,606,223,	0,862,1454,46886	-396	#NAME?	158	-37.7	-39.4	4.29	CDS	PODXL	protein_coding
ENSG00000066027	1	212361190	212361190	4.00E-12	+	212361055	212361325	0	1	270,	0	-11.4	-10.6	43.7	-1.44	-2.06	4.28	three_prime_utr	PPP2R5A	protein_coding
ENSG00000134287	12	48936965	48936965	3.20E-31	-	48936650	48937280	0	1	630,	0	-30.5	-29.3	13.1	-13.9	-15.3	4.28	exon	ARF3	protein_coding
ENSG00000145604	5	36183374	36183374	2.00E-82	+	36183119	36183630	0	1	511,	0	-81.7	-80.1	186	-2.98	-3.82	4.28	three_prime_utr	SKP2	protein_coding
ENSG00000130741	X	24077226	24077226	0	+	24073490	24077732	0	2	38,1011,	0,3231	-330	#NAME?	68.7	-38.2	-40	4.28	three_prime_utr	EIF2S3	protein_coding
ENSG00000168615	8	39103746	39103746	1.00E-230	+	39090026	39103887	0	4	162,88,68,281,	0,1232,11836,13580	-230	-228	21.8	-34.6	-36.3	4.28	three_prime_utr	ADAM9	protein_coding
ENSG00000166582	17	16353187	16353187	2.70E-05	-	16349870	16353348	0	2	159,322,	0,3156	-4.57	-4	19.1	-1.89	-2.58	4.28	CDS	CENPV	protein_coding
ENSG00000103197	16	2086801	2086801	0.001	+	2086374	2088270	0	5	5,140,79,92,44,	0,357,1488,1673,1852	-3	-2.56	3.03	-5.03	-6.05	4.28	CDS	TSC2	protein_coding
ENSG00000243207	19	10110767	10110767	1.20E-09	+	10110547	10110839	0	2	67,143,	0,149	-8.93	-8.15	13.8	-1.44	-2.06	4.28	CDS	PPAN-P2RY11	protein_coding
ENSG00000122566	7	26200661	26200661	1.90E-06	-	26200541	26200781	0	1	240,	0	-5.73	-5.09	4.15	-3.36	-4.24	4.27	exon	HNRNPA2B1	protein_coding
ENSG00000109606	4	24537269	24537269	6.50E-10	-	24537179	24537360	0	1	181,	0	-9.19	-8.41	9.64	-3.36	-4.24	4.27	exon	DHX15	protein_coding
ENSG00000177084	12	132632463	132632463	6.60E-09	-	132626225	132632613	0	2	92,299,	0,6089	-8.18	-7.43	10.4	-2.5	-3.27	4.27	three_prime_utr	POLE	protein_coding
ENSG00000105568	19	52211318	52211318	1.30E-16	+	52206060	52211377	0	2	3,118,	0,5199	-15.9	-14.9	10.4	-3.36	-4.24	4.27	CDS	PPP2R1A	protein_coding
ENSG00000273749	15	22927966	22927966	1.40E-05	-	22926066	22932238	0	3	41,123,16,	0,1839,6156	-4.84	-4.26	3.53	-2.54	-3.32	4.27	CDS	CYFIP1	protein_coding
ENSG00000157456	15	59107437	59107437	2.00E-16	+	59105166	59107554	0	2	126,233,	0,2155	-15.7	-14.7	57.2	-1.53	-2.17	4.27	CDS	CCNB2	protein_coding
ENSG00000133818	11	14294519	14294519	1.20E-10	-	14279324	14308268	0	6	100,119,120,103,92,62,	0,2277,15135,15435,16443,28882	-9.91	-9.09	16.8	-6.04	-7.13	4.27	CDS	RRAS2	protein_coding
ENSG00000164292	5	95731414	95731414	0	+	95717763	95732207	0	4	2,25,539,483,	0,13108,13382,13961	-1060	#NAME?	36.6	-134	-136	4.27	five_prime_utr	RHOBTB3	protein_coding
ENSG00000106367	7	101160952	101160952	1.00E-19	+	101160819	101161086	0	1	267,	0	-19	-17.9	57.2	-1.95	-2.65	4.26	three_prime_utr	AP1S1	protein_coding
ENSG00000120253	6	149726081	149726081	1.60E-23	-	149725841	149726321	0	1	480,	0	-22.8	-21.7	17.9	-3.65	-4.56	4.26	three_prime_utr	NUP43	protein_coding
ENSG00000139718	12	121810059	121810059	6.30E-09	+	121809894	121810224	0	1	330,	0	-8.2	-7.44	7.47	-2.71	-3.51	4.26	CDS	SETD1B	protein_coding
ENSG00000092621	1	119737239	119737239	1.00E-265	+	119734955	119739523	0	4	26,149,153,62,	0,339,2158,4506	-265	-263	52.1	-11.5	-12.8	4.26	exon	PHGDH	protein_coding
ENSG00000105516	19	48633719	48633719	3.60E-09	-	48633614	48633824	0	1	210,	0	-8.44	-7.68	5.98	-4.4	-5.37	4.26	exon	DBP	protein_coding
ENSG00000145623	5	38933826	38933826	1.50E-06	+	38933736	38933916	0	1	180,	0	-5.81	-5.16	2.71	-3.28	-4.15	4.26	three_prime_utr	OSMR	protein_coding
ENSG00000173821	17	80393464	80393464	2.10E-06	+	80393389	80393540	0	1	151,	0	-5.67	-5.03	7.84	-1.72	-2.39	4.26	exon	RNF213	protein_coding
ENSG00000123505	6	110893577	110893577	2.50E-26	+	110892775	110893680	0	3	52,193,205,	0,97,700	-25.6	-24.4	7.61	-12.5	-13.8	4.26	exon	AMD1	protein_coding
ENSG00000133119	13	33821200	33821200	2.00E-14	+	33818257	33825815	0	4	8,138,68,27,	0,2874,5659,7531	-13.7	-12.7	51.6	-1.48	-2.11	4.26	CDS	RFC3	protein_coding
ENSG00000116871	1	36173431	36173431	6.30E-12	+	36173383	36174982	0	2	96,85,	0,1514	-11.2	-10.4	5.38	-4.36	-5.33	4.26	CDS	MAP7D1	protein_coding
ENSG00000101444	20	34280567	34280567	1.00E-129	-	34280327	34280807	0	1	480,	0	-129	-127	21.4	-9.18	-10.4	4.25	three_prime_utr	AHCY	protein_coding
ENSG00000185215	14	103132769	103132769	6.30E-38	+	103130314	103135224	0	7	101,99,124,171,156,122,6,	0,737,1324,2387,3047,3367,4904	-37.2	-35.9	104	-4.09	-5.04	4.25	CDS	TNFAIP2	protein_coding
ENSG00000130382	19	6212673	6212673	3.20E-14	-	6212538	6212808	0	1	270,	0	-13.5	-12.6	12.9	-4.15	-5.1	4.25	three_prime_utr	MLLT1	protein_coding
ENSG00000100439	14	22611344	22611344	7.90E-16	+	22611239	22611450	0	1	211,	0	-15.1	-14.1	8.52	-3.17	-4.02	4.25	three_prime_utr	ABHD4	protein_coding
ENSG00000160877	19	13139798	13139798	7.90E-24	+	13139649	13139948	0	1	299,	0	-23.1	-21.9	9.68	-5.76	-6.82	4.25	three_prime_utr	NACC1	protein_coding
ENSG00000164237	5	10290714	10290714	2.50E-11	-	10290647	10307242	0	2	134,46,	0,16549	-10.6	-9.78	11.2	-1.45	-2.07	4.25	CDS	CMBL	protein_coding
ENSG00000139990	14	69091784	69091784	6.30E-14	-	69091681	69116429	0	2	206,64,	0,24684	-13.2	-12.3	13.4	-3.18	-4.04	4.25	CDS	DCAF5	protein_coding
ENSG00000013810	4	1737681	1737681	4.00E-06	+	1731175	1737766	0	5	126,53,104,88,169,	0,4097,4555,6065,6422	-5.4	-4.78	11.2	-2.02	-2.73	4.25	CDS	TACC3	protein_coding
ENSG00000100888	14	21431149	21431149	6.30E-19	-	21429315	21431499	0	2	20,699,	0,1485	-18.2	-17.2	12.9	-10.9	-12.2	4.25	CDS	CHD8	protein_coding
ENSG00000130638	22	45700329	45700329	6.30E-08	+	45693015	45702709	0	3	63,97,21,	0,7266,9673	-7.2	-6.49	7.1	-1.68	-2.33	4.25	CDS	ATXN10	protein_coding
ENSG00000196591	6	113959991	113959991	5.10E-06	-	113959944	113968417	0	3	95,28,88,	0,2422,8385	-5.29	-4.67	4.86	-3.86	-4.79	4.25	CDS	HDAC2	protein_coding
ENSG00000120008	10	120903094	120903094	0.00045	+	120900136	120903135	0	4	1,63,66,81,	0,899,2120,2918	-3.35	-2.87	5.32	-1.36	-1.96	4.25	three_prime_utr	WDR11	protein_coding
ENSG00000105976	7	116796738	116796738	2.50E-80	+	116796558	116796919	0	1	361,	0	-79.6	-78	97.5	-2.91	-3.74	4.24	three_prime_utr	MET	protein_coding
ENSG00000135677	12	64715389	64715389	2.00E-09	-	64715299	64715479	0	1	180,	0	-8.7	-7.93	6.23	-3.31	-4.18	4.24	exon	GNS	protein_coding
ENSG00000214022	7	150373563	150373563	1.30E-42	+	150373443	150373684	0	1	241,	0	-41.9	-40.6	15.3	-6.43	-7.54	4.24	exon	REPIN1	protein_coding
ENSG00000144824	3	111884791	111884791	7.90E-53	+	111884102	111885481	0	1	1379,	0	-52.1	-50.7	161	-7.57	-8.73	4.24	CDS	PHLDB2	protein_coding
ENSG00000135486	12	54286368	54286368	5.40E-09	+	54286188	54286549	0	1	361,	0	-8.27	-7.51	17.9	-1.41	-2.02	4.24	three_prime_utr	HNRNPA1	protein_coding
ENSG00000166340	11	6613076	6613076	1.00E-78	-	6612911	6613241	0	1	330,	0	-78	-76.5	53.8	-2.33	-3.08	4.24	three_prime_utr	TPP1	protein_coding
ENSG00000257923	7	102196845	102196845	2.00E-09	+	102196770	102196921	0	1	151,	0	-8.7	-7.93	6.23	-3.31	-4.18	4.24	CDS	CUX1	protein_coding
ENSG00000153406	16	4466269	4466269	2.00E-14	-	4464235	4466386	0	2	5,234,	0,1917	-13.7	-12.8	10.9	-6.7	-7.81	4.24	CDS	NMRAL1	protein_coding
ENSG00000137076	9	35697682	35697682	6.90E-08	-	35697577	35697788	0	1	211,	0	-7.16	-6.46	2.76	-9.29	-10.5	4.23	three_prime_utr	TLN1	protein_coding
ENSG00000167601	19	41261481	41261481	4.00E-14	+	41261376	41261586	0	1	210,	0	-13.4	-12.5	15.4	-1.41	-2.02	4.23	three_prime_utr	AXL	protein_coding
ENSG00000113448	5	58973069	58973069	5.00E-15	-	58972754	58973385	0	1	631,	0	-14.3	-13.4	22.4	-2.24	-2.98	4.23	three_prime_utr	PDE4D	protein_coding
ENSG00000128989	15	52547868	52547868	1.00E-106	-	52547643	52548093	0	1	450,	0	-106	-104	46.5	-14.7	-16	4.23	three_prime_utr	ARPP19	protein_coding
ENSG00000181163	5	171410712	171410712	1.00E-240	+	171407696	171410898	0	2	78,372,	0,2830	-240	-238	39.2	-59.1	-61	4.23	three_prime_utr	NPM1	protein_coding
ENSG00000101773	18	23016859	23016859	3.20E-07	+	23001607	23022197	0	4	122,70,129,69,	0,4755,15188,20521	-6.49	-5.82	17.9	-1.59	-2.23	4.23	CDS	RBBP8	protein_coding
ENSG00000166797	15	64088782	64088782	4.90E-08	-	64088713	64090300	0	2	138,103,	0,1484	-7.31	-6.6	4.58	-2.49	-3.26	4.23	CDS	FAM96A	protein_coding
ENSG00000136485	17	63579883	63579883	1.30E-19	+	63578596	63583508	0	4	32,112,119,7,	0,740,1228,4905	-18.9	-17.8	20.5	-2.24	-2.98	4.23	CDS	DCAF7	protein_coding
ENSG00000198901	15	90966679	90966679	7.90E-31	-	90966156	90969108	0	2	1046,30,	0,2922	-30.1	-28.9	48.2	-10.2	-11.4	4.23	three_prime_utr	PRC1	protein_coding
ENSG00000175166	3	184300384	184300384	1.60E-31	+	184299846	184300489	0	2	61,210,	0,433	-30.8	-29.5	12	-5.12	-6.15	4.23	CDS	PSMD2	protein_coding
ENSG00000275740	5	146261623	146261623	0.0017	+	146261533	146261713	0	1	180,	0	-2.78	-2.35	3.08	-1.36	-1.96	4.22	CDS	AC091959.3	protein_coding
ENSG00000163348	1	154957325	154957325	6.30E-31	-	154957175	154957476	0	1	301,	0	-30.2	-29	70.6	-1.3	-1.89	4.22	three_prime_utr	PYGO2	protein_coding
ENSG00000180921	8	143725547	143725547	2.50E-66	-	143725188	143725907	0	1	719,	0	-65.6	-64.1	41.5	-3.85	-4.77	4.22	three_prime_utr	FAM83H	protein_coding
ENSG00000168256	17	42025284	42025284	5.90E-10	+	42025015	42025554	0	1	539,	0	-9.23	-8.44	35.9	-1.67	-2.33	4.22	exon	NKIRAS2	protein_coding
ENSG00000068796	5	62385796	62385796	1.20E-07	+	62385706	62385886	0	1	180,	0	-6.93	-6.23	7.17	-1.53	-2.17	4.22	three_prime_utr	KIF2A	protein_coding
ENSG00000167977	16	2684151	2684151	8.90E-08	+	2682624	2685678	0	2	176,65,	0,2989	-7.05	-6.35	9.53	-1.53	-2.17	4.22	exon	KCTD5	protein_coding
ENSG00000166471	11	9281520	9281520	5.00E-25	-	9281340	9281700	0	1	360,	0	-24.3	-23.1	24.7	-2.32	-3.07	4.22	three_prime_utr	TMEM41B	protein_coding
ENSG00000189143	7	73832205	73832205	1.10E-09	+	73832043	73832368	0	1	325,	0	-8.95	-8.17	25.8	-2.38	-3.14	4.22	three_prime_utr	CLDN4	protein_coding
ENSG00000096384	6	44253738	44253738	1.00E-186	+	44253589	44253888	0	1	299,	0	-186	-184	36.4	-43.4	-45.2	4.22	three_prime_utr	HSP90AB1	protein_coding
ENSG00000162607	1	62437163	62437163	2.00E-11	+	62437073	62437253	0	1	180,	0	-10.7	-9.87	19.1	-1.36	-1.96	4.22	five_prime_utr	USP1	protein_coding
ENSG00000173193	3	122728550	122728550	1.30E-25	+	122727820	122729281	0	2	166,974,	0,487	-24.9	-23.8	90.8	-7.89	-9.06	4.22	three_prime_utr	PARP14	protein_coding
ENSG00000107862	10	102382225	102382225	7.20E-06	+	102382150	102382301	0	1	151,	0	-5.14	-4.54	5.12	-1.53	-2.17	4.22	CDS	GBF1	protein_coding
ENSG00000049618	6	156778183	156778183	0.0039	+	156778123	156778244	0	1	121,	0	-2.41	-2.03	2.86	-1.67	-2.33	4.22	CDS	ARID1B	protein_coding
ENSG00000184792	22	30890800	30890800	2.00E-35	+	30887546	30894054	0	8	76,118,58,147,246,121,104,417,	0,676,1630,1943,3181,5575,5916,6091	-34.7	-33.4	63.9	-3.85	-4.78	4.22	CDS	OSBP2	protein_coding
ENSG00000108861	17	43774893	43774893	0.00055	-	43774848	43777618	0	2	90,90,	0,2680	-3.26	-2.79	12.3	-1.64	-2.28	4.22	CDS	DUSP3	protein_coding
ENSG00000128739	15	24968031	24968031	0.0051	+	24967981	24974367	0	2	101,80,	0,6306	-2.29	-1.92	3.36	-1.36	-1.96	4.22	CDS	SNRPN	protein_coding
ENSG00000057294	12	32878376	32878376	1.70E-07	-	32878210	32878946	0	2	333,27,	0,709	-6.76	-6.07	20.2	-1.94	-2.64	4.22	CDS	PKP2	protein_coding
ENSG00000135334	6	87701820	87701820	3.20E-11	-	87701462	87702179	0	1	717,	0	-10.5	-9.66	12.6	-10.5	-11.8	4.21	five_prime_utr	AKIRIN2	protein_coding
ENSG00000076706	11	119309491	119309491	1.00E-150	-	119308767	119310216	0	2	1148,230,	0,1219	-150	-148	109	-5.82	-6.89	4.21	exon	MCAM	protein_coding
ENSG00000128989	15	52549559	52549559	7.90E-21	-	52549379	52549740	0	1	361,	0	-20.1	-19	74	-1.88	-2.57	4.21	three_prime_utr	ARPP19	protein_coding
ENSG00000166326	11	35809564	35809564	4.00E-27	+	35809159	35809969	0	1	810,	0	-26.4	-25.3	50.4	-5.27	-6.3	4.21	three_prime_utr	TRIM44	protein_coding
ENSG00000132824	20	44499935	44499935	1.60E-11	-	44499830	44500040	0	1	210,	0	-10.8	-9.92	5.04	-6.58	-7.69	4.21	three_prime_utr	SERINC3	protein_coding
ENSG00000117899	15	80978918	80978918	4.00E-07	-	80978753	80979083	0	1	330,	0	-6.4	-5.73	5.92	-2.31	-3.06	4.21	three_prime_utr	MESD	protein_coding
ENSG00000084092	4	56973250	56973250	1.00E-25	-	56968422	56973888	0	3	93,206,31,	0,4725,5435	-25	-23.9	28.4	-1.8	-2.48	4.21	CDS	NOA1	protein_coding
ENSG00000196262	7	44799472	44799472	0	+	44799205	44799557	0	2	72,169,	0,183	-567	#NAME?	13.7	-96.9	-99	4.21	CDS	PPIA	protein_coding
ENSG00000189143	7	73832205	73832205	1.10E-09	+	73832055	73832355	0	1	300,	0	-8.95	-8.16	25.8	-2.35	-3.11	4.21	three_prime_utr	CLDN4	protein_coding
ENSG00000101596	18	2796463	2796463	2.00E-11	+	2796062	2800633	0	3	45,115,111,	0,344,4460	-10.7	-9.87	19.1	-1.42	-2.03	4.21	CDS	SMCHD1	protein_coding
ENSG00000128050	4	56460328	56460328	1.00E-286	+	56451168	56461285	0	4	23,181,159,1914,	0,703,2434,8203	-286	-284	61.6	-89.8	-91.9	4.21	three_prime_utr	PAICS	protein_coding
ENSG00000075413	14	103491832	103491832	2.50E-25	+	103491712	103491952	0	1	240,	0	-24.6	-23.5	13.4	-8.7	-9.91	4.2	exon	MARK3	protein_coding
ENSG00000165637	10	75231224	75231224	2.00E-32	+	75231001	75231448	0	1	447,	0	-31.7	-30.5	17.9	-2.72	-3.53	4.2	three_prime_utr	VDAC2	protein_coding
ENSG00000073008	19	44662226	44662226	3.20E-13	+	44661883	44662569	0	1	686,	0	-12.5	-11.6	25.8	-8.01	-9.18	4.2	three_prime_utr	PVR	protein_coding
ENSG00000106049	7	27531247	27531247	0.0003	-	27526334	27531303	0	2	38,112,	0,4857	-3.52	-3.03	3.36	-2.31	-3.07	4.2	CDS	HIBADH	protein_coding
ENSG00000182481	17	68046672	68046672	7.90E-20	+	68045565	68046842	0	3	20,150,339,	0,206,938	-19.1	-18.1	70.6	-1.53	-2.17	4.2	three_prime_utr	KPNA2	protein_coding
ENSG00000104517	8	102281403	102281403	4.00E-30	-	102279182	102285305	0	4	26,74,231,179,	0,1211,2106,5944	-29.4	-28.2	23.5	-4.43	-5.4	4.2	CDS	UBR5	protein_coding
ENSG00000101972	X	124086658	124086658	2.00E-27	+	124081498	124093918	0	6	30,129,224,190,111,6,	0,1922,5048,9076,9355,12414	-26.7	-25.6	17.7	-25.2	-26.8	4.2	CDS	STAG2	protein_coding
ENSG00000118508	6	146543980	146543980	1.60E-11	+	146543840	146549539	0	2	281,76,	0,5623	-10.8	-9.92	10.8	-3.13	-3.98	4.2	CDS	RAB32	protein_coding
ENSG00000007168	17	2670293	2670293	0.00015	+	2670212	2672673	0	2	162,19,	0,2442	-3.82	-3.31	3.55	-2.31	-3.07	4.2	CDS	PAFAH1B1	protein_coding
ENSG00000124151	20	47655038	47655038	6.30E-23	+	47654933	47655143	0	1	210,	0	-22.2	-21.1	14.1	-2.39	-3.15	4.19	three_prime_utr	NCOA3	protein_coding
ENSG00000012963	14	93228172	93228172	3.40E-08	+	93228052	93228292	0	1	240,	0	-7.47	-6.74	4.99	-2.91	-3.74	4.19	three_prime_utr	UBR7	protein_coding
ENSG00000105968	7	44827552	44827552	3.20E-24	-	44827447	44827657	0	1	210,	0	-23.5	-22.4	29.1	-1.48	-2.1	4.19	three_prime_utr	H2AFV	protein_coding
ENSG00000170113	15	22824226	22824226	1.80E-09	+	22824091	22824362	0	1	271,	0	-8.75	-7.98	28	-1.38	-1.98	4.19	CDS	NIPA1	protein_coding
ENSG00000070831	1	22091581	22091581	1.00E-45	+	22091446	22091717	0	1	271,	0	-45	-43.7	6.6	-12.4	-13.7	4.19	three_prime_utr	CDC42	protein_coding
ENSG00000169045	5	179619314	179619314	1.00E-116	-	179618969	179619659	0	1	690,	0	-116	-115	59.1	-11.5	-12.8	4.19	exon	HNRNPH1	protein_coding
ENSG00000102699	13	24460087	24460087	3.30E-10	-	24460038	24469949	0	3	98,87,56,	0,8985,9855	-9.48	-8.68	26.9	-1.38	-1.98	4.19	CDS	PARP4	protein_coding
ENSG00000112414	6	142402724	142402724	1.30E-31	+	142400762	142403872	0	4	14,65,211,71,	0,1231,1857,3039	-30.9	-29.7	13.7	-5.77	-6.83	4.19	CDS	ADGRG6	protein_coding
ENSG00000080839	20	37035374	37035374	1.20E-07	-	37032861	37040200	0	3	15,267,48,	0,2380,7291	-6.93	-6.23	8.97	-1.38	-1.98	4.19	CDS	RBL1	protein_coding
ENSG00000128283	22	37569120	37569120	7.90E-45	+	37568896	37569345	0	1	449,	0	-44.1	-42.8	16.5	-12.8	-14.1	4.18	exon	CDC42EP1	protein_coding
ENSG00000108465	17	47975029	47975029	1.00E-05	+	47974805	47975254	0	1	449,	0	-5	-4.4	14.6	-2.31	-3.06	4.18	exon	CDK5RAP3	protein_coding
ENSG00000138095	2	43889804	43889804	1.00E-42	-	43888543	43890296	0	3	113,143,74,	0,1190,1679	-42	-40.6	53.4	-1.58	-2.22	4.18	CDS	LRPPRC	protein_coding
ENSG00000147130	X	71242296	71242296	2.00E-14	-	71241328	71243769	0	4	16,255,115,153,	0,841,1641,2288	-13.7	-12.7	51.6	-3.5	-4.39	4.18	CDS	ZMYM3	protein_coding
ENSG00000253729	8	47953669	47953669	5.60E-08	-	47943315	47953869	0	5	51,31,56,100,63,	0,537,658,10304,10491	-7.25	-6.54	8.07	-3.83	-4.76	4.18	CDS	PRKDC	protein_coding
ENSG00000102471	13	79552580	79552580	2.60E-06	+	79551044	79552646	0	2	78,131,	0,1471	-5.58	-4.95	5.12	-2.31	-3.06	4.18	three_prime_utr	NDFIP2	protein_coding
ENSG00000064726	15	83018117	83018117	2.50E-20	-	83018010	83028676	0	4	215,147,88,61,	0,696,2664,10605	-19.6	-18.5	19.1	-5.31	-6.35	4.18	exon	BTBD1	protein_coding
ENSG00000156030	14	73717084	73717084	9.30E-07	-	73716979	73717189	0	1	210,	0	-6.03	-5.37	10.1	-1.49	-2.12	4.17	three_prime_utr	ELMSAN1	protein_coding
ENSG00000179833	2	64636504	64636504	1.50E-05	-	64636429	64636580	0	1	151,	0	-4.83	-4.25	4.23	-1.49	-2.12	4.17	exon	SERTAD2	protein_coding
ENSG00000156171	1	111118240	111118240	3.20E-22	-	111117810	111118671	0	2	457,112,	0,749	-21.5	-20.4	25.8	-3.1	-3.95	4.17	CDS	DRAM2	protein_coding
ENSG00000180263	12	95209396	95209396	8.50E-05	-	95209306	95209486	0	1	180,	0	-4.07	-3.54	6.16	-1.66	-2.31	4.17	CDS	FGD6	protein_coding
ENSG00000112175	6	55875473	55875473	3.10E-10	-	55875383	55875564	0	1	181,	0	-9.51	-8.71	11.2	-1.9	-2.6	4.17	five_prime_utr	BMP5	protein_coding
ENSG00000176105	18	722892	722892	1.30E-05	-	722697	723088	0	1	391,	0	-4.9	-4.31	13.4	-1.32	-1.91	4.17	three_prime_utr	YES1	protein_coding
ENSG00000197119	14	100291634	100291634	1.60E-27	-	100291349	100291919	0	1	570,	0	-26.8	-25.6	58.3	-2.29	-3.04	4.17	three_prime_utr	SLC25A29	protein_coding
ENSG00000170345	14	75278968	75278968	4.00E-82	+	75278863	75279074	0	1	211,	0	-81.4	-79.8	6.1	-32	-33.6	4.17	five_prime_utr	FOS	protein_coding
ENSG00000097007	9	130885822	130885822	1.10E-08	+	130885702	130885942	0	1	240,	0	-7.94	-7.2	11.8	-3.59	-4.49	4.17	three_prime_utr	ABL1	protein_coding
ENSG00000130702	20	62309167	62309167	1.00E-60	-	62309077	62309257	0	1	180,	0	-60	-58.5	34.6	-1.8	-2.48	4.17	three_prime_utr	LAMA5	protein_coding
ENSG00000139289	12	76030767	76030767	2.00E-69	-	76030602	76030933	0	1	331,	0	-68.7	-67.1	11.5	-18.3	-19.8	4.17	CDS	PHLDA1	protein_coding
ENSG00000164253	5	77432427	77432427	7.80E-06	-	77432307	77432548	0	1	241,	0	-5.11	-4.51	6.28	-1.49	-2.12	4.17	three_prime_utr	WDR41	protein_coding
ENSG00000033867	3	27374158	27374158	1.30E-17	-	27373798	27374518	0	1	720,	0	-16.9	-15.9	34.7	-1.73	-2.4	4.17	three_prime_utr	SLC4A7	protein_coding
ENSG00000112414	6	142443960	142443960	1.30E-94	+	142443601	142444320	0	1	719,	0	-93.9	-92.2	70.6	-12	-13.3	4.17	three_prime_utr	ADGRG6	protein_coding
ENSG00000166949	15	67194595	67194595	3.70E-07	+	67194475	67194715	0	1	240,	0	-6.43	-5.76	7.4	-1.49	-2.12	4.17	three_prime_utr	SMAD3	protein_coding
ENSG00000177370	17	998870	998870	1.20E-09	+	997325	998963	0	2	55,185,	0,1453	-8.91	-8.13	9.41	-1.62	-2.26	4.17	CDS	TIMM22	protein_coding
ENSG00000150527	14	39276992	39276992	1.60E-16	+	39276920	39291092	0	4	145,22,89,74,	0,2416,2528,14098	-15.8	-14.8	13.8	-3.52	-4.42	4.17	CDS	CTAGE5	protein_coding
ENSG00000100714	14	64426105	64426105	3.30E-10	+	64425778	64427384	0	3	49,174,48,	0,240,1558	-9.48	-8.68	20.2	-1.9	-2.6	4.17	CDS	MTHFD1	protein_coding
ENSG00000125484	9	132683627	132683627	8.90E-09	+	132679780	132688997	0	4	23,131,89,117,	0,3782,7458,9100	-8.05	-7.3	23.5	-1.39	-2	4.17	CDS	GTF3C4	protein_coding
ENSG00000278540	17	37155731	37155731	0.00014	-	37151357	37161648	0	3	64,98,49,	0,4325,10242	-3.85	-3.33	9.53	-1.49	-2.12	4.17	CDS	ACACA	protein_coding
ENSG00000206527	3	123502676	123502676	2.00E-07	-	123500628	123502793	0	2	65,234,	0,1931	-6.7	-6.02	8.97	-1.68	-2.34	4.17	CDS	HACD2	protein_coding
ENSG00000004487	1	23079071	23079071	3.40E-05	+	23073365	23079558	0	4	38,133,212,6,	0,3862,5600,6187	-4.47	-3.91	10.1	-3.18	-4.04	4.17	CDS	KDM1A	protein_coding
ENSG00000139722	12	122865597	122865597	1.60E-17	-	122865477	122865717	0	1	240,	0	-16.8	-15.8	23.5	-1.45	-2.06	4.16	three_prime_utr	VPS37B	protein_coding
ENSG00000137834	15	66704652	66704652	1.40E-10	+	66704502	66704803	0	1	301,	0	-9.86	-9.05	38.1	-1.49	-2.11	4.16	exon	SMAD6	protein_coding
ENSG00000099219	9	5786971	5786971	7.90E-20	-	5786761	5787181	0	1	420,	0	-19.1	-18.1	37.5	-2.22	-2.96	4.16	three_prime_utr	ERMP1	protein_coding
ENSG00000204272	X	56729429	56729429	1.00E-128	+	56729270	56732073	0	2	319,11,	0,2792	-128	-126	48.9	-4.62	-5.61	4.16	CDS	NBDY	protein_coding
ENSG00000079739	1	63651786	63651786	3.20E-12	+	63651721	63654350	0	2	131,19,	0,2610	-11.5	-10.6	5.25	-9.18	-10.4	4.16	CDS	PGM1	protein_coding
ENSG00000163191	1	152032679	152032679	0	-	152032535	152033743	0	2	288,96,	0,1112	-964	#NAME?	43.7	-91.2	-93.3	4.16	CDS	S100A11	protein_coding
ENSG00000120438	6	159784817	159784817	4.00E-43	-	159784042	159784970	0	2	25,305,	0,623	-42.4	-41	5.84	-24.7	-26.3	4.16	CDS	TCP1	protein_coding
ENSG00000112146	6	53092796	53092796	7.90E-12	+	53092491	53093102	0	2	200,369,	0,242	-11.1	-10.3	42.6	-1.96	-2.67	4.15	CDS	FBXO9	protein_coding
ENSG00000128567	7	131503701	131503701	1.00E-164	-	131500560	131506843	0	4	3948,238,62,265,	0,5307,5699,6018	-164	-162	171	-42.8	-44.6	4.15	three_prime_utr	PODXL	protein_coding
ENSG00000132199	18	671538	671538	1.30E-22	-	671373	671703	0	1	330,	0	-21.9	-20.8	13.3	-2.76	-3.57	4.15	exon	ENOSF1	protein_coding
ENSG00000143621	1	153665319	153665319	1.00E-217	-	153663254	153667384	0	6	22,88,79,117,66,102,	0,788,1141,1965,2408,4028	-217	-215	22.6	-26	-27.6	4.15	CDS	ILF2	protein_coding
ENSG00000169851	4	30723723	30723723	5.00E-35	+	30722780	30724667	0	1	1887,	0	-34.3	-33.1	97.5	-2.78	-3.59	4.15	CDS	PCDH7	protein_coding
ENSG00000006534	11	68028155	68028155	3.20E-27	+	68024599	68028563	0	3	16,100,815,	0,1409,3149	-26.5	-25.4	96.4	-2.99	-3.83	4.15	exon	ALDH3B1	protein_coding
ENSG00000076248	12	109110410	109110410	2.50E-28	+	109103432	109110992	0	3	179,120,1164,	0,1663,6396	-27.6	-26.5	24.7	-10.4	-11.6	4.15	three_prime_utr	UNG	protein_coding
ENSG00000140443	15	98922289	98922289	5.00E-23	+	98916771	98923793	0	3	184,284,12,	0,5376,7010	-22.3	-21.2	81.8	-1.49	-2.11	4.15	CDS	IGF1R	protein_coding
ENSG00000125995	20	35700879	35700879	1.00E-30	+	35699622	35700984	0	2	141,210,	0,1152	-30	-28.8	6.16	-14	-15.4	4.15	CDS	ROMO1	protein_coding
ENSG00000149100	11	32588686	32588686	3.50E-08	+	32587059	32588779	0	2	85,186,	0,1534	-7.45	-6.73	3.32	-6.87	-7.99	4.15	CDS	EIF3M	protein_coding
ENSG00000167553	12	49272787	49272787	0	+	49265100	49273322	0	4	84,223,411,1070,	0,4364,4685,7152	-684	#NAME?	40.7	-94.9	-97	4.15	CDS	TUBA1C	protein_coding
ENSG00000177479	3	48983585	48983585	6.60E-05	+	48983450	48983720	0	1	270,	0	-4.18	-3.64	5.88	-1.84	-2.52	4.14	three_prime_utr	ARIH2	protein_coding
ENSG00000104231	8	81702035	81702035	1.60E-29	-	81701841	81702230	0	1	389,	0	-28.8	-27.6	18.4	-5.03	-6.05	4.14	exon	ZFAND1	protein_coding
ENSG00000023171	11	123626560	123626560	7.90E-77	+	123626126	123626995	0	1	869,	0	-76.1	-74.5	54.9	-5.09	-6.11	4.14	three_prime_utr	GRAMD1B	protein_coding
ENSG00000185201	11	309214	309214	0	+	309033	315272	0	2	362,351,	0,5888	-863	#NAME?	16	-139	-141	4.14	three_prime_utr	IFITM2	protein_coding
ENSG00000124784	6	7402690	7402690	4.00E-28	+	7395046	7402779	0	5	97,70,43,93,177,	0,1656,3651,5911,7556	-27.4	-26.2	52.7	-3.11	-3.96	4.14	CDS	RIOK1	protein_coding
ENSG00000014824	4	42063053	42063053	1.00E-09	+	42060232	42070268	0	6	14,136,40,72,108,80,	0,2753,5077,6317,6852,9956	-8.98	-8.2	24.7	-2.16	-2.89	4.14	CDS	SLC30A9	protein_coding
ENSG00000188976	1	945586	945586	4.00E-06	-	945519	946424	0	3	134,114,23,	0,653,882	-5.4	-4.78	7.56	-2.68	-3.48	4.14	exon	NOC2L	protein_coding
ENSG00000094916	12	54233081	54233081	1.30E-07	-	54233006	54233157	0	1	151,	0	-6.87	-6.17	3.31	-4.85	-5.85	4.13	three_prime_utr	CBX5	protein_coding
ENSG00000172432	6	43624547	43624547	1.00E-162	-	43623964	43625131	0	3	104,220,244,	0,545,923	-162	-160	24.9	-14.5	-15.9	4.13	CDS	GTPBP2	protein_coding
ENSG00000196526	4	7758968	7758968	2.50E-13	-	7758743	7759193	0	1	450,	0	-12.6	-11.7	25.8	-1.61	-2.25	4.13	three_prime_utr	AFAP1	protein_coding
ENSG00000167552	12	49186724	49186724	3.80E-05	-	49186634	49186814	0	1	180,	0	-4.42	-3.86	4.64	-1.67	-2.33	4.13	CDS	TUBA1A	protein_coding
ENSG00000153815	16	81710517	81710517	1.10E-08	+	81710382	81710653	0	1	271,	0	-7.94	-7.2	6.3	-2.81	-3.63	4.13	three_prime_utr	CMIP	protein_coding
ENSG00000221988	6	32163019	32163019	2.20E-10	+	32162899	32163140	0	1	241,	0	-9.65	-8.84	35.9	-1.57	-2.2	4.13	three_prime_utr	PPT2	protein_coding
ENSG00000132819	20	57408825	57408825	5.90E-10	+	57408646	57409005	0	1	359,	0	-9.23	-8.44	35.9	-1.36	-1.96	4.13	three_prime_utr	RBM38	protein_coding
ENSG00000072071	19	14162959	14162959	4.00E-54	-	14161433	14163313	0	2	193,708,	0,1172	-53.4	-51.9	37	-4.38	-5.35	4.13	CDS	ADGRL1	protein_coding
ENSG00000078246	12	2930296	2930296	3.20E-13	+	2922333	2930917	0	3	69,98,12,	0,7914,8572	-12.5	-11.6	6	-3.96	-4.89	4.13	CDS	TULP3	protein_coding
ENSG00000241553	3	9803986	9803986	1.70E-10	+	9803882	9804091	0	1	209,	0	-9.78	-8.97	7.28	-1.78	-2.46	4.12	CDS	ARPC4	protein_coding
ENSG00000153904	1	85320168	85320168	5.00E-15	-	85320093	85320244	0	1	151,	0	-14.3	-13.4	4.99	-3.44	-4.33	4.12	three_prime_utr	DDAH1	protein_coding
ENSG00000164924	8	100920642	100920642	0	-	100918677	100922607	0	2	2075,170,	0,3760	-1040	#NAME?	73.4	-170	-172	4.12	three_prime_utr	YWHAZ	protein_coding
ENSG00000196704	17	68250276	68250276	1.30E-05	+	68250186	68250366	0	1	180,	0	-4.9	-4.31	8.59	-3.04	-3.88	4.12	CDS	AMZ2	protein_coding
ENSG00000136068	3	58008672	58008672	6.30E-26	+	58008489	58077248	0	2	367,203,	0,68556	-25.2	-24.1	43.7	-5.3	-6.34	4.12	CDS	FLNB	protein_coding
ENSG00000077942	22	45535312	45535312	2.50E-74	+	45533077	45535425	0	3	87,138,226,	0,683,2122	-73.6	-72	15.7	-10.5	-11.8	4.12	CDS	FBLN1	protein_coding
ENSG00000130779	12	122377570	122377570	1.30E-26	-	122361099	122377752	0	3	82,125,364,	0,2883,16289	-25.9	-24.7	4.99	-22.8	-24.4	4.12	CDS	CLIP1	protein_coding
ENSG00000112414	6	142438250	142438250	6.30E-33	+	142438136	142443482	0	3	228,46,146,	0,2771,5200	-32.2	-30.9	12.3	-8.82	-10	4.12	CDS	ADGRG6	protein_coding
ENSG00000176095	3	49738316	49738316	3.80E-05	-	49732809	49747892	0	3	163,211,75,	0,5402,15008	-4.42	-3.86	10.6	-1.66	-2.31	4.12	CDS	IP6K1	protein_coding
ENSG00000004779	16	23581947	23581947	3.90E-07	-	23581119	23582025	0	2	54,155,	0,751	-6.41	-5.73	6.54	-1.63	-2.28	4.12	three_prime_utr	NDUFAB1	protein_coding
ENSG00000204256	6	32976812	32976812	1.00E-151	+	32974653	32977063	0	6	112,92,138,139,215,502,	0,367,730,1377,1596,1908	-151	-149	20.4	-71.3	-73.3	4.12	CDS	BRD2	protein_coding
ENSG00000086062	9	33111714	33111714	0	-	33110653	33112775	0	1	2122,	0	-459	#NAME?	121	-58.1	-60	4.11	three_prime_utr	B4GALT1	protein_coding
ENSG00000128951	15	48332337	48332337	2.00E-33	+	48332217	48332457	0	1	240,	0	-32.7	-31.5	13.4	-5.47	-6.52	4.11	CDS	DUT	protein_coding
ENSG00000164611	5	160427793	160427793	1.30E-28	+	160424753	160428655	0	3	24,159,54,	0,2961,3848	-27.9	-26.7	45.9	-2.34	-3.09	4.11	CDS	PTTG1	protein_coding
ENSG00000173821	17	80288291	80288291	1.90E-10	+	80288220	80288700	0	2	143,68,	0,412	-9.71	-8.91	6.28	-5.23	-6.26	4.11	CDS	RNF213	protein_coding
ENSG00000114346	3	172805851	172805851	1.00E-187	+	172762510	172805972	0	13	36,116,63,223,137,120,69,111,97,82,79,120,242,	0,180,399,1767,6496,11392,19652,21288,22196,23982,40105,40350,43220	-187	-185	129	-20	-21.5	4.11	CDS	ECT2	protein_coding
ENSG00000134287	12	48938103	48938103	1.30E-17	-	48937968	48938238	0	1	270,	0	-16.9	-15.9	9.96	-3.44	-4.33	4.1	exon	ARF3	protein_coding
ENSG00000181991	15	88468021	88468021	1.30E-28	+	88467871	88468171	0	1	300,	0	-27.9	-26.7	23.3	-3.68	-4.59	4.1	CDS	MRPS11	protein_coding
ENSG00000144560	3	11557923	11557923	2.00E-17	-	11557833	11558013	0	1	180,	0	-16.7	-15.7	7.28	-4.57	-5.55	4.1	three_prime_utr	VGLL4	protein_coding
ENSG00000198910	X	153862651	153862651	1.00E-218	-	153861603	153863700	0	3	1291,12,224,	0,1764,1873	-218	-216	138	-17.8	-19.3	4.1	three_prime_utr	L1CAM	protein_coding
ENSG00000178927	17	82443067	82443067	5.00E-15	-	82442947	82443187	0	1	240,	0	-14.3	-13.4	16.8	-1.62	-2.26	4.1	exon	C17orf62	protein_coding
ENSG00000113594	5	38476580	38476580	0.017	-	38476520	38476641	0	1	121,	0	-1.77	-1.44	2.08	-1.66	-2.31	4.1	three_prime_utr	LIFR	protein_coding
ENSG00000175334	11	66002502	66002502	1.10E-08	+	66002407	66002597	0	2	163,17,	0,173	-7.96	-7.22	9.81	-2.75	-3.57	4.1	five_prime_utr	BANF1	protein_coding
ENSG00000159202	17	48928905	48928905	1.60E-05	+	48928785	48929026	0	1	241,	0	-4.8	-4.21	4	-3.88	-4.81	4.1	exon	UBE2Z	protein_coding
ENSG00000089154	12	120127817	120127817	5.00E-54	-	120127712	120127922	0	1	210,	0	-53.3	-51.8	17.1	-4.57	-5.56	4.1	three_prime_utr	GCN1	protein_coding
ENSG00000169710	17	82080714	82080714	1.00E-127	-	82080184	82081245	0	3	54,553,82,	0,185,979	-127	-126	37	-17	-18.5	4.1	CDS	FASN	protein_coding
ENSG00000272916	10	73808570	73808570	6.80E-08	-	73808411	73810841	0	2	318,43,	0,2387	-7.17	-6.46	15.1	-1.31	-1.9	4.1	five_prime_utr	AC022400.6	protein_coding
ENSG00000145741	5	73505353	73505353	1.00E-199	+	73504826	73505516	0	2	3,325,	0,365	-199	-197	41.8	-9.34	-10.6	4.1	three_prime_utr	BTF3	protein_coding
ENSG00000130147	2	235041411	235041411	1.60E-12	+	235034969	235041935	0	2	151,1048,	0,5918	-11.8	-10.9	29.1	-7.88	-9.05	4.1	CDS	SH3BP4	protein_coding
ENSG00000144746	3	69104938	69104938	2.20E-06	+	69104879	69104998	0	1	119,	0	-5.65	-5.01	3.59	-1.82	-2.51	4.09	three_prime_utr	ARL6IP5	protein_coding
ENSG00000125971	20	34529909	34529909	1.30E-40	+	34516858	34529968	0	3	18,76,117,	0,9409,12993	-39.9	-38.6	18.1	-6.6	-7.72	4.09	CDS	DYNLRB1	protein_coding
ENSG00000162522	1	32767871	32767871	3.30E-10	+	32765825	32768663	0	4	2,171,56,12,	0,1961,2236,2826	-9.48	-8.68	23.5	-1.53	-2.16	4.09	CDS	KIAA1522	protein_coding
ENSG00000197283	6	33435563	33435563	0.004	+	33435271	33437715	0	3	34,99,48,	0,243,2396	-2.4	-2.01	3.2	-1.66	-2.31	4.09	CDS	SYNGAP1	protein_coding
ENSG00000180357	15	64674366	64674366	1.90E-10	+	64674186	64674547	0	1	361,	0	-9.71	-8.91	7.68	-2.25	-2.99	4.08	CDS	ZNF609	protein_coding
ENSG00000107338	9	38068343	38068343	1.80E-08	-	38068103	38068583	0	1	480,	0	-7.75	-7.02	16.8	-1.58	-2.23	4.08	CDS	SHB	protein_coding
ENSG00000113583	5	133956607	133956607	5.00E-31	-	133956457	133956757	0	1	300,	0	-30.3	-29.1	38.5	-2.02	-2.74	4.08	three_prime_utr	C5orf15	protein_coding
ENSG00000131759	17	40356520	40356520	0.00013	+	40356445	40356595	0	1	150,	0	-3.89	-3.36	4.67	-1.71	-2.37	4.08	three_prime_utr	RARA	protein_coding
ENSG00000124145	20	45327315	45327315	1.00E-36	-	45327216	45330434	0	2	199,69,	0,3149	-36	-34.7	18.1	-5.67	-6.73	4.08	CDS	SDC4	protein_coding
ENSG00000163374	1	155668701	155668701	2.00E-73	-	155661358	155670434	0	3	65,151,115,	0,7268,8961	-72.7	-71.2	65	-3.63	-4.54	4.08	CDS	YY1AP1	protein_coding
ENSG00000100401	22	41249390	41249390	1.00E-198	-	41246596	41251048	0	4	76,122,89,42,	0,2733,3132,4410	-198	-196	113	-4.16	-5.11	4.08	CDS	RANGAP1	protein_coding
ENSG00000131747	17	40389111	40389111	0	-	40388575	40391790	0	3	1072,200,285,	0,1389,2930	-465	#NAME?	121	-13.4	-14.8	4.08	three_prime_utr	TOP2A	protein_coding
ENSG00000110955	12	56645261	56645261	1.00E-190	-	56643435	56646008	0	5	152,122,175,183,172,	0,401,1345,1735,2401	-190	-188	14.9	-81.5	-83.5	4.08	CDS	ATP5B	protein_coding
ENSG00000132470	17	75754681	75754681	1.00E-145	+	75754547	75755146	0	2	268,92,	0,507	-145	-143	78.4	-13.5	-14.8	4.08	CDS	ITGB4	protein_coding
ENSG00000185104	1	50705868	50705868	4.10E-05	-	50655518	50705953	0	2	10,170,	0,50265	-4.39	-3.83	4.2	-1.72	-2.39	4.08	CDS	FAF1	protein_coding
ENSG00000115307	2	74527751	74527751	1.60E-19	-	74527556	74527947	0	2	58,212,	0,179	-18.8	-17.8	9.34	-9.33	-10.6	4.07	CDS	AUP1	protein_coding
ENSG00000064726	15	83030316	83030316	2.50E-29	-	83030211	83030422	0	1	211,	0	-28.6	-27.4	28.4	-2.16	-2.9	4.07	CDS	BTBD1	protein_coding
ENSG00000173193	3	122730120	122730120	2.50E-85	+	122729850	122730390	0	1	540,	0	-84.6	-82.9	84.1	-1.97	-2.67	4.07	three_prime_utr	PARP14	protein_coding
ENSG00000204469	6	31625527	31625527	1.00E-139	+	31625218	31625836	0	3	96,152,83,	0,241,535	-139	-137	20.6	-15.9	-17.3	4.07	CDS	PRRC2A	protein_coding
ENSG00000181350	17	16441800	16441800	1.00E-142	-	16441576	16442024	0	1	448,	0	-142	-140	8.97	-72.1	-74	4.07	exon	LRRC75A	protein_coding
ENSG00000138160	10	92648322	92648322	7.90E-29	+	92645524	92653745	0	5	118,223,152,117,81,	0,2687,4310,4876,8140	-28.1	-26.9	102	-3.49	-4.39	4.07	CDS	KIF11	protein_coding
ENSG00000198959	20	38156013	38156013	1.60E-16	-	38155938	38161569	0	2	151,150,	0,5481	-15.8	-14.8	6.44	-5.51	-6.56	4.07	CDS	TGM2	protein_coding
ENSG00000104408	8	108217396	108217396	2.50E-88	-	108214686	108227868	0	5	30,102,127,116,74,	0,1725,2647,6801,13108	-87.6	-86	7.84	-56.7	-58.6	4.07	exon	EIF3E	protein_coding
ENSG00000269881	16	254530	254530	6.30E-56	+	249546	260011	0	4	108,301,117,43,	0,4834,9936,10422	-55.2	-53.8	36.8	-5.24	-6.27	4.07	CDS	AC004754.1	protein_coding
ENSG00000009844	6	142218724	142218724	2.00E-21	+	142204041	142218952	0	2	24,455,	0,14456	-20.7	-19.6	24.7	-3.85	-4.78	4.07	three_prime_utr	VTA1	protein_coding
ENSG00000133275	19	1980439	1980439	1.30E-32	+	1980259	1980619	0	1	360,	0	-31.9	-30.7	14.6	-4.89	-5.89	4.06	three_prime_utr	CSNK1G2	protein_coding
ENSG00000185800	19	45784039	45784039	1.20E-07	-	45783964	45784114	0	1	150,	0	-6.93	-6.23	6.91	-1.8	-2.47	4.06	three_prime_utr	DMWD	protein_coding
ENSG00000111331	12	112972949	112972949	6.30E-45	+	112972650	112973249	0	1	599,	0	-44.2	-42.8	137	-3.76	-4.68	4.06	three_prime_utr	OAS3	protein_coding
ENSG00000188153	X	108697290	108697290	2.00E-14	+	108697095	108697485	0	1	390,	0	-13.7	-12.8	25.8	-1.88	-2.58	4.06	three_prime_utr	COL4A5	protein_coding
ENSG00000169718	17	82058193	82058193	1.60E-40	-	82058015	82058372	0	2	239,32,	0,325	-39.8	-38.5	32.3	-1.89	-2.59	4.06	exon	DUS1L	protein_coding
ENSG00000198142	2	109616632	109616632	3.20E-16	+	109616512	109616752	0	1	240,	0	-15.5	-14.6	17.4	-2.52	-3.3	4.06	three_prime_utr	SOWAHC	protein_coding
ENSG00000099968	22	17728056	17728056	1.30E-24	+	17727921	17728192	0	1	271,	0	-23.9	-22.8	87.4	-1.78	-2.45	4.06	exon	BCL2L13	protein_coding
ENSG00000100201	22	38489824	38489824	1.00E-18	-	38489629	38490019	0	1	390,	0	-18	-17	10.5	-10.5	-11.8	4.06	exon	DDX17	protein_coding
ENSG00000120254	6	150935423	150935423	1.00E-12	+	150926285	150944561	0	4	10,137,47,76,	0,10518,12413,18200	-12	-11.2	6.83	-3.59	-4.49	4.06	exon	MTHFD1L	protein_coding
ENSG00000167258	17	39471475	39471475	1.40E-05	+	39471370	39471581	0	1	211,	0	-4.85	-4.27	6.05	-1.35	-1.95	4.06	CDS	CDK12	protein_coding
ENSG00000149930	16	29983583	29983583	1.00E-27	+	29983199	29985183	0	3	133,162,66,	0,303,1918	-27	-25.8	31.4	-3.03	-3.88	4.06	CDS	TAOK2	protein_coding
ENSG00000057757	1	23786368	23786368	1.40E-05	+	23785708	23787334	0	3	71,109,60,	0,606,1566	-4.85	-4.27	6.72	-1.35	-1.95	4.06	CDS	PITHD1	protein_coding
ENSG00000166181	11	43335955	43335955	1.60E-15	+	43335281	43336054	0	2	73,197,	0,576	-14.8	-13.8	5.71	-14.7	-16.1	4.06	CDS	API5	protein_coding
ENSG00000160293	9	133834292	133834292	2.00E-12	-	133807283	133861302	0	6	43,99,15,103,69,91,	0,1756,2907,4830,26988,53928	-11.7	-10.8	20.2	-2.36	-3.12	4.05	CDS	VAV2	protein_coding
ENSG00000060982	12	24816223	24816223	5.00E-79	-	24816073	24816373	0	1	300,	0	-78.3	-76.7	21.5	-8.31	-9.51	4.05	three_prime_utr	BCAT1	protein_coding
ENSG00000110092	11	69653348	69653348	2.00E-21	+	69653003	69653694	0	1	691,	0	-20.7	-19.6	19.3	-8.69	-9.89	4.05	three_prime_utr	CCND1	protein_coding
ENSG00000108819	17	50134182	50134182	4.00E-65	-	50133853	50134511	0	1	658,	0	-64.4	-62.9	42.6	-4.32	-5.29	4.05	three_prime_utr	PPP1R9B	protein_coding
ENSG00000138757	4	75643529	75643529	1.30E-19	-	75643260	75643799	0	1	539,	0	-18.9	-17.8	17.9	-2.09	-2.81	4.05	three_prime_utr	G3BP2	protein_coding
ENSG00000166145	15	40844719	40844719	7.90E-34	+	40844526	40844913	0	1	387,	0	-33.1	-31.8	25.4	-4.41	-5.38	4.05	CDS	SPINT1	protein_coding
ENSG00000148773	10	128097093	128097093	4.00E-21	-	128096958	128097229	0	1	271,	0	-20.4	-19.3	37	-1.42	-2.03	4.05	three_prime_utr	MKI67	protein_coding
ENSG00000189403	13	30460684	30460684	2.00E-48	-	30460444	30460924	0	1	480,	0	-47.7	-46.3	61.6	-3.09	-3.94	4.05	three_prime_utr	HMGB1	protein_coding
ENSG00000112531	6	163572371	163572371	3.40E-10	+	163572086	163572657	0	1	571,	0	-9.47	-8.68	22.4	-1.92	-2.61	4.05	three_prime_utr	QKI	protein_coding
ENSG00000143398	1	151232626	151232626	1.60E-32	+	151227357	151233332	0	5	43,131,118,153,4,	0,4313,4890,5193,5971	-31.8	-30.5	18.6	-7.77	-8.94	4.05	CDS	PIP5K1A	protein_coding
[truncated: 4,989 more rows]
