# Supplementary material for: Overview of distinct N6-Methyladenosine profiles of messenger RNA in osteoarthritis
Source: Front Genet. 2023 May 9;14:1168365. doi: 10.3389/fgene.2023.1168365 (PMC10203613; doi:10.3389/fgene.2023.1168365)
Supplement: Supplementary file 2 [file Table4.XLS]

Table S4. 2770 Differentially expressed genes identified from GSE114007.
baseMean	log2FoldChange	lfcSE	stat	pvalue	padj
DDIT3	239.1206005	-2.734457297	0.165634028	-16.50903094	3.16E-61	6.08E-57
MAFF	293.4026212	-3.124734292	0.199778237	-15.64101449	3.83E-55	3.68E-51
KLF10	891.447877	-2.309884885	0.17616785	-13.11184127	2.82E-39	1.81E-35
ETS2	1009.084852	-2.180457867	0.171869764	-12.68668678	7.01E-37	3.37E-33
HILPDA	1861.665997	-3.805196813	0.307892719	-12.35883987	4.36E-35	1.68E-31
ADM	1600.772554	-4.223871411	0.355481016	-11.88212935	1.47E-32	4.70E-29
CFI	109.3983101	3.324010425	0.280210347	11.8625542	1.85E-32	5.09E-29
SESN2	135.0093964	-2.917727242	0.246466795	-11.83821635	2.48E-32	5.96E-29
PFKFB3	4472.908906	-2.387654796	0.20421429	-11.6919085	1.40E-31	3.00E-28
ZNF395	1844.008763	-2.155784984	0.186603689	-11.55274579	7.15E-31	1.38E-27
GPT2	374.7975862	-1.984570714	0.176829064	-11.22310254	3.14E-29	5.50E-26
IER2	496.2614175	-2.736255428	0.244144729	-11.20751385	3.75E-29	6.01E-26
DHRS13	73.1548689	-2.52061689	0.225329637	-11.18635315	4.76E-29	7.04E-26
LOC143666	114.3930379	-3.154516917	0.284646728	-11.08221737	1.53E-28	2.10E-25
CISH	172.313444	-3.147398863	0.286886408	-10.97088875	5.28E-28	6.77E-25
ERRFI1	5544.178787	-2.544606829	0.235017828	-10.82729277	2.56E-27	3.08E-24
SPOCK1	327.2071234	3.075140808	0.296703495	10.36435655	3.60E-25	4.08E-22
MYO7A	91.39446203	-2.93811616	0.28420202	-10.33812554	4.74E-25	5.07E-22
JUN	1302.396432	-3.028288821	0.293120794	-10.33119753	5.09E-25	5.16E-22
DHRS3	854.493613	-2.061682897	0.200531076	-10.2811142	8.57E-25	8.25E-22
MTFP1	58.41382853	-2.378091612	0.232016018	-10.24968721	1.19E-24	1.09E-21
BHLHE40	5430.18555	-2.438083481	0.238935773	-10.20392824	1.90E-24	1.67E-21
JMJD6	316.4909467	-1.425885117	0.140595186	-10.1417777	3.60E-24	3.02E-21
SLC38A3	651.341912	-3.020002651	0.299296285	-10.0903446	6.10E-24	4.89E-21
FEM1C	427.4668324	-1.117741365	0.112627895	-9.924196535	3.27E-23	2.52E-20
GADD45B	1411.883635	-2.816853424	0.284301332	-9.907985315	3.84E-23	2.85E-20
TUBB4B	558.1591282	-2.062501316	0.208762481	-9.879655146	5.10E-23	3.64E-20
HK2	841.1765599	-2.526081613	0.261798707	-9.648946117	4.97E-22	3.30E-19
ING1	363.8677527	-1.742842885	0.180616223	-9.649426047	4.94E-22	3.30E-19
IRF2BP2	1131.618153	-1.280224402	0.133342553	-9.601019133	7.92E-22	5.08E-19
COL1A1	7837.956815	5.773410449	0.604748758	9.546791744	1.34E-21	8.31E-19
CTH	123.8711042	-2.244530915	0.236004367	-9.510548242	1.90E-21	1.11E-18
FAM166A	21.09211108	-3.035697617	0.319212899	-9.50994658	1.91E-21	1.11E-18
GRIA2	70.67707054	4.350644679	0.459061653	9.477255723	2.61E-21	1.48E-18
CDKN1A	423.0148585	-2.986249889	0.316553809	-9.433624881	3.96E-21	2.18E-18
SLC2A1	1086.076732	-2.156756085	0.228783561	-9.427058818	4.22E-21	2.26E-18
FAM84B	68.09045895	-1.966277349	0.209302964	-9.394407557	5.75E-21	2.99E-18
ATF3	111.3119982	-3.509506216	0.374958509	-9.359718821	7.99E-21	4.05E-18
PIM2	65.51095304	-2.170048004	0.232683707	-9.326170856	1.10E-20	5.42E-18
DDIT4	6392.959596	-3.507331241	0.377592966	-9.288656183	1.56E-20	7.52E-18
SKP2	58.18820802	1.395717239	0.150830973	9.253518742	2.17E-20	1.02E-17
CCNL1	1132.811733	-1.992227965	0.215462148	-9.246301419	2.32E-20	1.07E-17
TOB1	796.941258	-2.749171139	0.297705171	-9.23454278	2.59E-20	1.16E-17
JUNB	2538.045403	-1.909098787	0.207497488	-9.200587486	3.56E-20	1.56E-17
SLC6A8	326.952965	-1.827150984	0.198772174	-9.192186964	3.85E-20	1.65E-17
POSTN	1386.580269	6.491857107	0.716217662	9.064084075	1.26E-19	5.26E-17
VEGFA	6619.214712	-2.593392115	0.286437244	-9.053962657	1.38E-19	5.65E-17
KBTBD11	236.6236369	-1.773681681	0.196174599	-9.041342222	1.55E-19	6.21E-17
C19orf35	27.75635371	-2.870340998	0.318793036	-9.00377571	2.18E-19	8.41E-17
CEP95	413.1223531	-1.594723908	0.177121344	-9.0035671	2.19E-19	8.41E-17
CCNJ	44.68031759	1.316554163	0.146688628	8.975161755	2.83E-19	1.06E-16
SIAH2	180.1058916	-1.075645813	0.119866379	-8.973707422	2.87E-19	1.06E-16
IRS2	269.2351278	-1.977272756	0.220615942	-8.962510759	3.17E-19	1.15E-16
ST6GALNAC5	54.15911461	4.077216898	0.455095791	8.959030127	3.28E-19	1.17E-16
LOC399715	124.0155631	-2.701801032	0.302377659	-8.935187346	4.06E-19	1.42E-16
SULF1	876.0239001	2.189646722	0.245416967	8.922148899	4.57E-19	1.57E-16
HMGB2	391.7185656	-1.803996469	0.202779031	-8.896365947	5.77E-19	1.95E-16
ELMSAN1	622.5169879	-1.709596049	0.192233473	-8.893331765	5.93E-19	1.97E-16
SNAPC1	431.1511862	-1.426154078	0.160909805	-8.863065116	7.78E-19	2.54E-16
SAP30	236.2324772	-1.638700642	0.184992198	-8.858214882	8.13E-19	2.61E-16
RND1	83.01039957	-5.080118559	0.575982538	-8.819917662	1.15E-18	3.61E-16
NCK1	218.155004	-1.194721965	0.135964475	-8.787015617	1.54E-18	4.77E-16
THBS2	751.3944878	2.492516589	0.284097356	8.773459293	1.73E-18	5.29E-16
AKAP12	138.6116798	-1.905464159	0.217272079	-8.769944881	1.79E-18	5.38E-16
PPP1R15A	388.1456174	-2.242061029	0.256239378	-8.749869164	2.14E-18	6.33E-16
CSRNP1	483.2757985	-3.154050462	0.360574483	-8.747292486	2.19E-18	6.37E-16
DUSP2	20.78527893	-4.266313925	0.488073357	-8.741132586	2.31E-18	6.63E-16
MXI1	900.6652352	-2.0510564	0.234688921	-8.739468348	2.34E-18	6.63E-16
PREX2	90.38884445	2.851817818	0.328360182	8.685029347	3.79E-18	1.06E-15
LRRC15	176.2807257	4.57286103	0.52766738	8.666181017	4.47E-18	1.23E-15
GALNT7	176.2081804	1.347900704	0.156228002	8.627779201	6.26E-18	1.70E-15
ELF3	59.56555424	-3.509900234	0.408981876	-8.582043467	9.32E-18	2.42E-15
H1FX	429.9011266	-1.687568367	0.196629908	-8.58246025	9.29E-18	2.42E-15
LOC100507217	540.5202121	-1.326046274	0.154561885	-8.579387294	9.54E-18	2.45E-15
BCOR	607.4347043	-1.76365626	0.206531118	-8.539421437	1.35E-17	3.42E-15
TGFBI	2259.675945	4.172870298	0.489871241	8.518300217	1.62E-17	4.05E-15
RNF39	22.23344525	-2.196640598	0.258011046	-8.513746343	1.68E-17	4.16E-15
CCNG2	451.0827133	-1.521887275	0.178815339	-8.510943666	1.73E-17	4.20E-15
SOX9	3780.670191	-2.163534079	0.254399104	-8.504487799	1.82E-17	4.39E-15
BEND5	27.7660948	-1.68504101	0.199026607	-8.466410787	2.53E-17	6.01E-15
ASPM	41.89947763	4.264733786	0.503988527	8.461966019	2.63E-17	6.10E-15
ITPRIP	543.433309	-2.46328951	0.291073665	-8.462770117	2.61E-17	6.10E-15
CHPF2	408.9452829	1.558827264	0.184704178	8.439588524	3.18E-17	7.30E-15
PIGA	145.4915172	-2.246080041	0.266351983	-8.432751346	3.38E-17	7.65E-15
NXT1	93.01231172	-1.420613611	0.168945362	-8.408716274	4.15E-17	9.28E-15
EPDR1	39.43480163	2.503182565	0.297946439	8.401451526	4.41E-17	9.76E-15
SH3KBP1	132.1765611	1.42632198	0.170202834	8.380130624	5.29E-17	1.16E-14
TYMP	70.24150902	2.164060246	0.259719061	8.332311991	7.93E-17	1.71E-14
HERPUD1	1439.337386	-1.575329831	0.189765557	-8.301452873	1.03E-16	2.20E-14
DIO2	693.8447477	3.028031804	0.365492959	8.284788329	1.18E-16	2.48E-14
FOSL2	1048.742077	-2.376919699	0.287252574	-8.274668049	1.29E-16	2.66E-14
CEBPG	241.5796343	-1.548293387	0.187852289	-8.242078912	1.69E-16	3.43E-14
BICD2	169.1689752	1.138678351	0.138239523	8.236995671	1.77E-16	3.54E-14
KLF11	114.7970143	-1.296958869	0.157660326	-8.22628562	1.93E-16	3.83E-14
OPTC	34.31704959	-2.583951547	0.314618354	-8.212971423	2.16E-16	4.24E-14
KLF4	1238.247216	-1.63766629	0.199584495	-8.20537833	2.30E-16	4.47E-14
HERC5	85.17112528	-2.40032806	0.293358372	-8.182238149	2.79E-16	5.36E-14
FAM210A	230.7277752	-1.475189392	0.180532255	-8.171334231	3.05E-16	5.81E-14
TTC9	53.38574727	2.754362388	0.338235557	8.143325952	3.85E-16	7.26E-14
SIK1	350.588883	-3.191545538	0.391981671	-8.142078498	3.89E-16	7.26E-14
MXD1	183.1190868	-1.078745895	0.133231342	-8.096787727	5.64E-16	1.04E-13
RRAGD	211.9260274	-1.459826889	0.180793305	-8.07456278	6.77E-16	1.23E-13
YTHDC1	930.2748013	-1.137063451	0.141128495	-8.056937403	7.82E-16	1.41E-13
UBC	7280.023784	-1.674437215	0.208345959	-8.036811592	9.22E-16	1.64E-13
GRPEL1	209.2988235	-1.422306622	0.177159663	-8.028388601	9.88E-16	1.74E-13
SMIM13	40.82704544	1.620631161	0.202166324	8.016326026	1.09E-15	1.91E-13
ANGPTL4	1554.342901	-2.724738621	0.342084526	-7.965103388	1.65E-15	2.86E-13
PMS2CL	52.55961277	-1.173642123	0.147696526	-7.946308264	1.92E-15	3.30E-13
NEAT1	10591.7606	-1.431446382	0.180167138	-7.945102516	1.94E-15	3.31E-13
RORC	241.141839	-1.801809026	0.226888146	-7.941397793	2.00E-15	3.38E-13
MYZAP	34.93976537	-2.401371096	0.302850489	-7.929229712	2.21E-15	3.69E-13
KIT	59.09379531	-3.498842593	0.442789237	-7.90182394	2.75E-15	4.52E-13
PIM3	582.0226699	-1.721143431	0.217871597	-7.899806391	2.79E-15	4.56E-13
PELO	365.6780295	-1.271969676	0.161305344	-7.885477587	3.13E-15	5.07E-13
HTRA1	12001.45985	2.459111786	0.314210873	7.826310283	5.02E-15	8.06E-13
GPRC5A	319.1505342	-2.255016274	0.288507619	-7.816141158	5.45E-15	8.66E-13
LONRF3	64.79884963	-2.478499667	0.317218491	-7.813225711	5.57E-15	8.80E-13
CDKN1B	542.8507632	-1.30431	0.167035833	-7.808564065	5.78E-15	9.05E-13
GSE1	240.859143	-1.451292089	0.186441836	-7.784154683	7.02E-15	1.09E-12
EGLN3	433.4813858	-1.718787735	0.221708224	-7.752476206	9.01E-15	1.39E-12
C14orf119	86.26429997	1.380812896	0.178976148	7.715066574	1.21E-14	1.83E-12
ANKRD37	76.6635238	-2.16800417	0.281397097	-7.704429754	1.31E-14	1.98E-12
TREM1	75.85307695	4.024166657	0.523673758	7.684491718	1.54E-14	2.29E-12
AVPI1	231.4994579	-2.14243488	0.278953229	-7.680265568	1.59E-14	2.35E-12
ANLN	33.90466388	3.409282918	0.444976206	7.661719593	1.83E-14	2.70E-12
BNIP3L	2139.877664	-1.063480913	0.138990919	-7.651441709	1.99E-14	2.90E-12
KLF9	1501.86258	-1.875364804	0.245217241	-7.647768974	2.04E-14	2.94E-12
MMP13	122.0868183	3.698901477	0.483668883	7.647590339	2.05E-14	2.94E-12
ALDH1L1	145.1597511	-2.481584299	0.324638367	-7.644149775	2.10E-14	3.00E-12
THY1	297.9173391	3.862142817	0.505374712	7.642137067	2.14E-14	3.02E-12
RLF	780.5773659	-1.121341437	0.147051604	-7.625496142	2.43E-14	3.42E-12
IRF1	189.4604941	-2.879914576	0.379607942	-7.586549854	3.29E-14	4.58E-12
SLC2A3	417.0375692	-1.99581673	0.263322559	-7.579360978	3.47E-14	4.81E-12
IFRD1	461.8628315	-1.651499404	0.218031859	-7.574578385	3.60E-14	4.95E-12
FNBP1	169.1293617	-1.08080875	0.142821446	-7.567552235	3.80E-14	5.19E-12
SPEN	1412.553613	-1.051601717	0.139096248	-7.560245016	4.02E-14	5.45E-12
NOD2	39.40547138	-2.73076514	0.361498171	-7.554022008	4.22E-14	5.68E-12
MKNK2	688.7065909	-2.076963092	0.274985697	-7.552985895	4.25E-14	5.69E-12
P4HA3	184.08165	2.081746708	0.275866875	7.546200341	4.48E-14	5.95E-12
FAP	694.3277698	2.338176178	0.310015648	7.542123101	4.62E-14	6.10E-12
SLC47A1	239.352043	-2.019338389	0.267951077	-7.536220463	4.84E-14	6.33E-12
NFIL3	412.7544945	-2.745227392	0.365190735	-7.517242718	5.59E-14	7.28E-12
CTSC	225.7122116	2.521809971	0.336410054	7.496238406	6.57E-14	8.48E-12
PDGFC	297.4624631	1.909298201	0.254847268	7.491931223	6.79E-14	8.71E-12
PTPRU	343.8479281	-1.265146412	0.168949287	-7.488320516	6.98E-14	8.89E-12
L3MBTL4	62.39341749	-1.991661837	0.266638315	-7.469526048	8.05E-14	1.02E-11
NACC1	45.32589384	1.144091229	0.153265056	7.464788529	8.34E-14	1.05E-11
SLC37A2	580.7918407	-1.764653081	0.237265659	-7.437456763	1.03E-13	1.28E-11
CHI3L2	13991.44001	3.303037355	0.444338991	7.433597826	1.06E-13	1.31E-11
ITPKC	257.2686766	-2.205674355	0.297202156	-7.42146148	1.16E-13	1.43E-11
PLEKHG2	197.5463734	-2.128428003	0.286815109	-7.420906139	1.16E-13	1.43E-11
RELT	103.2352565	-2.035608168	0.275629444	-7.385307378	1.52E-13	1.85E-11
HES1	875.4377386	-2.393859296	0.325328076	-7.358292981	1.86E-13	2.26E-11
CENPF	48.3874241	3.072499749	0.418329903	7.344681146	2.06E-13	2.47E-11
STAC2	199.0800692	-2.479591839	0.338034621	-7.335319178	2.21E-13	2.63E-11
ATOH8	610.9234665	-2.383373269	0.325912831	-7.312916337	2.61E-13	3.09E-11
DNAJB9	707.2306623	-1.582079265	0.216387717	-7.311317343	2.65E-13	3.10E-11
PRSS23	213.51711	2.723059626	0.372609772	7.308073569	2.71E-13	3.14E-11
TXNIP	5823.279563	-2.565671622	0.351075614	-7.308031422	2.71E-13	3.14E-11
IGFBP3	115.4169517	3.275317803	0.448471986	7.303282939	2.81E-13	3.23E-11
MKI67	41.49525146	3.969655785	0.543584561	7.302738286	2.82E-13	3.23E-11
FAM160A1	279.1932291	-1.850793787	0.253661575	-7.2963112	2.96E-13	3.35E-11
N4BP2L1	148.1523766	-1.744105869	0.239307062	-7.288150438	3.14E-13	3.54E-11
ADAMTS14	30.40984279	3.103570727	0.426099803	7.28367088	3.25E-13	3.64E-11
TUBB3	14.99390797	3.539239436	0.48610403	7.280827183	3.32E-13	3.69E-11
FOXD2-AS1	66.37729462	-1.612256372	0.22186183	-7.266938951	3.68E-13	4.07E-11
GBP2	965.08555	-1.34876755	0.185960269	-7.252987733	4.08E-13	4.48E-11
BHLHE41	2664.067457	-2.012258859	0.277714985	-7.245769817	4.30E-13	4.70E-11
RNU4ATAC	11.38800957	-2.841111678	0.392608225	-7.236505747	4.60E-13	4.98E-11
KDELC1	56.5808285	1.459620034	0.201812009	7.232572731	4.74E-13	5.10E-11
ARHGEF2	732.7199283	-1.31197864	0.181581758	-7.225277772	5.00E-13	5.35E-11
IFT122	299.6653749	-1.140649273	0.158041622	-7.217397899	5.30E-13	5.64E-11
SPRY4	167.8092582	-1.794712906	0.248854466	-7.211897524	5.52E-13	5.84E-11
CD276	222.8615957	1.60604453	0.223065006	7.199894582	6.03E-13	6.30E-11
GDE1	155.4093425	1.165904855	0.161918238	7.200577689	6.00E-13	6.30E-11
HBB	93.98396745	5.550543848	0.771059746	7.198591126	6.08E-13	6.33E-11
IL11	25.73562786	5.252854348	0.729838666	7.197281528	6.14E-13	6.36E-11
HIP1R	143.1186683	-1.551569197	0.215669427	-7.19420096	6.28E-13	6.47E-11
RYBP	314.6588414	-1.252454996	0.174269832	-7.186872122	6.63E-13	6.79E-11
MMP19	30.6061218	3.324026487	0.464314668	7.158995221	8.13E-13	8.28E-11
PDK1	1109.405172	-1.529861878	0.213975397	-7.149709254	8.70E-13	8.81E-11
NT5E	1515.50767	1.654518085	0.231466211	7.147989677	8.81E-13	8.87E-11
ISM1-AS1	108.8792182	2.4268508	0.339715833	7.143767137	9.08E-13	9.10E-11
GPR68	33.76893906	2.437811338	0.3415181	7.138161457	9.46E-13	9.43E-11
ZKSCAN4	22.24716904	1.371351317	0.192168017	7.136209954	9.59E-13	9.52E-11
TOP2A	42.10432804	3.970655824	0.556580225	7.134022462	9.75E-13	9.62E-11
CECR5	66.14398472	-1.201721176	0.16871869	-7.12263223	1.06E-12	1.04E-10
KIAA1683	113.1576571	-2.399142278	0.336848984	-7.122308194	1.06E-12	1.04E-10
SNHG1	179.4739784	-1.129767148	0.159052522	-7.103107435	1.22E-12	1.18E-10
CLUHP3	21.21360668	-1.816761997	0.255953851	-7.098006103	1.27E-12	1.21E-10
SASH1	915.0665579	-1.344340628	0.189392487	-7.098172965	1.26E-12	1.21E-10
KLF2	237.4991848	-2.242392702	0.316378047	-7.087700055	1.36E-12	1.30E-10
TNFSF15	31.0061396	4.068557292	0.574395943	7.083192941	1.41E-12	1.34E-10
GPX8	442.3971269	1.204877793	0.170414396	7.070281738	1.55E-12	1.45E-10
PTP4A1	804.8503769	-1.046881096	0.148160057	-7.065879398	1.60E-12	1.49E-10
MEX3D	25.94636548	2.501413064	0.354459502	7.056978432	1.70E-12	1.58E-10
ARNTL	149.6620892	-1.940706112	0.27532843	-7.048694944	1.81E-12	1.66E-10
COL1A2	15354.67831	3.031622169	0.430063406	7.049244666	1.80E-12	1.66E-10
TNFAIP6	420.5272347	3.805133925	0.54010215	7.045211586	1.85E-12	1.69E-10
SNHG15	42.67953502	-1.074030483	0.152520138	-7.041892946	1.90E-12	1.72E-10
FOXP2	135.410171	-1.082209232	0.153731728	-7.039595825	1.93E-12	1.73E-10
STX11	51.04673036	-1.887735154	0.268153955	-7.039743854	1.93E-12	1.73E-10
CCND1	460.8022646	2.180225035	0.310281813	7.026596283	2.12E-12	1.89E-10
KRBA1	159.2167512	-1.676604601	0.23876419	-7.022010309	2.19E-12	1.95E-10
BTG2	915.4960245	-2.428322839	0.346723845	-7.003622262	2.49E-12	2.21E-10
PROSER2	59.14822607	-1.237735965	0.176815637	-7.000149916	2.56E-12	2.26E-10
TMEM19	126.754272	1.39193321	0.198889352	6.998530577	2.59E-12	2.27E-10
GYS1	217.9786784	-1.729180348	0.247194594	-6.995219125	2.65E-12	2.31E-10
CTIF	261.0787978	-1.165023574	0.166591374	-6.993300692	2.68E-12	2.33E-10
KCTD21	45.12084745	1.037992596	0.148572139	6.986455228	2.82E-12	2.43E-10
TAS1R1	17.45340423	-1.93131975	0.276888309	-6.97508594	3.06E-12	2.63E-10
TLE3	308.6326713	-1.342399284	0.192715153	-6.965717339	3.27E-12	2.80E-10
FAM43A	128.522026	-2.187358372	0.314277807	-6.959951754	3.40E-12	2.90E-10
LIPA	65.94394897	1.815596749	0.262122472	6.926520784	4.31E-12	3.66E-10
ST3GAL5	44.51422296	-1.791612889	0.258850176	-6.921428116	4.47E-12	3.77E-10
LOC100272217	20.29227191	-1.823161107	0.263694954	-6.913902143	4.72E-12	3.96E-10
IGFBP1	6.270006685	5.694201616	0.824415234	6.906958266	4.95E-12	4.14E-10
SHC4	131.9677187	2.816620327	0.407828585	6.906382805	4.97E-12	4.14E-10
C10orf10	2537.098021	-2.17001255	0.314426467	-6.901494563	5.15E-12	4.27E-10
ECM1	132.4503364	1.865820111	0.270628919	6.894385549	5.41E-12	4.47E-10
VPS37B	128.2396331	-1.569353408	0.227720524	-6.891576482	5.52E-12	4.52E-10
GGA2	397.2834363	-1.12159677	0.162809897	-6.888996256	5.62E-12	4.58E-10
SNX10	12.94572001	3.447190354	0.500958047	6.88119569	5.94E-12	4.82E-10
GLRB	36.02773765	1.971749089	0.28675361	6.876109041	6.15E-12	4.97E-10
LYPLA1	96.03007116	1.058490458	0.154348946	6.857775725	6.99E-12	5.59E-10
PAIP2B	123.0937046	-1.879075319	0.274413814	-6.847597407	7.51E-12	5.97E-10
ULK1	177.3376662	-1.638924659	0.23972022	-6.836822777	8.10E-12	6.39E-10
MLXIP	241.2673696	-1.517804528	0.222124195	-6.833134624	8.31E-12	6.53E-10
MMP11	12.50242404	4.003587842	0.586074293	6.831195102	8.42E-12	6.59E-10
BCL7A	35.45543016	-1.722632349	0.252473887	-6.823011954	8.92E-12	6.95E-10
EXTL2	168.9625565	1.535126838	0.225321542	6.813049589	9.56E-12	7.39E-10
FOSB	1688.473479	-3.452377038	0.507029574	-6.80902499	9.83E-12	7.57E-10
FUT4	301.3384155	1.380421748	0.20367289	6.777641074	1.22E-11	9.33E-10
IER5	574.4486455	-2.099621994	0.309835417	-6.776571947	1.23E-11	9.36E-10
GAB2	304.7388747	-1.880589766	0.27913334	-6.737245231	1.61E-11	1.21E-09
RASSF7	54.63725067	-2.031816896	0.301629963	-6.736124211	1.63E-11	1.22E-09
SLC3A2	376.0482487	-1.579637157	0.235177723	-6.71678057	1.86E-11	1.38E-09
FAM98A	222.2198151	1.028182586	0.153608019	6.693547586	2.18E-11	1.61E-09
LOC400940	20.23638047	3.108216043	0.464611358	6.689926949	2.23E-11	1.64E-09
THRA	276.4404283	-1.489145004	0.222762314	-6.684905435	2.31E-11	1.69E-09
ADSSL1	662.0626561	-2.009374599	0.300763462	-6.68091325	2.37E-11	1.73E-09
DNM3OS	467.7658689	1.16655455	0.174974143	6.667011059	2.61E-11	1.90E-09
PHF21A	499.4468427	-1.108885752	0.166391208	-6.664328994	2.66E-11	1.92E-09
ELL3	56.08666024	-1.054082835	0.158300917	-6.658728546	2.76E-11	1.99E-09
CDK6	302.644373	1.830908231	0.275409918	6.647938624	2.97E-11	2.13E-09
PPFIA4	488.1772823	-1.64528546	0.247758648	-6.640678218	3.12E-11	2.22E-09
ENC1	72.74153698	2.031278644	0.30592394	6.63981591	3.14E-11	2.22E-09
NOV	39.84185561	2.575105733	0.388214513	6.633203157	3.28E-11	2.32E-09
BRE-AS1	14.6655449	-2.38870852	0.36038028	-6.62829975	3.40E-11	2.39E-09
RARA	700.1580674	-2.337432448	0.353471513	-6.612788753	3.77E-11	2.64E-09
SLC7A5	218.816975	-2.022523683	0.306157381	-6.606156869	3.94E-11	2.75E-09
HMGA2	15.06376429	2.921191554	0.442279258	6.604857686	3.98E-11	2.77E-09
AOC2	122.4225126	2.406707447	0.365088458	6.59212143	4.34E-11	2.99E-09
PPP1R14C	93.99358644	2.373149955	0.36006911	6.590817957	4.37E-11	3.01E-09
MPP2	115.5752625	-1.603905046	0.243851637	-6.577380686	4.79E-11	3.28E-09
ISM1	1216.364746	1.592820402	0.242756541	6.561390264	5.33E-11	3.63E-09
KLF5	97.05364834	-1.78954902	0.272728854	-6.561641703	5.32E-11	3.63E-09
SPSB2	30.39807733	-1.28369724	0.196245022	-6.541298363	6.10E-11	4.10E-09
ARNTL2	87.97631165	1.968077457	0.301049696	6.537383976	6.26E-11	4.18E-09
DAPK2	79.39697295	-1.854857692	0.283708755	-6.537893726	6.24E-11	4.18E-09
LOC150381	110.6814851	-1.40203826	0.214826063	-6.526388093	6.74E-11	4.46E-09
RCC2	102.236475	1.134730048	0.173873252	6.526190985	6.75E-11	4.46E-09
SEMA3C	341.769309	2.189111238	0.335644369	6.522115194	6.93E-11	4.57E-09
THBS3	842.915237	1.373746222	0.210726841	6.519085156	7.07E-11	4.65E-09
SLC36A1	36.40794827	1.760586449	0.270265917	6.514274787	7.30E-11	4.78E-09
HOMER2	22.77271345	2.141922512	0.32884408	6.51348965	7.34E-11	4.79E-09
GLI3	1881.823681	1.166412285	0.179388815	6.50214609	7.92E-11	5.15E-09
LOC441666	20.69788561	2.399359954	0.369190778	6.498970451	8.09E-11	5.24E-09
RIPK3	17.3501256	1.486925725	0.228805653	6.498640678	8.10E-11	5.24E-09
ZNF516	240.2466605	-1.046347942	0.161055795	-6.496804066	8.20E-11	5.28E-09
ASS1	649.7624061	-1.199227715	0.184609375	-6.496028239	8.25E-11	5.29E-09
ALDH3A2	548.1290991	-1.145734409	0.176457294	-6.49298411	8.42E-11	5.38E-09
SHMT2	848.095929	-1.289917364	0.198699421	-6.491802342	8.48E-11	5.39E-09
S100A4	581.8023807	2.488152817	0.383582058	6.4866246	8.78E-11	5.56E-09
FAM83G	72.45511072	-2.103327788	0.324442535	-6.48289777	9.00E-11	5.68E-09
RNMT	616.1860113	-1.388607811	0.214333287	-6.478731481	9.25E-11	5.82E-09
CD300C	8.764385549	3.041640239	0.469612783	6.476911089	9.36E-11	5.87E-09
ATP8A1	107.3850893	-1.489825575	0.23006744	-6.475603732	9.44E-11	5.90E-09
VANGL1	89.97009025	1.706148027	0.263988803	6.462956036	1.03E-10	6.40E-09
SLC5A10	23.73837765	-1.832360241	0.283959043	-6.452903291	1.10E-10	6.81E-09
FZD5	66.5111924	-2.05257496	0.318214327	-6.450290845	1.12E-10	6.91E-09
ADCY7	104.2394903	1.518000854	0.235361739	6.449650049	1.12E-10	6.92E-09
TTC21A	79.41569487	-1.202979822	0.186574054	-6.447733724	1.14E-10	6.98E-09
ZBTB39	40.71016815	1.252475958	0.194354772	6.444276846	1.16E-10	7.12E-09
STK32B	162.0488376	-1.745487278	0.271181696	-6.436596939	1.22E-10	7.47E-09
MIR4505	6.475429316	-3.327764757	0.517088144	-6.435585105	1.23E-10	7.49E-09
WWP2	8846.494872	-1.36099163	0.211490501	-6.435237615	1.23E-10	7.49E-09
TLL1	26.37345274	3.154612604	0.491324844	6.42062506	1.36E-10	8.19E-09
AMTN	110.2168804	4.516885473	0.703645967	6.41925867	1.37E-10	8.24E-09
RALGDS	225.4716124	-1.56182849	0.243423185	-6.416104087	1.40E-10	8.38E-09
LOC100506801	14.4422187	-2.340140401	0.364807121	-6.414733337	1.41E-10	8.43E-09
KIF23	10.99831433	3.14058418	0.48992698	6.410310732	1.45E-10	8.65E-09
JAK3	100.5557403	1.370685921	0.213953604	6.40646334	1.49E-10	8.85E-09
CERK	587.1727782	-1.28024325	0.199939572	-6.403150885	1.52E-10	9.01E-09
CSN1S1	9.241560967	5.916684495	0.924664477	6.398736666	1.57E-10	9.25E-09
GADD45A	391.7031935	-1.837613199	0.287317204	-6.395764597	1.60E-10	9.40E-09
LOC100188947	54.75141306	-2.194708064	0.343213287	-6.394589449	1.61E-10	9.45E-09
TLN2	135.8189561	-1.213843941	0.189931886	-6.390943453	1.65E-10	9.65E-09
C7orf73	291.619987	1.387515478	0.217459312	6.380575138	1.76E-10	1.03E-08
C22orf26	80.22229554	-2.044402168	0.320591903	-6.376961325	1.81E-10	1.05E-08
ICAM1	483.8715686	-1.687976529	0.264724907	-6.376341951	1.81E-10	1.05E-08
THEMIS2	20.36502751	2.759393256	0.4335728	6.364313567	1.96E-10	1.13E-08
PPM1J	24.34056527	-1.581673323	0.248750306	-6.358477897	2.04E-10	1.17E-08
BMP1	297.8824411	1.363002853	0.214443446	6.356001458	2.07E-10	1.19E-08
SOX11	77.13385122	3.166651252	0.498319869	6.354655813	2.09E-10	1.20E-08
MYLIP	237.3056793	-1.290330492	0.20310297	-6.353085291	2.11E-10	1.20E-08
RHOB	1882.275517	-1.840843609	0.28995276	-6.348770771	2.17E-10	1.23E-08
KCNS3	13.80424825	2.700579847	0.425685306	6.344075793	2.24E-10	1.27E-08
PENK	109.8117392	4.598434828	0.725591816	6.337495442	2.34E-10	1.32E-08
RIOK3	519.0752951	-1.310913271	0.206865875	-6.337020422	2.34E-10	1.32E-08
SLC38A7	20.10043266	1.441678401	0.227601267	6.334228368	2.39E-10	1.34E-08
PNRC1	1923.361178	-1.699677423	0.268464864	-6.331098229	2.43E-10	1.36E-08
LOC100132891	8.807941711	3.314313346	0.523803313	6.327400501	2.49E-10	1.39E-08
TUBA8	27.01556844	-1.799750095	0.284702883	-6.321502874	2.59E-10	1.44E-08
CITED2	345.1701597	-1.789758387	0.283242923	-6.318810617	2.64E-10	1.46E-08
LINGO3	6.328424078	-3.125568963	0.494984819	-6.31447439	2.71E-10	1.50E-08
EVI2A	155.7650412	1.525151968	0.241865835	6.305776793	2.87E-10	1.58E-08
RPS16P5	72.29419491	-2.179477589	0.346508372	-6.289826638	3.18E-10	1.75E-08
ECT2	30.53334763	2.118594392	0.337261989	6.281746714	3.35E-10	1.84E-08
BNIP3	1836.663947	-2.030212794	0.323591332	-6.27400241	3.52E-10	1.92E-08
TRIB1	149.5914769	-2.205364558	0.352014927	-6.264974547	3.73E-10	2.03E-08
LOC148696	277.5530765	-1.692206695	0.270260692	-6.261386674	3.82E-10	2.07E-08
COL5A1	7737.43894	1.808747643	0.289174721	6.25486086	3.98E-10	2.15E-08
FTSJD1	75.80827381	1.44423809	0.230921257	6.254244876	3.99E-10	2.15E-08
ASH1L-AS1	18.34065011	-1.433815958	0.22961379	-6.244467976	4.25E-10	2.28E-08
IPW	71.28667781	1.007424685	0.161357977	6.243414199	4.28E-10	2.29E-08
TMEM119	39.50525458	4.195971512	0.672107855	6.243003236	4.29E-10	2.29E-08
ZKSCAN7	38.74668747	1.017104368	0.163012508	6.239425313	4.39E-10	2.34E-08
ARHGDIB	111.203751	1.686268166	0.270864461	6.225505402	4.80E-10	2.55E-08
IFNE	7.931501514	3.049868682	0.490298943	6.220426793	4.96E-10	2.61E-08
GTF2E1	48.38489199	1.198804296	0.192874655	6.215457884	5.12E-10	2.69E-08
RUNX1-IT1	18.92283078	2.82912984	0.455719957	6.208044653	5.36E-10	2.81E-08
NGF	42.5556455	3.7847415	0.610071189	6.203770258	5.51E-10	2.88E-08
RAMP3	43.06267572	2.133043708	0.344101735	6.198875188	5.69E-10	2.96E-08
COL3A1	76333.19701	2.636663312	0.425622732	6.194836677	5.83E-10	3.03E-08
EGR3	109.7937595	-2.269439927	0.366373562	-6.194333227	5.85E-10	3.03E-08
RNF24	326.7086405	-1.073906815	0.173607986	-6.185814613	6.18E-10	3.19E-08
BUB1	9.257094083	3.114754991	0.504154669	6.178173445	6.48E-10	3.33E-08
VSIG4	26.33560251	4.930079893	0.798008101	6.177982263	6.49E-10	3.33E-08
NDRG1	3700.797758	-1.317139574	0.213568645	-6.167289102	6.95E-10	3.56E-08
CEP250	475.1375806	-1.107872798	0.179678715	-6.165854423	7.01E-10	3.57E-08
TINAGL1	32.18250973	-1.877342999	0.304694394	-6.161396595	7.21E-10	3.66E-08
FGD5	329.0160848	-1.138670078	0.184911123	-6.157931753	7.37E-10	3.73E-08
TGIF1	212.5157155	-1.325673579	0.215491905	-6.151848634	7.66E-10	3.87E-08
PLEKHG1	46.07449702	1.886193729	0.306976992	6.144414011	8.03E-10	4.03E-08
ST6GAL2	24.31931612	3.841173276	0.625145083	6.144450911	8.02E-10	4.03E-08
WDR5B	259.8593493	-1.160149632	0.188833112	-6.143782841	8.06E-10	4.04E-08
FRMD7	17.04891089	1.995879726	0.32501037	6.140972439	8.20E-10	4.10E-08
MOAP1	76.73319068	-1.108815419	0.180753614	-6.134402474	8.55E-10	4.26E-08
SH3D21	161.8859811	-1.783265982	0.29094277	-6.129267212	8.83E-10	4.38E-08
ZMAT3	175.620021	1.193013509	0.195263369	6.109766097	9.98E-10	4.92E-08
PRH2	42.6220154	1.528152988	0.250520352	6.099915547	1.06E-09	5.22E-08
SGSM1	60.76876945	-1.623123186	0.26617251	-6.098012102	1.07E-09	5.27E-08
ERICH1	276.0373508	-1.559543132	0.255994204	-6.092103295	1.11E-09	5.44E-08
SBF2-AS1	37.17341736	-1.374354713	0.226055758	-6.07971558	1.20E-09	5.84E-08
NR1D1	2578.952312	-2.596412538	0.428020801	-6.066089621	1.31E-09	6.34E-08
STC2	4389.511401	-2.348629381	0.387217066	-6.065407722	1.32E-09	6.34E-08
ARHGEF37	46.45593285	-1.782254461	0.293866938	-6.064834902	1.32E-09	6.34E-08
NOVA1	204.4691251	1.6589341	0.274038874	6.05364514	1.42E-09	6.78E-08
SLC35B4	163.8796476	1.267760642	0.209593873	6.048653171	1.46E-09	6.98E-08
RXFP4	19.23775163	-2.017823744	0.333670285	-6.047358236	1.47E-09	7.02E-08
HLA-J	39.31161811	-1.425511406	0.235756614	-6.046538342	1.48E-09	7.02E-08
CD55	1300.041305	1.746405845	0.288922121	6.044555666	1.50E-09	7.07E-08
DOLK	41.50562509	1.440389924	0.238490148	6.039620245	1.54E-09	7.27E-08
SLC43A2	48.50361959	-1.945225978	0.32216229	-6.038031261	1.56E-09	7.32E-08
BASP1	52.75211186	3.183524765	0.527740509	6.032367628	1.62E-09	7.53E-08
C1QB	19.22044231	4.364468511	0.723988888	6.028363945	1.66E-09	7.70E-08
ADAM12	249.1273466	2.204515225	0.365825835	6.026133246	1.68E-09	7.79E-08
C1QA	12.69198118	4.73286069	0.786127243	6.020476626	1.74E-09	8.05E-08
ZNF331	268.6475568	-1.324890719	0.220436043	-6.010318002	1.85E-09	8.55E-08
MYO15A	93.72680623	-1.273372075	0.212001792	-6.006421292	1.90E-09	8.73E-08
NUF2	4.943512725	4.064110586	0.677163544	6.001667729	1.95E-09	8.95E-08
ELL	107.6380985	-1.290912569	0.21522903	-5.997855267	2.00E-09	9.12E-08
C11orf35	10.96569512	-2.417573681	0.403462097	-5.992071379	2.07E-09	9.41E-08
SMIM3	468.0247489	-1.974265358	0.329478467	-5.992092212	2.07E-09	9.41E-08
ARL4C	83.50828845	2.86181727	0.477716534	5.99061801	2.09E-09	9.42E-08
SOX13	45.73095042	-2.09504513	0.349706379	-5.990869071	2.09E-09	9.42E-08
RASSF1	199.5608254	-1.067571901	0.178399643	-5.984159417	2.18E-09	9.78E-08
CCNH	204.335324	-1.081747727	0.180935233	-5.978646103	2.25E-09	1.01E-07
CHST6	904.9041442	1.452098984	0.242896069	5.978272877	2.26E-09	1.01E-07
PHACTR3	3.570029242	3.72861582	0.624035921	5.975001914	2.30E-09	1.03E-07
RAC2	5.155304241	4.689480108	0.785133969	5.972840679	2.33E-09	1.04E-07
ZBTB21	609.4992035	-1.175521332	0.196801228	-5.973140241	2.33E-09	1.04E-07
PAK3	11.64335088	-2.578302612	0.432084052	-5.967132092	2.41E-09	1.07E-07
ABRACL	23.98936154	1.454870061	0.244004408	5.962474493	2.48E-09	1.10E-07
PCDH12	41.9722692	1.239533841	0.20808902	5.956747931	2.57E-09	1.14E-07
HLA-L	77.12432692	-1.615655608	0.271662178	-5.94729681	2.73E-09	1.20E-07
ADAMTS5	344.0661035	2.204547247	0.370725403	5.946577246	2.74E-09	1.20E-07
OTUD1	150.7700964	-2.081883249	0.350273488	-5.943593572	2.79E-09	1.22E-07
RTN1	10.70161638	1.995938915	0.33579283	5.943959308	2.78E-09	1.22E-07
LOC150622	197.2407885	2.221617651	0.373904839	5.941665945	2.82E-09	1.23E-07
PFKFB4	168.7310655	-2.266826263	0.381514204	-5.94165627	2.82E-09	1.23E-07
MGEA5	1480.406271	-1.007783719	0.169679464	-5.939338186	2.86E-09	1.24E-07
ACADL	120.7802761	-2.232968956	0.376234806	-5.935040889	2.94E-09	1.27E-07
PLK2	34.36880707	-2.631595913	0.443472784	-5.934064064	2.96E-09	1.28E-07
ZNF442	31.61986696	-1.378239798	0.232333632	-5.932157921	2.99E-09	1.29E-07
ZFAND5	3110.451189	-1.957977791	0.330254432	-5.928694981	3.05E-09	1.31E-07
ZWINT	8.66402573	2.193819547	0.370196068	5.92610169	3.10E-09	1.33E-07
GPR124	40.64164353	1.952985658	0.330275394	5.913203626	3.36E-09	1.43E-07
LOXL1	80.94437525	1.862460679	0.314970225	5.913132508	3.36E-09	1.43E-07
FAM162A	372.4698323	-1.2719803	0.215395529	-5.905323589	3.52E-09	1.50E-07
IL6R	446.0734037	-1.974984299	0.335104314	-5.893640332	3.78E-09	1.60E-07
CIT	23.69173087	2.150360285	0.364929527	5.892535758	3.80E-09	1.61E-07
LPAL2	9.814553639	2.564160837	0.435440626	5.888657794	3.89E-09	1.64E-07
OGN	13973.6334	2.118665685	0.35992838	5.886353517	3.95E-09	1.66E-07
TSPYL2	1200.931092	-1.583538637	0.26910818	-5.884394285	4.00E-09	1.68E-07
FHDC1	124.7532812	-1.525558737	0.260016468	-5.867161988	4.43E-09	1.85E-07
PDXP	29.47147828	-1.335274535	0.227789468	-5.861880024	4.58E-09	1.90E-07
PLK3	164.8346565	-1.638846518	0.280063586	-5.851694406	4.87E-09	2.01E-07
TCTEX1D4	27.77016529	-2.326396114	0.397610262	-5.850945848	4.89E-09	2.02E-07
HOXA13	85.59471094	-1.307426135	0.223590393	-5.847416422	4.99E-09	2.06E-07
GFRA2	99.89797349	2.337694214	0.400032154	5.843765778	5.10E-09	2.09E-07
FN1	458383.8968	1.31396752	0.224988304	5.840159225	5.22E-09	2.13E-07
PCK1	49.51319189	-2.843149643	0.486924526	-5.838994527	5.25E-09	2.14E-07
LEPROTL1	101.9858752	1.183962755	0.202826979	5.837304089	5.31E-09	2.16E-07
MIR5087	6.742838526	-3.777840824	0.647194707	-5.83725544	5.31E-09	2.16E-07
ECE1	233.2180444	-1.077017595	0.184550447	-5.835898052	5.35E-09	2.17E-07
LRRC17	42.90076097	1.811489235	0.310570502	5.832779429	5.45E-09	2.20E-07
TMEM182	21.47370707	1.148972031	0.197174154	5.827193914	5.64E-09	2.27E-07
LGI2	19.78387676	1.978545233	0.339563473	5.82673165	5.65E-09	2.27E-07
HIST1H1D	12.64580496	-3.735379207	0.641306373	-5.824640709	5.72E-09	2.30E-07
P2RY6	46.98480306	1.859255975	0.319361445	5.821792212	5.82E-09	2.33E-07
SLC2A12	155.5384886	1.824359206	0.313377344	5.821605292	5.83E-09	2.33E-07
FOXN3	698.2270807	-1.110879231	0.190849636	-5.820703962	5.86E-09	2.34E-07
SULT1C4	53.18972542	-1.64339469	0.282374127	-5.819919499	5.89E-09	2.34E-07
ZNF30	28.67097326	1.292538187	0.222110641	5.819343832	5.91E-09	2.34E-07
MLLT3	137.5002959	-1.189728333	0.204594841	-5.815045619	6.06E-09	2.40E-07
ANTXR1	918.4636867	1.260362977	0.216796408	5.813578679	6.12E-09	2.42E-07
CDK1	9.818996086	3.135255147	0.540368147	5.80207247	6.55E-09	2.58E-07
IL27RA	17.19743316	1.518282718	0.26170105	5.801592	6.57E-09	2.58E-07
SLC9C1	14.94557004	2.262846434	0.390030508	5.801716499	6.56E-09	2.58E-07
NPAS2	159.8976914	-1.244425555	0.214532358	-5.800642686	6.61E-09	2.59E-07
RCBTB2	76.72359817	1.004437108	0.173443672	5.791143005	6.99E-09	2.74E-07
SBDSP1	167.8643817	-1.349174345	0.233229584	-5.784747888	7.26E-09	2.83E-07
BCR	218.7076074	-1.40806807	0.243533343	-5.781828697	7.39E-09	2.87E-07
RASSF5	78.34547307	-1.376788566	0.238201745	-5.779926442	7.47E-09	2.90E-07
TCF7	85.61154886	-1.194618993	0.206729139	-5.77866768	7.53E-09	2.92E-07
TMEM59L	7.67775309	3.311879475	0.573213487	5.777741717	7.57E-09	2.93E-07
GPR161	91.42922233	1.246278082	0.215957079	5.770952679	7.88E-09	3.03E-07
PCDH17	23.95330249	-2.72608631	0.472395452	-5.770771708	7.89E-09	3.03E-07
SPAG17	133.2976666	1.097258478	0.190203399	5.768868914	7.98E-09	3.06E-07
ASNS	126.3311116	-1.218813449	0.211669074	-5.758108276	8.51E-09	3.24E-07
SLC41A1	401.2041064	-1.118167255	0.194237142	-5.756711846	8.58E-09	3.26E-07
ZSCAN9	47.57587913	1.157804293	0.201381384	5.749311434	8.96E-09	3.40E-07
CPNE2	97.02191554	1.485592938	0.258413991	5.7488874	8.98E-09	3.40E-07
ABLIM1	288.2100881	-1.235572345	0.214983994	-5.747275978	9.07E-09	3.42E-07
TSPAN11	118.0585751	1.444802333	0.25157709	5.742980541	9.30E-09	3.50E-07
KCNJ9	11.2901144	-2.164655932	0.377053469	-5.740978699	9.41E-09	3.54E-07
PTGER3	50.99795008	2.527781349	0.440425223	5.739410954	9.50E-09	3.56E-07
SIK2	612.6216657	-1.03168041	0.179876749	-5.735485082	9.72E-09	3.63E-07
AEBP1	5905.075276	1.400548197	0.244299291	5.732919609	9.87E-09	3.68E-07
CCNB1IP1	250.6698404	-1.410375345	0.246576097	-5.719838073	1.07E-08	3.95E-07
ANPEP	112.5292376	3.079625522	0.538585152	5.717991871	1.08E-08	3.99E-07
TRAM1L1	19.46269347	1.555793569	0.272205874	5.715503295	1.09E-08	4.04E-07
OLFML2B	101.5566909	2.083938905	0.364985376	5.709650427	1.13E-08	4.17E-07
CHAC1	18.06025586	-1.537800724	0.269413646	-5.707954097	1.14E-08	4.21E-07
TUFT1	64.79971755	-1.085869724	0.190333469	-5.705090819	1.16E-08	4.27E-07
LOC284023	28.37512001	-1.216009525	0.213160771	-5.704659057	1.17E-08	4.27E-07
FSTL1	3310.484019	1.482929521	0.26011981	5.700948038	1.19E-08	4.34E-07
PPP1R3C	6573.230095	-1.743778339	0.305895497	-5.700568835	1.19E-08	4.34E-07
ZNF223	26.79440999	1.130058649	0.198432709	5.694921228	1.23E-08	4.48E-07
BCKDHA	136.9834835	-1.398041867	0.245825655	-5.687127604	1.29E-08	4.66E-07
C8orf42	138.4374386	-1.130819998	0.198829688	-5.687380043	1.29E-08	4.66E-07
KCNJ15	49.12797953	1.461764374	0.257023016	5.687289786	1.29E-08	4.66E-07
SAMD14	9.485146789	1.44090836	0.25339904	5.686321314	1.30E-08	4.67E-07
KIF26A	59.75508233	-1.138689434	0.200321736	-5.68430295	1.31E-08	4.72E-07
C12orf49	34.35792882	1.312437214	0.230958418	5.682569285	1.33E-08	4.75E-07
HIST1H2AK	11.88702669	-1.740630783	0.306305341	-5.682665465	1.33E-08	4.75E-07
LOC100134229	65.65493472	-1.432498547	0.252223657	-5.679477355	1.35E-08	4.82E-07
LOC284648	28.86425849	-1.798854592	0.316767951	-5.67877712	1.36E-08	4.84E-07
OXNAD1	221.1692739	-1.56567383	0.27615609	-5.6695249	1.43E-08	5.09E-07
GOLM1	1162.34561	1.129632246	0.199393931	5.665329143	1.47E-08	5.18E-07
CEBPB	795.0581809	-1.413713218	0.249581222	-5.664341287	1.48E-08	5.20E-07
GZF1	195.7824061	-1.041791465	0.183926243	-5.664180649	1.48E-08	5.20E-07
ADCY2	573.355155	-1.204859635	0.213171193	-5.652075312	1.59E-08	5.54E-07
PRKAG2	233.3952267	-1.603434028	0.283718069	-5.651504792	1.59E-08	5.55E-07
FBXO31	243.022746	-1.24175035	0.219888795	-5.647174296	1.63E-08	5.68E-07
C2	155.461656	1.470523767	0.260729132	5.64004396	1.70E-08	5.90E-07
OGFR	155.431916	-1.11314113	0.197444115	-5.637752893	1.72E-08	5.96E-07
NR4A2	431.655055	-1.928343618	0.342357288	-5.632547296	1.78E-08	6.13E-07
NAT2	10.08572337	2.297554266	0.408048234	5.63059481	1.80E-08	6.18E-07
FAM111B	8.61516463	2.210114739	0.39272451	5.627646569	1.83E-08	6.28E-07
VIT	745.3567864	-2.093422166	0.372307028	-5.622838167	1.88E-08	6.45E-07
TNC	10452.03726	2.866018331	0.510360045	5.615679285	1.96E-08	6.69E-07
CEP55	5.412869437	4.160322425	0.741033704	5.614214852	1.97E-08	6.74E-07
NAT1	13.40910591	1.458796313	0.259871321	5.613533293	1.98E-08	6.75E-07
SPAG4	97.07736881	-1.16626956	0.20778518	-5.612862096	1.99E-08	6.77E-07
DUSP1	3111.937672	-1.211556233	0.215941039	-5.610588153	2.02E-08	6.82E-07
OSBPL3	108.9199268	1.329727919	0.23700012	5.610663486	2.02E-08	6.82E-07
PALD1	164.2978837	-1.616524826	0.288117005	-5.610653994	2.02E-08	6.82E-07
CASC5	19.95123442	2.72037578	0.485647674	5.601541868	2.12E-08	7.16E-07
PPP4R4	636.5851399	-1.327201705	0.237124108	-5.597076228	2.18E-08	7.32E-07
PLEKHA2	122.1370776	-1.141765678	0.204150648	-5.592760497	2.23E-08	7.47E-07
TBC1D9	50.38973358	1.343117131	0.240175166	5.592239828	2.24E-08	7.48E-07
AGPAT4-IT1	47.4323005	1.031743693	0.184597686	5.589147479	2.28E-08	7.60E-07
CRY2	506.6838471	-1.072325685	0.192136192	-5.581070775	2.39E-08	7.93E-07
SOCS3	1085.908683	-2.186725605	0.391876005	-5.580146722	2.40E-08	7.96E-07
NELL1	15.23081756	3.764701386	0.675329989	5.574610112	2.48E-08	8.19E-07
EEPD1	52.9810478	-1.464753948	0.263080575	-5.567700887	2.58E-08	8.46E-07
NR4A3	65.23631955	-2.017936309	0.362432791	-5.567753132	2.58E-08	8.46E-07
RNU12	47.07163626	-2.857425955	0.51364837	-5.563000139	2.65E-08	8.66E-07
TMEM8A	48.29699708	1.209638864	0.21743378	5.56325178	2.65E-08	8.66E-07
MAMDC2	358.6607043	1.660337118	0.298632361	5.559803075	2.70E-08	8.80E-07
HLA-F	80.96424703	-1.044271356	0.187963044	-5.555726995	2.76E-08	8.98E-07
TYROBP	12.20565234	3.919941867	0.705765649	5.554169254	2.79E-08	9.04E-07
ALDH2	231.1001579	-1.182658197	0.213091835	-5.549993028	2.86E-08	9.24E-07
KCNN4	52.6147718	2.353436781	0.424155662	5.548521433	2.88E-08	9.30E-07
LOC100129617	9.178210346	-2.01183969	0.362643378	-5.54770833	2.89E-08	9.33E-07
HEG1	181.6925846	1.435729824	0.258936658	5.544714436	2.94E-08	9.48E-07
ARHGAP44	22.26232609	1.531196858	0.276239466	5.54300542	2.97E-08	9.55E-07
PTGS2	252.69548	-2.134609312	0.385121116	-5.542696109	2.98E-08	9.56E-07
MIDN	300.4674114	-1.327498077	0.23981813	-5.535436698	3.10E-08	9.93E-07
PTPN22	419.5151301	-1.237590635	0.223596165	-5.534936782	3.11E-08	9.94E-07
HMMR	7.004104575	2.403440208	0.434481826	5.531739329	3.17E-08	1.01E-06
DENND3	256.6532614	-1.103292468	0.199636717	-5.526500758	3.27E-08	1.04E-06
SPRY1	54.01462904	-1.576461357	0.2853653	-5.524362482	3.31E-08	1.05E-06
STAB1	107.5192906	1.558343936	0.282182955	5.522459493	3.34E-08	1.05E-06
ARSB	99.48570206	1.312702118	0.238102631	5.513177713	3.52E-08	1.11E-06
RAET1E	7.815717973	1.614609268	0.292898246	5.512526254	3.54E-08	1.11E-06
PARP15	7.219868681	2.918783937	0.52960476	5.511249441	3.56E-08	1.12E-06
GGTA1P	80.93914609	-1.608375184	0.292122517	-5.50582407	3.67E-08	1.15E-06
RRM2	13.11902035	2.930035325	0.532262327	5.504870764	3.69E-08	1.16E-06
ITGA5	2430.738069	-1.000231791	0.181735843	-5.503767313	3.72E-08	1.16E-06
ALDH1B1	42.21496691	1.158434291	0.21051992	5.502730065	3.74E-08	1.17E-06
RAB23	118.059024	1.238705696	0.225122594	5.502360608	3.75E-08	1.17E-06
PPIC	505.2110733	1.898993778	0.345191791	5.501271543	3.77E-08	1.17E-06
ENO2	892.3539117	-1.861629296	0.33887298	-5.493590244	3.94E-08	1.22E-06
ICMT	252.462628	1.129275818	0.205611449	5.492280831	3.97E-08	1.23E-06
SERPINA5	2383.01955	1.321006943	0.240620137	5.490009936	4.02E-08	1.24E-06
FAM115C	215.5471089	-1.160050864	0.211466252	-5.485749408	4.12E-08	1.27E-06
KIF4A	15.64689457	1.776847487	0.323891497	5.485934341	4.11E-08	1.27E-06
TNFRSF1B	53.16904412	-2.518398434	0.459723694	-5.478069688	4.30E-08	1.32E-06
ABCC10	55.66195289	1.004521676	0.183414703	5.476778354	4.33E-08	1.32E-06
MID1	33.55011632	1.677806352	0.306524953	5.473637084	4.41E-08	1.34E-06
TPPP3	337.3627912	2.827133437	0.517286772	5.465311683	4.62E-08	1.40E-06
SLC38A5	41.23138202	1.876921198	0.344424453	5.449442348	5.05E-08	1.53E-06
ELN	161.6504738	1.826301951	0.335161523	5.44902033	5.06E-08	1.53E-06
CRTAC1	8784.276026	1.429990493	0.262564674	5.446240999	5.14E-08	1.55E-06
PAQR4	11.08316932	2.67949093	0.492153258	5.444423835	5.20E-08	1.56E-06
BUB1B	5.450377743	4.103523295	0.753806106	5.443738469	5.22E-08	1.56E-06
ZHX2	399.6260899	-1.133641636	0.208396011	-5.439843267	5.33E-08	1.59E-06
RSG1	21.4574975	-1.316010821	0.242056093	-5.436801061	5.42E-08	1.62E-06
SCML1	134.8926228	-1.094246812	0.201543384	-5.429336307	5.66E-08	1.68E-06
CTSO	237.4211179	1.082468641	0.199603364	5.423098187	5.86E-08	1.73E-06
MAOA	71.23644762	-2.671308038	0.49276749	-5.421031403	5.93E-08	1.75E-06
C3orf62	31.53821834	1.029586704	0.190121678	5.415409308	6.11E-08	1.80E-06
LOC100216545	189.2904621	-1.135178791	0.209629683	-5.415162464	6.12E-08	1.80E-06
KCND3	40.30680254	-1.927237133	0.356246323	-5.409844284	6.31E-08	1.85E-06
EPN2-AS1	30.0547443	-1.53991797	0.284889163	-5.405323084	6.47E-08	1.90E-06
CENPN	31.57585952	1.014478094	0.187793884	5.402082698	6.59E-08	1.93E-06
RGS16	412.9660221	-1.531442071	0.283534522	-5.401254353	6.62E-08	1.93E-06
TBX4	287.9729424	-1.55154978	0.287362362	-5.399279751	6.69E-08	1.95E-06
C4orf47	98.81130054	-1.277526013	0.236690867	-5.397445315	6.76E-08	1.96E-06
VAT1L	27.81278878	2.014237256	0.373176911	5.397539866	6.76E-08	1.96E-06
FOS	5559.785312	-2.060665306	0.381823631	-5.396903537	6.78E-08	1.96E-06
TENM3	59.17157916	1.865130074	0.34564081	5.396151207	6.81E-08	1.97E-06
WEE1	113.3685569	-1.515865051	0.281287569	-5.389022553	7.08E-08	2.04E-06
EIF4A3	169.6068369	-1.113192787	0.206764361	-5.383871673	7.29E-08	2.09E-06
SREBF1	311.4505466	-1.236896725	0.229742571	-5.383837742	7.29E-08	2.09E-06
LYZ	29.5956445	3.079926899	0.572440444	5.380344685	7.43E-08	2.13E-06
TOB1-AS1	10.76549536	-1.921761975	0.358102172	-5.366518625	8.03E-08	2.29E-06
DMBT1	14.20236802	2.484238036	0.463044207	5.365012665	8.09E-08	2.30E-06
KCNK7	8.760317303	-1.861533582	0.347034693	-5.364113787	8.13E-08	2.31E-06
SPARC	31355.40544	1.854061537	0.345654633	5.363913457	8.14E-08	2.31E-06
PRKD2	111.4660427	-1.117827416	0.208654562	-5.357311183	8.45E-08	2.39E-06
ADTRP	30.63081208	2.071099342	0.387142228	5.349711792	8.81E-08	2.49E-06
PER1	2259.571795	-1.787864762	0.334211999	-5.349493041	8.82E-08	2.49E-06
FLJ43663	549.7712628	-1.014935498	0.189962758	-5.342813028	9.15E-08	2.57E-06
LRRC8E	21.29532362	1.623819299	0.303995224	5.341594775	9.21E-08	2.58E-06
TMEM107	107.4628798	-1.421729297	0.266154633	-5.341741691	9.21E-08	2.58E-06
CLK3	302.717399	-1.262752874	0.236584493	-5.337428751	9.43E-08	2.63E-06
DPH3	252.1738633	-1.075166991	0.201442226	-5.337346664	9.43E-08	2.63E-06
CCNA2	18.47623704	1.512757806	0.283473065	5.336513382	9.48E-08	2.64E-06
CDH10	8.033962402	3.645739504	0.683552341	5.333519151	9.63E-08	2.68E-06
3-Mar	110.8050528	-1.893654304	0.355243662	-5.330578709	9.79E-08	2.72E-06
SDC4	911.5622211	-1.619464048	0.303864717	-5.329556077	9.85E-08	2.73E-06
TMEM177	7.545923247	1.259857399	0.236767738	5.321068701	1.03E-07	2.85E-06
RPS27	62.60222119	-1.49294322	0.281423979	-5.30496096	1.13E-07	3.10E-06
HPN	9.038433323	-3.004030137	0.566498902	-5.302799577	1.14E-07	3.13E-06
ITGB2	25.85882987	3.372983063	0.636182354	5.301912326	1.15E-07	3.14E-06
TPX2	13.13429155	2.543556695	0.480057787	5.298438566	1.17E-07	3.19E-06
MAP1LC3B	377.8050377	-1.009383974	0.190665666	-5.293999669	1.20E-07	3.26E-06
SLC13A4	40.60534791	1.385415249	0.261975298	5.288343056	1.23E-07	3.36E-06
F13A1	601.5307847	-1.818823546	0.344143069	-5.285079693	1.26E-07	3.41E-06
WNT5A	14.13300952	3.363691398	0.636514153	5.284550831	1.26E-07	3.42E-06
PI4K2A	195.9064017	-1.027267058	0.194594176	-5.27902262	1.30E-07	3.51E-06
SMOC2	5782.353767	1.749786982	0.331949186	5.271249502	1.35E-07	3.65E-06
METTL21A	17.28227587	1.190335046	0.225831983	5.270887815	1.36E-07	3.66E-06
TIPARP	2255.806652	-1.555585529	0.295253669	-5.268640814	1.37E-07	3.69E-06
F2RL3	30.54111007	-1.876777015	0.356537592	-5.263896593	1.41E-07	3.78E-06
PARS2	13.92001004	1.518421716	0.288531656	5.262582753	1.42E-07	3.79E-06
MLIP	9.832260131	1.969223911	0.374396493	5.259728512	1.44E-07	3.84E-06
STEAP1	193.0557252	1.309278183	0.249010891	5.257915335	1.46E-07	3.87E-06
AVIL	49.8524236	1.398797908	0.266098107	5.25669996	1.47E-07	3.89E-06
AKNA	200.3541027	-1.392061921	0.26488613	-5.255322055	1.48E-07	3.92E-06
PER2	643.1851732	-1.438688402	0.2738193	-5.254152647	1.49E-07	3.94E-06
MATN1-AS1	38.6109932	-1.851715369	0.352553511	-5.25229593	1.50E-07	3.97E-06
TNIP1	633.733583	-1.195459558	0.227621189	-5.251969581	1.50E-07	3.97E-06
PRDX1	725.7894506	1.270585375	0.24199546	5.250451287	1.52E-07	3.99E-06
IFI30	50.81729145	2.455648547	0.467756307	5.24984594	1.52E-07	4.00E-06
C5orf4	627.8646093	-1.388045266	0.264442989	-5.24893956	1.53E-07	4.01E-06
RELA	535.4155118	-1.371800785	0.26138306	-5.24823907	1.54E-07	4.02E-06
LDHD	65.34059119	-1.354657362	0.258231362	-5.245905654	1.56E-07	4.07E-06
PLD6	26.72529061	-1.488789838	0.284403299	-5.234783998	1.65E-07	4.30E-06
KIF20A	14.22427008	2.162700635	0.413262789	5.233233406	1.67E-07	4.33E-06
AKR1C2	436.1382051	1.834331113	0.350981042	5.226296846	1.73E-07	4.49E-06
WSB1	1804.66809	-1.051835638	0.201380792	-5.223117984	1.76E-07	4.55E-06
ELL2	2780.535325	-1.521877421	0.291439468	-5.221933161	1.77E-07	4.57E-06
CSNK1D	564.4693225	-1.321311258	0.253092084	-5.22067399	1.78E-07	4.59E-06
AGPAT9	27.25537682	-1.188056046	0.227589603	-5.220168378	1.79E-07	4.59E-06
B3GALT6	79.83742649	1.307105267	0.250796035	5.211825879	1.87E-07	4.79E-06
PATL1	234.3483176	-1.146720683	0.220661975	-5.196729893	2.03E-07	5.18E-06
EHD3	99.80203517	1.03622675	0.199514916	5.19373073	2.06E-07	5.26E-06
ZC3H12A	66.81459065	-1.653603847	0.318530102	-5.191358163	2.09E-07	5.30E-06
LOC100505549	21.10971198	1.120717451	0.215980539	5.188974236	2.11E-07	5.36E-06
MIR1245B	5.773989936	3.348201869	0.645499554	5.18699331	2.14E-07	5.41E-06
FOXD2	230.2037845	-1.155909206	0.222865549	-5.186576443	2.14E-07	5.41E-06
POLQ	9.952942693	2.250159968	0.433899852	5.185897059	2.15E-07	5.42E-06
ZNF292	1795.044003	-1.095183266	0.211355956	-5.181700515	2.20E-07	5.53E-06
PDLIM4	365.4711046	-1.445171639	0.279078387	-5.178371762	2.24E-07	5.62E-06
KCNAB1	520.3177265	-1.073323477	0.207283714	-5.178040557	2.24E-07	5.63E-06
BIRC5	8.488750225	3.41555171	0.659705473	5.177388776	2.25E-07	5.64E-06
OSR2	89.67446621	-1.41049024	0.272551202	-5.175138571	2.28E-07	5.69E-06
RAB38	44.43844858	2.096466539	0.405204373	5.173849741	2.29E-07	5.72E-06
SMAD7	224.4917019	-1.085327824	0.20987774	-5.171238377	2.33E-07	5.79E-06
MXRA5	2038.276566	2.231787999	0.431649991	5.170364984	2.34E-07	5.81E-06
LCTL	7.808916682	2.181833308	0.422078165	5.169263628	2.35E-07	5.84E-06
COL5A2	9107.595782	1.756081899	0.339919329	5.166172532	2.39E-07	5.91E-06
RSPO2	339.2884845	2.259800924	0.437429942	5.166086513	2.39E-07	5.91E-06
SLC25A20	32.48472271	1.072305242	0.207559023	5.166266575	2.39E-07	5.91E-06
FBLN5	74.73867233	1.865419877	0.361109774	5.165797255	2.39E-07	5.92E-06
C6orf223	8.014552817	-2.263834441	0.43835893	-5.164339735	2.41E-07	5.95E-06
TBX5	170.2787512	-2.061499999	0.399372538	-5.161847153	2.45E-07	6.03E-06
ALPL	35.6612535	4.069537967	0.788696067	5.159830428	2.47E-07	6.08E-06
PGF	65.57590416	-1.523665054	0.295713912	-5.152497026	2.57E-07	6.30E-06
CARD6	41.06004012	1.439693911	0.279719614	5.146917985	2.65E-07	6.45E-06
NFKB2	123.1784442	-1.320016505	0.256468927	-5.146886677	2.65E-07	6.45E-06
EFEMP1	905.1935267	2.038229476	0.396391252	5.141963819	2.72E-07	6.60E-06
CLP1	16.06256405	1.277490216	0.248658198	5.137535087	2.78E-07	6.74E-06
SLC2A1-AS1	33.03565391	-1.64332747	0.31995723	-5.136084812	2.81E-07	6.78E-06
FAT3	75.72228816	2.314488129	0.450832039	5.133814653	2.84E-07	6.86E-06
PBK	6.515829135	3.684826789	0.718015134	5.131962562	2.87E-07	6.92E-06
TSPAN12	35.03557277	1.051299278	0.204871074	5.131516412	2.87E-07	6.92E-06
IL31RA	13.03695468	1.908069584	0.371877273	5.130912054	2.88E-07	6.94E-06
IRF2BPL	196.6511577	-1.05381471	0.205749089	-5.121843861	3.03E-07	7.24E-06
GJB2	16.60312097	3.388051725	0.662705918	5.112451292	3.18E-07	7.59E-06
EID2B	27.53746566	-1.160488481	0.227078928	-5.110507124	3.21E-07	7.65E-06
MMP9	23.46869963	4.663375917	0.912758365	5.109102361	3.24E-07	7.70E-06
HOMER3	51.31082524	1.014100129	0.198691439	5.103894426	3.33E-07	7.90E-06
PLD1	119.2886917	1.071681127	0.209981381	5.103695969	3.33E-07	7.90E-06
EGR1	3378.961177	-1.805127066	0.353840155	-5.101532544	3.37E-07	7.98E-06
ADAMTS7	18.2527907	2.160457216	0.423660409	5.099502268	3.41E-07	8.05E-06
FNDC1	407.0170017	2.097081188	0.411436832	5.096969993	3.45E-07	8.15E-06
SLC6A16	56.60166931	-2.00381125	0.393451636	-5.092903589	3.53E-07	8.31E-06
EZH2	25.23300226	1.272262125	0.250143251	5.086134124	3.65E-07	8.57E-06
TLE2	68.71522645	-1.149399569	0.225979511	-5.086299913	3.65E-07	8.57E-06
ABHD6	34.30311731	1.229929051	0.242147797	5.079249396	3.79E-07	8.86E-06
TBC1D15	429.0520023	-1.008835685	0.198699727	-5.077187069	3.83E-07	8.95E-06
ZFP36	1307.315295	-2.013040132	0.396799927	-5.073186745	3.91E-07	9.13E-06
SOWAHA	6.274864389	-2.233023266	0.44026911	-5.071950804	3.94E-07	9.18E-06
RAB20	61.63233084	-1.585853313	0.312796676	-5.069917412	3.98E-07	9.25E-06
LAMC3	118.5191934	-1.714328436	0.338251245	-5.06821027	4.02E-07	9.32E-06
MAP1B	193.6871303	1.706632192	0.336783845	5.067440787	4.03E-07	9.34E-06
EMC9	41.58456273	-1.55381209	0.306827858	-5.064116732	4.10E-07	9.48E-06
LOC285740	5.750942484	2.134676339	0.421553805	5.063828893	4.11E-07	9.48E-06
UCP2	28.89157682	1.900918753	0.375610162	5.060882123	4.17E-07	9.61E-06
KIAA0355	371.6000794	-1.040295253	0.205593887	-5.059952257	4.19E-07	9.64E-06
TBC1D2B	337.0306403	-1.388962601	0.27509575	-5.049015127	4.44E-07	1.02E-05
FZD1	195.9875539	1.211988185	0.240151337	5.046768432	4.49E-07	1.03E-05
ORAI3	213.3071006	-1.350345535	0.268226538	-5.034347252	4.79E-07	1.08E-05
LOC100506385	16.75494505	1.520593186	0.302070375	5.033903726	4.81E-07	1.09E-05
LOC100132077	3.836637073	2.714886123	0.539389838	5.03325412	4.82E-07	1.09E-05
FOXO3	1576.690792	-1.192059513	0.236933171	-5.031205662	4.87E-07	1.10E-05
TTK	5.724156065	2.459197178	0.489292701	5.026024656	5.01E-07	1.12E-05
STMN3	34.19249648	1.459786179	0.290611874	5.023147055	5.08E-07	1.14E-05
LRRC66	17.01492062	1.407989527	0.280475062	5.020016806	5.17E-07	1.15E-05
ABHD4	90.3907214	-1.210883569	0.241554192	-5.012885766	5.36E-07	1.19E-05
EFNA1	262.0631435	-1.869362246	0.373145886	-5.00973565	5.45E-07	1.21E-05
ZNF681	27.14203107	1.182095385	0.235967294	5.009573004	5.46E-07	1.21E-05
ZFP3	43.72515219	1.144397976	0.22853974	5.007435366	5.52E-07	1.22E-05
DHDH	3.508938259	-2.05650937	0.41093126	-5.004509436	5.60E-07	1.24E-05
SEZ6L2	10.26691597	2.757708464	0.55134847	5.001752274	5.68E-07	1.25E-05
MME	14.89550706	3.468287569	0.693717543	4.999567336	5.75E-07	1.26E-05
SYS1	115.1152035	-1.079674283	0.215950529	-4.999637134	5.74E-07	1.26E-05
GPR176	39.02454523	1.850595627	0.370254383	4.998173452	5.79E-07	1.27E-05
HOXA11	191.8522747	-1.262753232	0.252651284	-4.998008365	5.79E-07	1.27E-05
GPRC5B	246.0146748	-1.360172223	0.272278277	-4.995522361	5.87E-07	1.28E-05
TRPV2	22.70219609	1.43902622	0.288072036	4.99536936	5.87E-07	1.28E-05
DPT	899.7752604	1.563996733	0.31330829	4.991877914	5.98E-07	1.30E-05
FADD	82.70750278	1.006486864	0.201732006	4.989227465	6.06E-07	1.32E-05
HSPA8	1388.657873	1.283299377	0.257218765	4.989135914	6.06E-07	1.32E-05
CALCOCO1	913.6680034	-1.100091943	0.220577398	-4.987328497	6.12E-07	1.33E-05
AEN	56.90979339	1.063990729	0.213468199	4.984305547	6.22E-07	1.35E-05
DIRAS1	38.92134127	1.799558524	0.361116746	4.983315067	6.25E-07	1.35E-05
STK39	441.7731445	-1.013321049	0.203680749	-4.975045781	6.52E-07	1.41E-05
LOC283174	78.16754249	1.072936486	0.215798273	4.97194194	6.63E-07	1.43E-05
DIAPH3	13.18864497	3.243627512	0.652864579	4.968300649	6.75E-07	1.45E-05
PM20D2	205.693181	-1.04615117	0.210548479	-4.968694985	6.74E-07	1.45E-05
ZNF200	21.10576561	1.134845515	0.228437683	4.967856008	6.77E-07	1.46E-05
NIP7	37.85945698	1.193682247	0.240323786	4.966975047	6.80E-07	1.46E-05
ZNF791	253.9876886	-1.081190462	0.21772832	-4.965777824	6.84E-07	1.47E-05
TRAK1	81.18986994	1.009452753	0.203311129	4.965063931	6.87E-07	1.47E-05
BAG3	477.1281856	-1.224637881	0.246682178	-4.964435983	6.89E-07	1.48E-05
NPTX2	10.09398115	2.748081372	0.553983711	4.960581539	7.03E-07	1.50E-05
PPP1R13B	232.7643036	-1.047033134	0.211785702	-4.943832966	7.66E-07	1.63E-05
FAM222A	48.59351544	-1.520899732	0.308175478	-4.935174416	8.01E-07	1.70E-05
AOC3	28.2840359	1.654843839	0.335413347	4.933744751	8.07E-07	1.70E-05
GCH1	183.4320764	-1.796425352	0.364407832	-4.929711142	8.24E-07	1.74E-05
1-Dec	4.050534062	2.620968506	0.531895274	4.927602546	8.32E-07	1.75E-05
KDM3A	675.6771143	-1.738660634	0.353169828	-4.923015772	8.52E-07	1.79E-05
CLDN5	26.44662328	-2.408601715	0.489355091	-4.921991734	8.57E-07	1.80E-05
FGL2	91.79451351	-1.617566528	0.329042707	-4.915977451	8.83E-07	1.85E-05
SMOX	105.5898744	-1.308622918	0.266203875	-4.915867274	8.84E-07	1.85E-05
LINC00167	15.49982121	-1.616638776	0.32896751	-4.914280978	8.91E-07	1.86E-05
MELK	5.905775016	3.006606823	0.612069977	4.912194581	9.01E-07	1.88E-05
TWIST1	36.58663714	1.772609524	0.360919828	4.911366421	9.04E-07	1.89E-05
LAYN	180.2229317	-1.072574896	0.218411498	-4.910798668	9.07E-07	1.89E-05
VEPH1	13.44988632	1.527925909	0.311283046	4.908477762	9.18E-07	1.91E-05
SKA2	69.5750292	1.0294422	0.209785737	4.907112441	9.24E-07	1.92E-05
AVPR1A	62.29216237	-2.625401001	0.535155273	-4.905867759	9.30E-07	1.93E-05
INSR	449.4215548	-1.042528066	0.212540448	-4.905080787	9.34E-07	1.94E-05
TNS1	2790.616729	-1.126568262	0.229758715	-4.903266719	9.43E-07	1.95E-05
TULP3	330.8043053	-1.105045106	0.225410771	-4.902361588	9.47E-07	1.96E-05
HBA2	6.000095576	4.027619736	0.821866653	4.900575685	9.56E-07	1.97E-05
DYSF	177.8661953	1.288514738	0.263197925	4.895611313	9.80E-07	2.02E-05
SLC16A10	146.3655011	1.643091984	0.335714755	4.894309705	9.87E-07	2.02E-05
PPP1R3E	137.5685743	-1.181581214	0.241650034	-4.889638106	1.01E-06	2.07E-05
GYG1	285.2356176	-1.082941251	0.221760274	-4.883387045	1.04E-06	2.13E-05
ARID5A	90.86091905	-1.29479504	0.265430454	-4.878095258	1.07E-06	2.18E-05
SNORD116-24	1.622678312	3.057635665	0.627163452	4.875340957	1.09E-06	2.21E-05
SNX25	162.3014518	-1.089885806	0.223658518	-4.87299038	1.10E-06	2.23E-05
ODC1	191.669414	-1.00508129	0.206359365	-4.870538788	1.11E-06	2.25E-05
AKR7A2P1	32.21299952	-2.560339876	0.525793416	-4.869478769	1.12E-06	2.26E-05
MMD	11.67348141	1.290781279	0.265342053	4.864593705	1.15E-06	2.31E-05
C9orf72	120.5184218	-1.360856557	0.279808732	-4.863524266	1.15E-06	2.32E-05
SNORA80B	3.368170978	-2.940365128	0.604662413	-4.862821081	1.16E-06	2.33E-05
AMPD3	145.4414645	-1.290026706	0.265299621	-4.862527516	1.16E-06	2.33E-05
ABLIM3	30.11177362	1.880758024	0.387595032	4.852379076	1.22E-06	2.43E-05
ARPC1B	221.0991912	1.011920702	0.208583359	4.851397103	1.23E-06	2.44E-05
GABARAPL1	508.52047	-1.202858921	0.247943599	-4.851340901	1.23E-06	2.44E-05
MIR23A	8.129411427	-2.486194799	0.512444399	-4.851638154	1.22E-06	2.44E-05
NPR3	44.70382804	2.655233735	0.54742387	4.850416436	1.23E-06	2.45E-05
RAB31	175.2044029	1.66677208	0.343760813	4.848638985	1.24E-06	2.47E-05
IDI2-AS1	22.0678129	-1.52547342	0.314895942	-4.844373059	1.27E-06	2.52E-05
NCAPG	10.55655805	2.231249437	0.460642732	4.843774324	1.27E-06	2.52E-05
TSKU	153.3735169	-1.044114163	0.215550495	-4.84394231	1.27E-06	2.52E-05
UBTD1	92.04376848	-1.114372377	0.230336445	-4.83802021	1.31E-06	2.59E-05
APMAP	178.8248133	1.030040083	0.213024697	4.835308289	1.33E-06	2.62E-05
C16orf54	3.043944391	3.864158752	0.799644908	4.832343349	1.35E-06	2.66E-05
FGF9	7.410830238	2.418286075	0.501634075	4.820816993	1.43E-06	2.80E-05
GAB1	470.1111589	-1.030354475	0.213932835	-4.816252145	1.46E-06	2.86E-05
SLC46A3	30.19534519	1.296938725	0.269338179	4.81527992	1.47E-06	2.87E-05
MRS2P2	53.33826362	-1.839763326	0.382614519	-4.80839915	1.52E-06	2.96E-05
PNP	191.1996697	-1.687896834	0.351203841	-4.806031813	1.54E-06	2.99E-05
BPGM	153.0458093	1.057803278	0.22035304	4.800493237	1.58E-06	3.07E-05
LOC100129917	90.60225024	-1.386254791	0.288963881	-4.797328953	1.61E-06	3.12E-05
HN1	21.37440816	1.073175741	0.224181857	4.787076686	1.69E-06	3.27E-05
ENO4	10.97062139	1.205075294	0.25185311	4.784833885	1.71E-06	3.30E-05
PIM1	73.56562922	-1.875787118	0.392074555	-4.784261292	1.72E-06	3.31E-05
FLRT2	59.00923513	2.431212587	0.508313501	4.782899887	1.73E-06	3.33E-05
SLC16A3	738.4192989	-1.230635336	0.257317478	-4.782556344	1.73E-06	3.33E-05
FOXC2	182.0256816	-2.175873106	0.455170365	-4.780348799	1.75E-06	3.37E-05
FBXO45	44.89157352	1.084232438	0.226963221	4.777128364	1.78E-06	3.41E-05
SPTSSB	81.84087738	2.145523607	0.449253019	4.775757791	1.79E-06	3.43E-05
LOC100128361	25.10718369	1.032502825	0.216393265	4.771418476	1.83E-06	3.49E-05
CDYL2	7.662882007	2.293768196	0.481329072	4.765488582	1.88E-06	3.58E-05
TACR2	20.53275988	-1.482290186	0.311131462	-4.76419252	1.90E-06	3.60E-05
FAM169A	14.05251497	1.272399583	0.267112605	4.763532532	1.90E-06	3.61E-05
HRCT1	69.70575247	1.88973938	0.396915974	4.761056503	1.93E-06	3.64E-05
SFRP4	34.30402737	2.960486504	0.621870479	4.760615923	1.93E-06	3.64E-05
PHF3	1889.659797	-1.070643536	0.224911007	-4.760298535	1.93E-06	3.64E-05
AURKA	8.580777696	1.468879184	0.308753123	4.757455307	1.96E-06	3.68E-05
C1QTNF1	96.31263003	1.799284253	0.37820071	4.757485129	1.96E-06	3.68E-05
COL25A1	33.38276421	1.843805757	0.388293601	4.748483492	2.05E-06	3.84E-05
TYRO3	24.73943861	1.264896848	0.266414061	4.747860699	2.06E-06	3.85E-05
CENPK	11.26391276	1.507941344	0.317847025	4.744236137	2.09E-06	3.92E-05
ZSWIM3	13.34492573	1.677710756	0.353720607	4.743039337	2.11E-06	3.93E-05
ADAMTS2	346.5470936	1.84800456	0.38979999	4.740904581	2.13E-06	3.96E-05
SMOC1	1730.176723	1.464024703	0.308840339	4.740393396	2.13E-06	3.97E-05
ZNF185	78.65020531	-1.034182777	0.218170534	-4.740249557	2.13E-06	3.97E-05
HSD11B2	12.03767142	-2.632356381	0.55557378	-4.738086056	2.16E-06	4.01E-05
GPR153	75.64747276	1.532928834	0.323662467	4.736195856	2.18E-06	4.04E-05
SNORD63	6.22256277	-1.89759669	0.400788766	-4.734655385	2.19E-06	4.07E-05
CIRBP-AS1	20.48993998	-1.339344225	0.282893833	-4.734441218	2.20E-06	4.07E-05
DOCK10	20.54860206	2.286424934	0.483290368	4.730954895	2.23E-06	4.13E-05
RGS19	23.1847437	2.182561347	0.461433067	4.729963033	2.25E-06	4.14E-05
CACNA1A	25.37120659	2.071289274	0.438124027	4.72763224	2.27E-06	4.18E-05
COL6A1	8682.973135	1.311060133	0.277318229	4.727637775	2.27E-06	4.18E-05
COL7A1	137.9130592	1.344251021	0.284369446	4.727128882	2.28E-06	4.19E-05
IRF4	22.9282029	-2.428879758	0.514871384	-4.717449505	2.39E-06	4.36E-05
ZNF474	5.793908282	2.277356729	0.482819215	4.716789759	2.40E-06	4.37E-05
GLB1L3	48.29163456	1.598877615	0.339206327	4.713584289	2.43E-06	4.43E-05
NAGPA	32.99090566	1.688781861	0.358394787	4.712071498	2.45E-06	4.45E-05
MSX2	22.57922274	1.594499008	0.338422248	4.711566747	2.46E-06	4.46E-05
RPSAP52	3.46479045	3.354998229	0.712625199	4.707942171	2.50E-06	4.53E-05
TMEM184A	32.81642584	-1.368279647	0.290788029	-4.705419439	2.53E-06	4.58E-05
TSPAN2	1120.304645	1.597619083	0.33956325	4.704923403	2.54E-06	4.59E-05
ANGPTL2	7020.341167	1.522670259	0.323762424	4.703048116	2.56E-06	4.62E-05
CKMT2	16.58084281	1.620992995	0.344705342	4.702546775	2.57E-06	4.63E-05
COL6A3	8683.961516	1.720347672	0.365935681	4.701229648	2.59E-06	4.65E-05
LHFPL2	456.4311282	1.015505844	0.216053666	4.700248159	2.60E-06	4.67E-05
CLSPN	15.42842948	2.158556072	0.459372286	4.698925332	2.62E-06	4.70E-05
S1PR2	59.91402665	-1.045221468	0.222503699	-4.697546469	2.63E-06	4.72E-05
ANKZF1	526.2659886	-1.320513073	0.281158848	-4.696679775	2.64E-06	4.73E-05
METRNL	244.5510487	-1.228870491	0.261656247	-4.696507357	2.65E-06	4.73E-05
SMTN	442.3647168	-1.300889941	0.277040686	-4.695663875	2.66E-06	4.75E-05
CA12	41.28103043	2.99998992	0.639377435	4.692048473	2.70E-06	4.82E-05
LOC284950	15.41991977	-1.426708215	0.304233798	-4.689512547	2.74E-06	4.87E-05
SMG7-AS1	14.84435056	-1.844209092	0.393304364	-4.689012537	2.75E-06	4.87E-05
FAM225A	3.377637372	2.298161499	0.490367792	4.686607763	2.78E-06	4.91E-05
SFMBT2	240.9896794	-1.414043849	0.301842194	-4.684712331	2.80E-06	4.95E-05
LRRC9	10.1707338	1.622444672	0.346517013	4.682150116	2.84E-06	5.00E-05
CDKN2B	24.12249018	1.52601808	0.326046619	4.680367745	2.86E-06	5.03E-05
CKAP2L	6.067628181	3.020395932	0.645318097	4.680476099	2.86E-06	5.03E-05
SBNO2	694.4710035	-1.174422447	0.251044179	-4.678150487	2.89E-06	5.08E-05
NYAP1	36.05805723	-1.474142362	0.31522227	-4.676517181	2.92E-06	5.12E-05
PLTP	245.9466809	2.172527136	0.46461208	4.676002262	2.93E-06	5.12E-05
MYC	117.679579	-1.364635815	0.291879909	-4.675333156	2.93E-06	5.14E-05
ZNF284	19.9810346	1.068752568	0.228928519	4.668499031	3.03E-06	5.29E-05
DEPDC1	6.682830528	2.804062144	0.60067847	4.668158227	3.04E-06	5.29E-05
GTF3C6	107.5924474	1.21604471	0.260649178	4.665446175	3.08E-06	5.35E-05
RFX8	5.259568428	2.99948642	0.643003847	4.664803229	3.09E-06	5.37E-05
ZFP69	22.72295322	1.120695675	0.240313103	4.66348136	3.11E-06	5.39E-05
ZNF878	11.08111681	-2.882326554	0.618762134	-4.658214192	3.19E-06	5.52E-05
MAB21L2	53.1022335	-1.157106548	0.248422545	-4.657816163	3.20E-06	5.52E-05
TMEM158	4.320927216	3.674215384	0.789369239	4.654621947	3.25E-06	5.59E-05
CD70	2.477202724	4.151312795	0.892087206	4.653483166	3.26E-06	5.61E-05
LDHAL6A	10.28460425	1.381410001	0.296912191	4.652587682	3.28E-06	5.63E-05
VIPR1	15.97180899	-2.21093751	0.475292613	-4.65173968	3.29E-06	5.65E-05
KCNK5	741.9558661	-1.452347365	0.312751009	-4.643781548	3.42E-06	5.85E-05
HCN1	4.161075874	4.738458009	1.02044952	4.643500652	3.43E-06	5.86E-05
CRABP2	14.84768437	2.319660969	0.499570765	4.643308075	3.43E-06	5.86E-05
FPR3	8.994022519	2.347144902	0.505669266	4.641660194	3.46E-06	5.89E-05
MIR210	3.027659936	-2.318080168	0.499435617	-4.641399387	3.46E-06	5.89E-05
PDE3A	23.70870933	1.632334443	0.351696002	4.641322152	3.46E-06	5.89E-05
CRLF1	441.6929799	1.708681393	0.368381641	4.638345676	3.51E-06	5.96E-05
VPS37D	16.19420169	-1.119894514	0.241567436	-4.635949836	3.55E-06	6.02E-05
PDLIM7	124.0368203	1.434420953	0.309444413	4.635472128	3.56E-06	6.03E-05
SORL1	285.9249896	-1.283088054	0.276876103	-4.634159611	3.58E-06	6.06E-05
TRIB3	24.325933	-1.818272745	0.392429871	-4.633369879	3.60E-06	6.08E-05
LUM	39680.93807	1.460251495	0.315193876	4.632867601	3.61E-06	6.08E-05
PCNA	122.7997517	1.078657024	0.232861939	4.63217403	3.62E-06	6.10E-05
LOC339894	16.27684428	-2.613867069	0.564423352	-4.631039909	3.64E-06	6.13E-05
HUNK	14.16235009	1.400498101	0.302527486	4.629325148	3.67E-06	6.17E-05
ZNF850	40.70032245	1.024970992	0.221634349	4.624603536	3.75E-06	6.30E-05
INMT	12.26197065	1.353136452	0.292794556	4.621453599	3.81E-06	6.39E-05
ITGB4	167.4092964	-1.895589344	0.410199865	-4.62113595	3.82E-06	6.39E-05
SAMD13	4.130757497	2.138982952	0.462953141	4.620301197	3.83E-06	6.41E-05
BAIAP2	247.1062113	-1.13104582	0.245004307	-4.616432397	3.90E-06	6.51E-05
CDHR4	19.94278739	1.791925757	0.388158402	4.616480668	3.90E-06	6.51E-05
ZNF547	7.637447538	1.822192259	0.394936842	4.613882686	3.95E-06	6.58E-05
ZSCAN16	15.00158244	1.377810042	0.298613367	4.614026686	3.95E-06	6.58E-05
PRDM16	49.07396359	-1.669121713	0.361881336	-4.612345398	3.98E-06	6.62E-05
MMP2	1009.731927	1.988724423	0.431420943	4.609707655	4.03E-06	6.69E-05
SLCO2A1	39.42825945	-2.050945497	0.444924762	-4.609645655	4.03E-06	6.69E-05
ADAMTS12	21.28777859	3.088034323	0.670264915	4.607184794	4.08E-06	6.77E-05
CCDC164	13.56811787	1.558331473	0.338346932	4.605720706	4.11E-06	6.80E-05
CDH11	172.40698	2.241169952	0.486632181	4.605470085	4.12E-06	6.81E-05
SYT11	53.62826462	1.489953293	0.323559729	4.604878664	4.13E-06	6.82E-05
MARCO	19.47693337	3.265347316	0.709469528	4.602519471	4.17E-06	6.88E-05
RNASE1	47.81945773	4.295502711	0.93327449	4.602614509	4.17E-06	6.88E-05
FAM71A	3.668507695	-2.699692092	0.586934231	-4.599650096	4.23E-06	6.96E-05
LEPREL4	292.6091252	1.173923359	0.255220775	4.599638717	4.23E-06	6.96E-05
MAP1A	348.8791359	1.20033669	0.261140791	4.596511658	4.30E-06	7.06E-05
ZNF703	65.49727354	-1.156956339	0.2518782	-4.593316689	4.36E-06	7.15E-05
PNPLA7	94.45403618	-1.250376381	0.272544072	-4.587795189	4.48E-06	7.33E-05
IFNA5	3.228520797	2.55837004	0.558115532	4.583943451	4.56E-06	7.44E-05
CLDN7	9.222884712	1.8609909	0.406327253	4.580029732	4.65E-06	7.56E-05
MTHFD2	374.4709513	-1.246015864	0.272193908	-4.577677263	4.70E-06	7.63E-05
TNFRSF10D	291.8745429	-1.532528184	0.334849082	-4.576772843	4.72E-06	7.66E-05
LNX1	163.4172918	1.004065328	0.219603413	4.572175434	4.83E-06	7.81E-05
DSE	901.2043969	-1.187847808	0.260136738	-4.566243953	4.97E-06	8.00E-05
SPP1	791.9661601	2.476544129	0.542334234	4.566453622	4.96E-06	8.00E-05
LOC401397	32.01516854	1.397282386	0.306229742	4.562856563	5.05E-06	8.12E-05
MICALL2	65.30270478	1.252483972	0.27475666	4.558520884	5.15E-06	8.26E-05
LOC100506394	14.2309133	-1.495001624	0.327992026	-4.558042596	5.16E-06	8.28E-05
CCL4	2.484392587	4.454476545	0.977465174	4.557171612	5.18E-06	8.30E-05
FAM133A	10.00136257	1.664392986	0.365380813	4.555228208	5.23E-06	8.36E-05
DOPEY2	29.22350814	1.32728453	0.291404658	4.554781445	5.24E-06	8.37E-05
HAPLN1	6372.009182	1.322952849	0.290692753	4.551034854	5.34E-06	8.51E-05
YEATS2	550.4020217	-1.050255516	0.230956891	-4.547409317	5.43E-06	8.64E-05
SBSPON	540.855337	1.401917913	0.308402217	4.545745249	5.47E-06	8.69E-05
TM4SF1	441.4089235	1.372331684	0.301934783	4.545126177	5.49E-06	8.71E-05
OTUB2	70.60038917	-1.499798327	0.329996639	-4.544889699	5.50E-06	8.72E-05
FNDC5	12.64215737	1.09785174	0.241835664	4.539660214	5.63E-06	8.90E-05
A2M-AS1	147.9451513	2.023229257	0.446450506	4.531810875	5.85E-06	9.23E-05
FAM213B	21.10099882	1.640556466	0.362034894	4.531487135	5.86E-06	9.23E-05
SCN8A	17.43629496	1.56039208	0.344511268	4.52929186	5.92E-06	9.31E-05
C12orf60	8.571149442	1.210695982	0.26734346	4.528616419	5.94E-06	9.32E-05
COL2A1	97179.78107	2.088934964	0.461268164	4.528677954	5.94E-06	9.32E-05
CMTM3	92.71358759	1.159345625	0.256070128	4.527453614	5.97E-06	9.37E-05
SERTAD1	144.2496137	-1.240769647	0.274336905	-4.522795236	6.10E-06	9.57E-05
C9	5.016246507	2.287779405	0.506063526	4.520735616	6.16E-06	9.64E-05
RNF144B	186.080579	-1.267059708	0.280451791	-4.517923394	6.24E-06	9.77E-05
ADAMTSL2	726.4204726	-1.77874506	0.393740915	-4.517552006	6.26E-06	9.77E-05
NTNG2	9.063925429	1.342295466	0.297191454	4.516601828	6.28E-06	9.80E-05
PDK4	539.5193854	-2.176084793	0.481967272	-4.515005314	6.33E-06	9.87E-05
CDH2	11.00486964	2.984973022	0.661175005	4.514648918	6.34E-06	9.87E-05
ERI2	96.91548275	1.077813046	0.238735948	4.51466591	6.34E-06	9.87E-05
EPN2-IT1	18.81981589	-1.354243359	0.300482023	-4.50690309	6.58E-06	0.0001018
MIR1245A	5.589373086	2.946702947	0.653824285	4.506872891	6.58E-06	0.0001018
C17orf78	4.538015338	1.869394317	0.414930563	4.505318443	6.63E-06	0.000102466
CHMP1B	505.9728636	-1.019055076	0.226262313	-4.503865723	6.67E-06	0.000103004
LRRC8C	72.87918537	1.852520642	0.411356263	4.503445819	6.69E-06	0.000103042
PTTG1	17.56625522	1.769468396	0.392964994	4.502865196	6.70E-06	0.000103241
WTAP	462.9134988	-1.037643831	0.230458457	-4.502520077	6.72E-06	0.000103327
MLLT4-AS1	36.69606916	-2.253352044	0.500580332	-4.501479384	6.75E-06	0.000103751
SH3BP5L	60.31370353	1.122107065	0.249376475	4.499650843	6.81E-06	0.000104397
CCDC80	4038.896349	1.277643529	0.284045108	4.498030394	6.86E-06	0.000105112
PITX1	330.8604236	-1.569958962	0.349656674	-4.490001416	7.12E-06	0.000108807
AUNIP	4.71225839	2.130795669	0.475794547	4.478394474	7.52E-06	0.000114529
TF	533.9190671	1.782211541	0.397953942	4.4784367	7.52E-06	0.000114529
SOCS1	6.668451174	-2.122705802	0.474010366	-4.478184344	7.53E-06	0.000114551
JMY	352.8225759	-1.532892591	0.342476511	-4.475905771	7.61E-06	0.000115689
RHOU	434.3636881	-1.177245383	0.263075855	-4.474927513	7.64E-06	0.000116128
PANK1	12.13627379	1.671456203	0.373680158	4.472959475	7.71E-06	0.00011711
DDX25	13.91561039	1.663450346	0.37217237	4.469569696	7.84E-06	0.000118846
FUCA1	176.0856263	1.090517339	0.244020151	4.468964278	7.86E-06	0.000118989
ROR1	37.31617462	1.690900215	0.378435695	4.468130881	7.89E-06	0.000119314
FP588	31.28240363	-1.210112826	0.270880645	-4.467328495	7.92E-06	0.000119599
TIMP3	3116.363236	1.059916782	0.237261989	4.467284396	7.92E-06	0.000119599
HPGDS	4.956061544	3.314581914	0.742094954	4.466519949	7.95E-06	0.000119933
MICAL2	118.3060905	1.310120748	0.293413663	4.465097963	8.00E-06	0.000120562
MIR3606	4.436534435	2.525474267	0.565607682	4.465063593	8.00E-06	0.000120562
PCP4L1	4.728529804	1.663395045	0.372660572	4.463565959	8.06E-06	0.000121224
SEMA5A	37.72316776	1.462983175	0.327761726	4.463557084	8.06E-06	0.000121224
COL11A1	8555.693132	1.12517313	0.25256901	4.454913644	8.39E-06	0.000125525
FAM157A	4.547033417	-1.832274298	0.411417106	-4.453568586	8.45E-06	0.000126119
RAB15	90.99782179	1.080650521	0.242678299	4.453016716	8.47E-06	0.000126345
ARHGAP9	8.775821137	2.232351909	0.501784286	4.448827855	8.63E-06	0.000128734
ABCA1	476.4519693	-1.797527143	0.404253656	-4.446532807	8.73E-06	0.000130016
CYP8B1	24.52345573	1.649914835	0.371208228	4.444715155	8.80E-06	0.000131019
C1orf233	4.057922392	3.559019868	0.801057374	4.442902572	8.88E-06	0.000132026
CENPE	26.61878358	1.609706427	0.362762439	4.437356941	9.11E-06	0.000135368
OLFML3	97.15675235	1.780838991	0.401415131	4.436402255	9.15E-06	0.000135655
NXN	148.4463955	-1.030034041	0.232274876	-4.434547803	9.23E-06	0.000136722
GPX3	14713.74782	-1.888876768	0.426068806	-4.433266983	9.28E-06	0.000137432
NDNF	1059.279462	-1.013689889	0.228716311	-4.432083941	9.33E-06	0.000138082
XAB2	99.64259494	-1.041479407	0.235033041	-4.431204227	9.37E-06	0.000138334
LRP5	137.0049986	-1.02908153	0.232311685	-4.429745022	9.43E-06	0.000139053
NUSAP1	19.14144618	1.562014558	0.352674475	4.429054746	9.46E-06	0.000139393
ENPP6	7.900773747	1.883679122	0.425489831	4.427083762	9.55E-06	0.00014035
ANGPTL1	151.1624918	1.14040161	0.257683735	4.425586304	9.62E-06	0.000141111
SLC39A3	46.46536599	1.319510514	0.298241261	4.424305712	9.68E-06	0.000141735
CXCL14	124.3883648	2.853946744	0.645239754	4.423079527	9.73E-06	0.000142325
MAB21L3	12.7344491	-2.205447091	0.4986098	-4.423192426	9.73E-06	0.000142325
NT5DC2	108.6785551	1.2020237	0.271911647	4.420640715	9.84E-06	0.000143723
GAS1	1075.015527	1.24869669	0.282625717	4.418199112	9.95E-06	0.000144697
RAP2B	135.3637014	1.015127437	0.229755908	4.418286541	9.95E-06	0.000144697
SLC25A29	30.36617397	-1.40340635	0.317636603	-4.418276539	9.95E-06	0.000144697
ASTN2	17.1485904	1.132565489	0.256415162	4.416920911	1.00E-05	0.000145445
HSD11B1	34.07325478	-2.014573312	0.456259814	-4.415408174	1.01E-05	0.000146356
FCGR3A	8.820439306	3.330357754	0.754921369	4.411529319	1.03E-05	0.00014889
FDXACB1	11.10480626	1.515938238	0.344382022	4.401908757	1.07E-05	0.000154833
PTGES	250.5829059	1.619296308	0.367979335	4.400508818	1.08E-05	0.000155718
CTPS1	40.72304479	1.106723699	0.251584063	4.399021486	1.09E-05	0.000156672
EVA1A	5.130627395	2.76635636	0.628882333	4.398845725	1.09E-05	0.000156682
INSC	114.9264579	1.829858509	0.416123946	4.39738815	1.10E-05	0.000157384
LOC554223	13.20885738	-1.809899957	0.411634453	-4.396862181	1.10E-05	0.000157648
TMEM196	26.62898846	1.919114046	0.436531034	4.396283184	1.10E-05	0.000157951
S1PR3	50.98849164	1.44466698	0.328624952	4.396096432	1.10E-05	0.000157969
THSD4	139.5915223	-1.13932776	0.259251326	-4.394684398	1.11E-05	0.000158763
KIAA1644	25.77821542	2.220413226	0.505364157	4.393689572	1.11E-05	0.000159373
KLF15	457.8201964	-1.803263588	0.410444664	-4.393438984	1.12E-05	0.000159439
TIMELESS	25.88303621	1.017762315	0.231686853	4.392835857	1.12E-05	0.0001596
ARSI	17.45338222	1.874330537	0.426722872	4.392383585	1.12E-05	0.000159741
ITGAM	18.01801529	2.497872201	0.568717282	4.39211587	1.12E-05	0.000159819
TPRG1	124.6426649	-1.178812569	0.268447013	-4.391229965	1.13E-05	0.000160353
NEFH	18.85958002	1.607856871	0.366382476	4.388465546	1.14E-05	0.000162165
SLC35G5	1.634358768	3.041652225	0.693170313	4.388030137	1.14E-05	0.00016237
LOC100129722	29.23965531	-1.825713934	0.416111242	-4.387562147	1.15E-05	0.0001626
MIR614	8.576001146	-2.185449334	0.498432707	-4.384642706	1.16E-05	0.000164396
RPL23AP32	15.41817849	1.1855999	0.270520878	4.382655822	1.17E-05	0.000165453
BTG3	230.0911211	-1.018139142	0.232344375	-4.382026222	1.18E-05	0.00016581
PVRL4	8.534118816	2.194046164	0.50096269	4.379659824	1.19E-05	0.000167131
CLEC3B	107.4682787	1.975118832	0.451238641	4.377104824	1.20E-05	0.000168855
PCYOX1L	40.66166452	1.166300528	0.266604302	4.374650074	1.22E-05	0.000170642
GDNF	3.139413834	2.960685469	0.676899419	4.373892764	1.22E-05	0.000171111
G0S2	74.68538317	-1.865617717	0.426573247	-4.373499112	1.22E-05	0.000171295
RBM24	8.84900738	-1.940386084	0.443734474	-4.372854037	1.23E-05	0.000171677
ARRDC3	1398.294642	-1.365971753	0.312472803	-4.371490061	1.23E-05	0.000172628
CSF1R	27.46346207	1.877372538	0.429560419	4.37045048	1.24E-05	0.0001732
KLHL4	4.039508063	4.069455587	0.932182409	4.365514246	1.27E-05	0.000176901
CTU1	10.24183211	1.01318058	0.232178327	4.363803438	1.28E-05	0.000178162
TMOD1	111.4277646	-1.89202332	0.433640338	-4.363116518	1.28E-05	0.000178593
HJURP	5.950270993	2.940615189	0.67468386	4.35850828	1.31E-05	0.000181747
PPP1R15B	575.4793529	-1.523562316	0.349674892	-4.357082391	1.32E-05	0.00018253
CXXC4	33.69255125	-1.063817519	0.244314031	-4.354303812	1.33E-05	0.000184727
NPFF	23.54164338	1.456830461	0.334704577	4.352586015	1.35E-05	0.000186047
LNX1-AS1	4.237474802	2.523560428	0.579871431	4.351930952	1.35E-05	0.00018647
LOC91450	9.044698896	-1.428085512	0.328218297	-4.351023464	1.36E-05	0.00018711
ABCA12	13.95207442	1.680247946	0.386619712	4.345996579	1.39E-05	0.000191173
LPAR4	76.400043	1.27481821	0.293345252	4.345794594	1.39E-05	0.000191212
LGALS8-AS1	5.903154539	-2.60483421	0.599498034	-4.345025444	1.39E-05	0.000191609
NRK	621.2168044	1.042484498	0.24002121	4.343301571	1.40E-05	0.000192981
LRRC8B	21.82827904	1.092643712	0.251708611	4.340907158	1.42E-05	0.000194679
SUCNR1	1.509169616	3.35421572	0.774030576	4.333440851	1.47E-05	0.000200974
PDE8B	35.60718995	1.044222827	0.240995671	4.332952633	1.47E-05	0.000201277
SGK1	229.3752319	1.581820818	0.365123321	4.33229193	1.48E-05	0.000201674
LECT1	957.6276361	2.09006706	0.482734479	4.329641139	1.49E-05	0.00020346
ACPL2	527.2494667	1.342197798	0.310134091	4.327798318	1.51E-05	0.000204301
GLUL	1365.741117	-1.615229813	0.373235356	-4.327644168	1.51E-05	0.000204301
TFPI2	7.53500107	2.532061909	0.585004819	4.328275302	1.50E-05	0.000204301
ZCCHC5	17.59710024	1.284957395	0.29688477	4.328135101	1.50E-05	0.000204301
KIAA1462	444.6735572	-1.249812619	0.28904382	-4.323955518	1.53E-05	0.000206874
PLXDC1	72.44504468	2.091293589	0.483698996	4.323543375	1.54E-05	0.000206971
GINS3	60.56048899	1.293270171	0.299231678	4.321969456	1.55E-05	0.000208308
FLJ38576	10.82856855	-1.331111705	0.308182107	-4.319237473	1.57E-05	0.000210755
NRARP	4.365413965	-1.96459959	0.455285059	-4.315097877	1.60E-05	0.000214294
PITPNM3	23.56495628	1.318046348	0.305486517	4.314581086	1.60E-05	0.000214497
RHOBTB3	1640.960207	-1.315759764	0.304954856	-4.314605058	1.60E-05	0.000214497
MARCKS	88.54238055	2.004571338	0.464911501	4.311726716	1.62E-05	0.000217134
MSR1	18.14265142	2.912783593	0.675682865	4.310873852	1.63E-05	0.000217821
GLDN	935.8346365	1.091160053	0.253296665	4.307834263	1.65E-05	0.000220223
NNAT	15.74110693	1.003401135	0.232984359	4.306731746	1.66E-05	0.000221169
RPS6KA4	36.07180615	1.057906129	0.245696895	4.305736667	1.66E-05	0.000222012
ODF3B	35.14489399	1.55770261	0.361906679	4.304155467	1.68E-05	0.000223448
PHC2	434.3835538	-1.461596395	0.339728014	-4.302254558	1.69E-05	0.000225219
ATRNL1	108.2055078	1.992261705	0.463326708	4.299906892	1.71E-05	0.000227146
CAMK2A	11.10788293	1.167736226	0.271571191	4.299926743	1.71E-05	0.000227146
FLOT2	136.8830617	-1.019578615	0.237241781	-4.297635146	1.73E-05	0.000228696
LOC100507156	81.05973589	-1.548491316	0.360369347	-4.296956251	1.73E-05	0.000229191
NECAB3	53.62456528	-1.269752981	0.295518305	-4.296698241	1.73E-05	0.000229191
ARPC5	183.5351931	1.068483856	0.24872989	4.295759773	1.74E-05	0.000229998
BCL6	2758.655109	-1.368929765	0.318732047	-4.294923525	1.75E-05	0.000230557
PRKRIP1	5.889830778	-1.484893888	0.345974142	-4.291921591	1.77E-05	0.000233377
GPX7	73.63419588	1.481154608	0.345134168	4.291532812	1.77E-05	0.000233626
PROZ	2.567499701	2.681373549	0.625717396	4.285278894	1.83E-05	0.000240132
CSNK1E	429.448444	-1.077917677	0.252015529	-4.277187523	1.89E-05	0.00024784
GRASP	17.39226071	-1.507525442	0.352587886	-4.275601918	1.91E-05	0.000249271
BAALC	234.6561361	1.55853887	0.364601387	4.274637799	1.91E-05	0.000250081
C21orf67	8.324209763	1.175143575	0.274914594	4.274576911	1.92E-05	0.000250081
SLC7A5P1	5.949922162	-1.824649721	0.426923462	-4.273950449	1.92E-05	0.000250615
PSRC1	46.29025514	-1.218315467	0.285172315	-4.272208078	1.94E-05	0.000252411
NXPH4	89.60448542	1.501481966	0.351728971	4.268860659	1.96E-05	0.000255855
VLDLR	124.5380183	-1.165055686	0.272927742	-4.268733106	1.97E-05	0.000255855
ENOX1	76.51114201	1.232311792	0.288848013	4.266298324	1.99E-05	0.000258142
PDLIM1	26.94929251	2.480034966	0.581308878	4.266294667	1.99E-05	0.000258142
DYRK3	107.9385941	-1.455080685	0.341333447	-4.262930274	2.02E-05	0.00026118
LOC100126784	43.04448499	-1.243836298	0.291996505	-4.259764335	2.05E-05	0.000264373
PSMA4	229.7253893	1.011379568	0.237436745	4.259574766	2.05E-05	0.00026442
GMPR	14.80278292	-1.09240775	0.256482473	-4.259190642	2.05E-05	0.000264698
TFCP2L1	54.88189657	-1.778325929	0.417554499	-4.258907361	2.05E-05	0.00026484
C5orf30	7.310763104	1.805934494	0.424354619	4.255720134	2.08E-05	0.000267225
PLAU	30.95994764	2.722918759	0.639901577	4.255214955	2.09E-05	0.000267473
MAFK	140.7647943	-1.205011739	0.283679748	-4.247789087	2.16E-05	0.000275941
ODF3L1	15.05537557	-1.04130606	0.24517423	-4.247208447	2.16E-05	0.000276474
GALNT1	395.0930584	1.018908942	0.239957946	4.246197961	2.17E-05	0.000277355
GUCY2C	21.14586832	1.146457339	0.270364548	4.240412977	2.23E-05	0.000283474
SPSB4	43.43292644	1.288141106	0.303974321	4.237664223	2.26E-05	0.000286587
TRAPPC1	124.06326	2.046233418	0.483057595	4.236002993	2.28E-05	0.000288524
TPI1P3	4.087676316	1.925844071	0.454746371	4.234985028	2.29E-05	0.000289263
GPR133	33.05026051	-1.966841716	0.464490493	-4.234406832	2.29E-05	0.000289817
PHLDB3	49.81420367	-1.188537608	0.280768777	-4.233154487	2.30E-05	0.000291245
MPP3	37.42383538	1.227024367	0.290161505	4.228763448	2.35E-05	0.000296598
RCOR2	45.84475999	-1.272790717	0.301170394	-4.226148196	2.38E-05	0.000299867
PART1	515.564775	1.554679818	0.368107726	4.223437082	2.41E-05	0.000302904
TMBIM1	927.3128428	-1.027384285	0.243253962	-4.223504842	2.41E-05	0.000302904
C5orf27	127.4177524	-2.463378806	0.583407461	-4.222398531	2.42E-05	0.000304104
LOC100505912	7.339791366	1.276277175	0.302420324	4.22020967	2.44E-05	0.000306872
VEGFC	10.60353094	2.035460935	0.482494891	4.218616559	2.46E-05	0.000308846
LY6D	5.512677061	2.833723578	0.671778348	4.218241905	2.46E-05	0.000308956
TNR	7.432040262	2.99091245	0.709174553	4.217455968	2.47E-05	0.000309832
CYP4B1	12.25613884	-4.649945604	1.103163272	-4.215101902	2.50E-05	0.000312878
BEND6	34.84156056	1.783974232	0.423333418	4.214111521	2.51E-05	0.00031405
DKK1	44.21869679	2.061604154	0.489392121	4.212581414	2.52E-05	0.000315365
ATG2A	136.4925018	-1.241620812	0.29499867	-4.208903087	2.57E-05	0.000319915
SGOL1	6.495960347	1.761829571	0.418914449	4.205702559	2.60E-05	0.000323851
HSPA4L	97.55056433	-1.463452445	0.348124418	-4.203820161	2.62E-05	0.000326136
MYO1H	8.950735245	1.623489791	0.386192023	4.203840819	2.62E-05	0.000326136
CLEC11A	136.387609	1.460744677	0.347708369	4.201062754	2.66E-05	0.000329284
CAPS	231.6441692	1.190493137	0.283958933	4.192483482	2.76E-05	0.000340457
FZD8	687.9491935	1.121057777	0.267707557	4.187620967	2.82E-05	0.000347386
CCL3	2.28034652	4.153759985	0.992188034	4.186464504	2.83E-05	0.000348714
RGS4	4.366369166	2.791084125	0.666738677	4.186174018	2.84E-05	0.000348937
ASTL	3.475267059	-3.281025716	0.784030603	-4.18481843	2.85E-05	0.000350802
GYLTL1B	7.983954079	-1.390585619	0.332446771	-4.182882015	2.88E-05	0.000353353
C9orf174	3.76688082	-2.115352097	0.506017551	-4.180392741	2.91E-05	0.000356788
CYR61	2399.790372	1.536511469	0.367845891	4.177052147	2.95E-05	0.000361147
MT1G	453.2854542	2.298920204	0.551082266	4.171646132	3.02E-05	0.000367954
INSIG1	688.8327238	-1.1710914	0.280913094	-4.168874378	3.06E-05	0.000371468
SERPINF1	70.47750105	1.747238446	0.419188634	4.168143656	3.07E-05	0.000372241
C20orf111	336.0367209	-1.12046421	0.269089165	-4.16391426	3.13E-05	0.000378969
VWA5B2	4.986825127	2.116811988	0.508544204	4.162493584	3.15E-05	0.000380856
LRCH2	26.0491219	-1.008505784	0.24236957	-4.161024766	3.17E-05	0.000383073
OLFM2	5.181886028	2.13777159	0.514144903	4.15791653	3.21E-05	0.000387834
FBXO32	156.5620998	-1.049572686	0.252580601	-4.155397055	3.25E-05	0.000391641
LOC340113	3.32179497	3.225043292	0.776325986	4.15423849	3.26E-05	0.000393384
PLK4	6.976781446	2.036502112	0.490505131	4.151846702	3.30E-05	0.000397022
RAB27B	4.913832245	2.447599657	0.589760944	4.150155553	3.32E-05	0.000399467
TMEM151A	4.659763333	1.94593354	0.469562605	4.144140779	3.41E-05	0.000409329
FJX1	24.60721068	1.487828275	0.359073748	4.143517274	3.42E-05	0.000409933
C15orf39	80.54290817	-1.076692791	0.259912985	-4.142512508	3.44E-05	0.000411478
LDHC	10.83050723	-1.946311824	0.46989378	-4.142025089	3.44E-05	0.000412097
IL21R	7.095024237	1.853978331	0.447809182	4.140107902	3.47E-05	0.000414782
IGF2	9.31865081	2.275443336	0.549749191	4.139057181	3.49E-05	0.00041617
GNRHR	49.22262955	1.017358962	0.246199132	4.132260548	3.59E-05	0.000427877
MIR31HG	17.0596357	1.609801062	0.389688829	4.130991044	3.61E-05	0.000429981
PRCD	24.61613608	-1.261380539	0.305477855	-4.129204517	3.64E-05	0.000432533
FAM136A	126.8234645	1.085628288	0.262947419	4.128689649	3.65E-05	0.000433235
MPZL2	56.33679356	1.258280513	0.304940928	4.126309061	3.69E-05	0.000436998
KLB	34.1243653	-1.189027712	0.288206766	-4.125606513	3.70E-05	0.000437999
ZNF815P	12.54295896	1.372540104	0.332747869	4.1248652	3.71E-05	0.000438872
LILRB4	4.661595473	4.019271077	0.97539557	4.120657506	3.78E-05	0.000446143
SSX2IP	63.73730263	1.240671003	0.301187746	4.119261225	3.80E-05	0.000448305
REEP1	6.445000417	1.613257731	0.391709461	4.118505914	3.81E-05	0.000449501
JUP	98.39197546	-1.247930139	0.303163376	-4.116361792	3.85E-05	0.000453146
C12orf70	2.208797469	3.357868938	0.815952449	4.115275273	3.87E-05	0.000454452
SLC8A1-AS1	2.95517598	2.660821871	0.647139313	4.111667796	3.93E-05	0.000460489
ARHGEF5	74.29743759	-1.0212318	0.24840032	-4.111233826	3.94E-05	0.000461074
GCSAM	13.71975141	1.73007379	0.421080273	4.108655522	3.98E-05	0.000465401
TUBA1A	225.2662523	1.075551005	0.26178607	4.108511212	3.98E-05	0.00046541
PPP1R14B	56.33369733	1.321965172	0.321815658	4.107833598	3.99E-05	0.000466494
GMFG	9.092155594	2.426434365	0.591067199	4.105175129	4.04E-05	0.000471319
FLJ27352	12.02799667	1.073128373	0.261492874	4.103853228	4.06E-05	0.000473448
MEX3B	3.995011852	2.32294087	0.566551256	4.100142478	4.13E-05	0.000479942
CYP2W1	4.033528777	-1.695648517	0.413600178	-4.099728695	4.14E-05	0.00048051
CTGF	10761.51997	1.138946893	0.277932139	4.097931588	4.17E-05	0.000483963
CD274	30.09867791	-1.291204528	0.315157966	-4.097007424	4.19E-05	0.000484557
KIAA1522	38.77648032	-1.104146891	0.269499829	-4.097022603	4.18E-05	0.000484557
LINC00654	19.86856002	1.280601608	0.312549928	4.097270528	4.18E-05	0.000484557
TAS2R10	6.868444195	1.419838951	0.346579931	4.096714275	4.19E-05	0.00048476
ANO1	196.5341708	1.099423098	0.268600788	4.093149194	4.26E-05	0.000491096
MIR27A	5.566473857	-2.273860416	0.555863973	-4.090677804	4.30E-05	0.000495468
VASH2	9.342049072	1.57722293	0.385932931	4.08677986	4.37E-05	0.00050326
C15orf48	6.218481566	2.350378913	0.575747365	4.082309456	4.46E-05	0.00051243
CYP19A1	9.178353085	1.922300018	0.470971393	4.081564287	4.47E-05	0.000513769
SSTR5	120.650823	-1.220889591	0.299330226	-4.078738076	4.53E-05	0.000519434
COL6A6	11.40455085	1.701351861	0.41742093	4.075866208	4.58E-05	0.000525261
HLA-DRA	79.75671258	3.374069486	0.82785366	4.075683478	4.59E-05	0.000525356
KPNA2	35.00627949	1.396452199	0.342678303	4.075111223	4.60E-05	0.000526029
CLEC7A	5.960594615	3.1720443	0.779258375	4.070593787	4.69E-05	0.000535341
NCAM1	89.20827208	1.683885771	0.413868932	4.068645028	4.73E-05	0.000538919
KDM6B	170.3549253	-1.384995926	0.340947079	-4.062202056	4.86E-05	0.000553033
CACNA1I	18.78224162	1.543284425	0.379937726	4.061940467	4.87E-05	0.000553078
IER3	470.9149398	-1.490078667	0.367093689	-4.059123632	4.93E-05	0.000558394
CD4	56.78954247	1.019595595	0.251224188	4.058508873	4.94E-05	0.000559536
LURAP1	47.41661695	-1.147595365	0.282931462	-4.056089611	4.99E-05	0.000564695
FIBIN	2577.255431	1.044723737	0.257596853	4.055654114	5.00E-05	0.000565369
NFKBIE	19.18174061	-1.381936559	0.340814086	-4.054810568	5.02E-05	0.000566462
ERO1L	337.0021564	-1.132968014	0.279605873	-4.05201794	5.08E-05	0.000572596
PLD4	13.77394554	-1.234019902	0.304688973	-4.050097018	5.12E-05	0.000576036
TUBB1	8.665468548	1.339900252	0.330833917	4.050069184	5.12E-05	0.000576036
MIR155HG	20.98663812	-1.314652566	0.324612424	-4.049914503	5.12E-05	0.00057608
CKAP2	45.34896699	1.039895	0.256818311	4.04914664	5.14E-05	0.000577636
PLEKHS1	6.627385603	3.044257171	0.75210003	4.047675907	5.17E-05	0.000580937
PLIN5	10.80465641	-2.911963275	0.719685956	-4.046158261	5.21E-05	0.000584033
NRP1	283.127116	1.258920738	0.311414803	4.042584767	5.29E-05	0.000592318
WNT2B	7.424101044	1.131800172	0.279998169	4.042169909	5.30E-05	0.000593022
COL8A1	46.23081954	2.275641599	0.563059688	4.041563703	5.31E-05	0.000594212
CPZ	11.0219101	2.452081028	0.606751967	4.041323576	5.32E-05	0.000594475
CYP26B1	674.0389101	-1.260193836	0.312082354	-4.038016951	5.39E-05	0.000601866
LOC286190	6.542042025	1.414089988	0.350342709	4.036304886	5.43E-05	0.000605219
CTHRC1	626.0539347	1.62202389	0.401969149	4.035194977	5.46E-05	0.000607033
FMNL1	17.4197309	1.473452432	0.365140317	4.03530468	5.45E-05	0.000607033
SCRG1	6724.443502	1.383994903	0.342967495	4.035352976	5.45E-05	0.000607033
BTBD11	151.2134038	1.068844553	0.264931549	4.034417789	5.47E-05	0.000608342
SOD2	6903.127956	-1.844147549	0.457586959	-4.030157574	5.57E-05	0.000618403
METRN	40.85354049	1.100829455	0.273230374	4.028942458	5.60E-05	0.00062125
ZNF81	52.99835618	1.327395081	0.329491559	4.028616346	5.61E-05	0.000621754
C1QTNF2	21.66746933	1.718638965	0.426673659	4.02799406	5.63E-05	0.000623043
SYNDIG1	25.19919102	1.71777862	0.426535696	4.027279867	5.64E-05	0.000624219
PAPPA2	31.10401674	-1.411587588	0.350659477	-4.025522425	5.68E-05	0.000627457
SAMD9	62.01504318	1.393612054	0.346465301	4.022371218	5.76E-05	0.000634096
LINC00671	2.620455829	3.304079172	0.822343851	4.017880316	5.87E-05	0.000645562
AQP1	632.5354264	1.721936173	0.428732895	4.016337898	5.91E-05	0.000649058
SNORA67	6.111720398	-1.621797027	0.403923648	-4.015107893	5.94E-05	0.00065208
TSPAN15	5.458081996	1.773815466	0.441875073	4.014291762	5.96E-05	0.000653968
GLRX5	54.27555399	1.07079205	0.267004858	4.010384147	6.06E-05	0.000664129
CXCR7	1181.886	-1.28226787	0.320119679	-4.005589015	6.19E-05	0.000676209
FAM20A	50.57566682	1.366756062	0.341431924	4.003011926	6.25E-05	0.000681299
GPR146	32.41251855	-1.399894778	0.349705709	-4.003065268	6.25E-05	0.000681299
SLC52A2	28.98199177	1.021959423	0.25531616	4.002721268	6.26E-05	0.000681751
LOC100507244	19.1467655	1.419280994	0.355173554	3.996021037	6.44E-05	0.000699743
C2orf62	5.075355286	-1.529008199	0.38273921	-3.994908703	6.47E-05	0.000702639
C9orf173	8.560234367	-1.314302753	0.329384857	-3.990173581	6.60E-05	0.0007148
INADL	595.4327846	-1.194107458	0.299314118	-3.989479239	6.62E-05	0.000716493
CHST2	40.53865861	1.454417007	0.364878278	3.986033415	6.72E-05	0.000725341
VSNL1	11.21623039	1.871298309	0.469507626	3.985661155	6.73E-05	0.000726072
B3GNT8	10.36268484	-1.241184825	0.311448186	-3.985204867	6.74E-05	0.000727061
CDC20	9.278069268	1.269675941	0.318885524	3.9816042	6.85E-05	0.00073734
AP1S3	7.994727762	1.631660768	0.409937854	3.980263718	6.88E-05	0.000739946
WISP1	396.4884984	1.170252459	0.294015969	3.980234349	6.88E-05	0.000739946
CAP2	14.26905007	1.405273718	0.35341942	3.976220994	7.00E-05	0.000750862
HOXD1	6.055717022	-1.747614975	0.439868803	-3.973036879	7.10E-05	0.000760127
TNFSF11	127.3193931	1.952874255	0.491692584	3.971738271	7.14E-05	0.000763859
MGAT4B	152.170142	1.154228825	0.290894003	3.967867372	7.25E-05	0.000775938
SYCP2L	23.50837766	-1.249846442	0.315424946	-3.962421033	7.42E-05	0.000792537
SLC19A2	122.8964693	-1.142740282	0.288438398	-3.961817455	7.44E-05	0.000794103
PKDCC	100.8764456	1.564781235	0.395178416	3.959682943	7.50E-05	0.00079946
CYTIP	2.999039628	2.950376294	0.745442764	3.957884411	7.56E-05	0.000804167
MIR4308	3.990569216	-2.757010105	0.696650924	-3.957520201	7.57E-05	0.000804949
CYB5A	33.96778317	1.138683187	0.287776606	3.956830273	7.60E-05	0.000806831
TSC22D3	2856.144666	-1.7199325	0.434938331	-3.954428422	7.67E-05	0.00081408
FAM13A	584.0149018	-1.149872522	0.29092639	-3.952451753	7.74E-05	0.00081858
C10orf105	414.8788817	1.245398897	0.315203296	3.951097318	7.78E-05	0.000822775
JPH1	13.10920978	-1.364902243	0.345819281	-3.94686565	7.92E-05	0.000836069
HSBP1	341.7182778	1.085076625	0.275111059	3.944140331	8.01E-05	0.00084517
FAM186A	15.42042535	1.265206333	0.320874196	3.942998057	8.05E-05	0.000848385
FAM205A	11.01948098	-1.551444478	0.393640498	-3.941272519	8.11E-05	0.000852536
SLITRK6	4.141032128	3.235954348	0.821222435	3.940411523	8.13E-05	0.000855134
ANKRD42	164.9343645	-1.127520051	0.286254649	-3.938870707	8.19E-05	0.000859705
ARID5B	705.7193318	-1.203264184	0.305566638	-3.937812691	8.22E-05	0.00086292
SLC35B2	360.6265326	1.047052797	0.2659374	3.937215284	8.24E-05	0.00086377
CD79B	58.89078346	-1.061084887	0.269559888	-3.936360467	8.27E-05	0.000866127
S100A3	24.12246261	1.427976079	0.36278319	3.936169361	8.28E-05	0.000866127
SYNE3	166.3145502	-1.031364156	0.262021007	-3.936188811	8.28E-05	0.000866127
RPIA	33.45902159	1.199907388	0.30514483	3.932255338	8.42E-05	0.000877494
AGTR2	3.292580919	3.887084988	0.98947683	3.928424466	8.55E-05	0.00088966
PXN-AS1	10.27544669	-1.229981984	0.313440514	-3.924132105	8.70E-05	0.000904204
LOC493754	130.4474349	-1.007586061	0.256829811	-3.923166301	8.74E-05	0.000907348
NFKBIL1	127.2140163	-1.037442589	0.264466613	-3.922773379	8.75E-05	0.00090834
ERN1	111.8929082	-1.155157588	0.294527728	-3.922067356	8.78E-05	0.000908934
FXYD1	94.07984676	-1.036686973	0.264327445	-3.921980082	8.78E-05	0.000908934
TMSB4X	130.9355751	1.189949385	0.303377102	3.922344096	8.77E-05	0.000908934
FABP2	2.79576133	2.56699814	0.654600946	3.921470257	8.80E-05	0.000910323
CAPZB	505.8418209	1.207121127	0.307865648	3.920934775	8.82E-05	0.000911814
MT1A	22.63975518	-1.906499274	0.486461546	-3.919116097	8.89E-05	0.000916796
ZMIZ1	1992.900159	-1.136097193	0.289899549	-3.918933974	8.89E-05	0.000916998
SH3BP5	127.4005069	-1.269420456	0.32433869	-3.913873044	9.08E-05	0.00093544
MAP3K9	16.14518714	-1.165453661	0.297818169	-3.913306117	9.10E-05	0.000937138
KIF15	10.4669186	1.443834029	0.369040777	3.912397005	9.14E-05	0.000939953
TXNRD3NB	2.673500364	2.026852708	0.518068732	3.912323953	9.14E-05	0.000939953
SPA17	13.46849057	1.11442711	0.285081225	3.909156452	9.26E-05	0.00094932
C1orf87	14.30550589	-1.887325467	0.482813055	-3.909019133	9.27E-05	0.000949354
TMEM180	14.97985344	1.089222751	0.278676127	3.908561394	9.28E-05	0.000950143
PON2	173.7129493	1.2043753	0.308240293	3.907261081	9.33E-05	0.000954254
LOC644656	29.34561649	-1.189337755	0.304410122	-3.907024335	9.34E-05	0.000954682
CD80	4.798672799	1.726346662	0.441889124	3.90674169	9.35E-05	0.000955292
C1R	2262.29481	1.062734217	0.272088831	3.905835506	9.39E-05	0.000958371
CASP12	20.1415239	-1.249014652	0.320069666	-3.902321224	9.53E-05	0.000970853
C14orf182	8.722451615	1.14873498	0.294721402	3.897697862	9.71E-05	0.000988001
LRP1B	56.84565497	-1.540191735	0.395208801	-3.897159505	9.73E-05	0.000988632
RLIM	1022.551265	-1.143664073	0.293443792	-3.897387182	9.72E-05	0.000988632
FOXI2	30.21275982	-1.801047175	0.46228231	-3.895989818	9.78E-05	0.000992892
ARHGAP18	26.32399416	1.265059057	0.324737887	3.895631241	9.79E-05	0.000993838
COL15A1	2915.606255	1.20076328	0.308301089	3.8947747	9.83E-05	0.000996831
SLC44A5	13.64660383	1.846781271	0.474348572	3.893299946	9.89E-05	0.001001857
FLNC	39.88468412	2.330639367	0.598906807	3.891489194	9.96E-05	0.001008304
MEST	7.031117642	1.91455958	0.492066414	3.890856037	9.99E-05	0.001010408
STRA6	24.40920326	-1.428257235	0.367115	-3.89049	0.000100042	0.001011401
DNER	268.9054313	1.765120975	0.453841212	3.889291958	0.000100537	0.001014808
FOSL1	47.77614148	-1.775808553	0.456879214	-3.886822819	0.000101565	0.001023915
PTP4A3	12.99562888	-1.373323508	0.353476059	-3.885195252	0.000102248	0.001029914
LOC154761	8.760398615	-1.092730616	0.28133447	-3.884097865	0.000102711	0.001034035
SYNE2	753.8045602	-1.257704301	0.324030242	-3.881441111	0.000103839	0.001043216
TAGLN2	372.494274	1.271626971	0.327609549	3.881532074	0.0001038	0.001043216
GRM3	4.909570084	1.881312435	0.484942223	3.879456862	0.00010469	0.001050118
ZNF367	14.45024848	1.297029314	0.334325268	3.879543183	0.000104653	0.001050118
C1orf51	163.9346822	-1.198290872	0.309187673	-3.875610114	0.000106358	0.001063523
FSD2	5.952100937	1.570271784	0.405331434	3.874043938	0.000107044	0.001068262
SKAP2	95.70077522	1.030710851	0.266057042	3.874022057	0.000107054	0.001068262
NCF2	11.05143586	1.532600173	0.395628654	3.873835113	0.000107136	0.001068528
PARM1	931.1115651	-1.254392877	0.323877126	-3.873051774	0.000107481	0.00107086
DKFZp686O1327	23.98372409	1.337192642	0.345749345	3.867520393	0.000109948	0.001091481
KIF5C	31.09631545	1.702063773	0.440301344	3.865679263	0.00011078	0.001098616
SPC25	1.555933084	3.419532491	0.884626381	3.865510416	0.000110857	0.00109881
TMEM100	174.0239637	1.192416034	0.308650301	3.863323739	0.000111855	0.001107556
NRP2	576.3902304	1.212681889	0.313907504	3.863182223	0.000111919	0.001107629
CHD5	43.34778385	-1.427119723	0.36966014	-3.860626469	0.000113097	0.001116409
KIAA1045	11.05421181	-1.751915107	0.453886449	-3.859809235	0.000113476	0.001118429
AIF1	10.28223038	3.152942039	0.817145914	3.858481067	0.000114094	0.001122225
CBX8	6.371240056	1.942630376	0.503644788	3.857143809	0.00011472	0.001127803
HIST1H3B	6.883106362	3.19491952	0.828384083	3.856809403	0.000114877	0.00112877
ENG	235.9354814	1.13141423	0.293392824	3.856311865	0.000115111	0.001130492
LOC100507472	1.498280639	3.482713503	0.903567493	3.854403272	0.000116012	0.001138766
BCL3	124.0973692	-1.268152537	0.32928096	-3.851278059	0.000117503	0.001152224
TBXA2R	9.10937184	1.413226812	0.36759605	3.844510328	0.000120793	0.001182682
TRPA1	4.916737136	2.595194595	0.67514422	3.843911446	0.000121089	0.00118497
MTX1	22.37991793	-1.313220334	0.342081383	-3.838912021	0.000123581	0.001206903
SLAIN1	34.29706357	-1.099658131	0.286445366	-3.838980345	0.000123546	0.001206903
DLK2	4.367493018	1.657790413	0.431857933	3.83874021	0.000123667	0.001207135
C1QL1	2.366882438	3.379808544	0.880679107	3.837729903	0.000124177	0.001210269
CYP3A5	202.9793659	-1.241051075	0.323520404	-3.836082858	0.000125012	0.001216563
LOC100505702	7.895077911	1.737347917	0.452984931	3.835332696	0.000125394	0.001219665
CDKN3	21.52840964	1.385094899	0.361173001	3.834990142	0.000125569	0.001220318
RUNDC3B	9.270106236	1.350020033	0.352582492	3.828948017	0.000128692	0.001248587
UCP3	13.85448676	1.200403525	0.313585337	3.827996344	0.000129191	0.001252792
NUDT6	9.465747909	1.006459196	0.262951859	3.827541657	0.000129429	0.001254475
CD37	20.69620711	-1.516601645	0.39640885	-3.82585213	0.000130321	0.001262476
GPER	183.7845004	-1.220226815	0.319194793	-3.822828076	0.00013193	0.001276139
CCDC64B	3.678118523	2.145746669	0.561454757	3.821762385	0.000132501	0.001280381
C1orf100	1.374964315	2.68133857	0.703151441	3.813315902	0.000137115	0.001317684
LINC00176	17.54056846	-1.107363686	0.290405481	-3.813163862	0.000137199	0.001317837
FAM83D	2.947383481	3.108429504	0.816773588	3.805741947	0.00014138	0.001352594
BTG1	2560.192463	-1.216760501	0.319761722	-3.805209998	0.000141684	0.001354831
ODF3	8.908614605	-1.28162801	0.336953823	-3.803571651	0.000142625	0.001361797
CDK2AP1	1023.25691	1.171996452	0.308349611	3.800868923	0.00014419	0.001374581
TAS2R14	25.98600687	1.119370661	0.294528388	3.800552703	0.000144374	0.001375086
ALG14	54.87168279	1.038791844	0.2733612	3.800070544	0.000144655	0.00137699
SH3GL3	9.143874371	-1.664890328	0.438133088	-3.799964837	0.000144717	0.00137699
CDC25A	11.27587445	1.350238437	0.355362745	3.799606049	0.000144926	0.001378096
HIST1H1C	691.7577452	-1.619432763	0.426388171	-3.798024597	0.000145854	0.001385756
MAGEE2	2.608828548	1.860742733	0.489980183	3.797587736	0.000146111	0.001387515
ZC2HC1C	24.09163025	-1.206341292	0.317773903	-3.796225176	0.000146916	0.001394471
LIPC	9.498128349	1.173022297	0.309080394	3.795201244	0.000147524	0.001399229
JHDM1D	637.8114994	-1.017593723	0.268158945	-3.794740931	0.000147798	0.001400767
PTN	97.30942373	1.390220846	0.366484662	3.793394355	0.000148602	0.001406311
C5orf49	26.12374508	-1.156495593	0.305051095	-3.791153718	0.000149949	0.00141598
LINC00092	12.06067593	-1.294888835	0.341651004	-3.790092283	0.000150591	0.001420242
SLC39A14	8581.52119	-1.191125337	0.314337479	-3.789320132	0.00015106	0.001423278
LEPREL1	140.9277475	1.341487078	0.354110852	3.788325243	0.000151666	0.001427591
MED20	23.81649259	1.047801801	0.27669779	3.786809432	0.000152594	0.001435622
RASL11A	14.39881082	-1.532816901	0.405083734	-3.783950753	0.000154358	0.001450095
GPM6B	294.7851484	-1.258559362	0.332784412	-3.781905996	0.000155632	0.001460635
GRIK3	53.46754927	1.466346422	0.3879014	3.780203999	0.0001567	0.001469224
GRIN2A	47.541749	1.672127239	0.442358606	3.780026469	0.000156812	0.001469556
TSHB	17.80386109	1.436413591	0.380074079	3.779299013	0.00015727	0.001472422
KCNT2	515.5047976	-1.07328353	0.284004908	-3.779102046	0.000157395	0.001472871
ABCG5	7.798565321	1.26138733	0.334244233	3.773849198	0.000160748	0.001499873
2-Mar	38.3479238	1.154004208	0.305870314	3.772854551	0.00016139	0.001505137
POU2F3	14.73098546	-1.308176361	0.346884217	-3.771219032	0.000162452	0.001513571
MIR24-2	3.814601865	-2.11507744	0.561460736	-3.767097688	0.000165156	0.001535795
ERCC6L	15.81554399	1.743960097	0.46312784	3.765612747	0.000166141	0.001544206
DPP4	89.36577629	1.415530092	0.376308437	3.761621993	0.000168815	0.001564526
ALDH1L1-AS2	11.41371929	-1.678192331	0.446605363	-3.757662738	0.000171508	0.001587189
KLF17	6.650251527	2.386074588	0.635177443	3.756548054	0.000172273	0.001592741
PRLR	46.7720678	-2.241903839	0.597029374	-3.755098053	0.000173274	0.001601221
TMOD4	4.021277831	1.554496092	0.41406365	3.754244288	0.000173865	0.001605147
VWC2	24.8625547	1.299956281	0.346407494	3.752679442	0.000174955	0.001614429
RASD1	472.8244513	-1.410540764	0.375960715	-3.751830195	0.000175548	0.001618357
LOC731223	1.646724573	-2.69361075	0.718360981	-3.749661827	0.000177073	0.001630853
ARIH2OS	12.72626115	-1.174381572	0.313348361	-3.747846545	0.000178359	0.001640356
MON1A	15.31048796	1.246818625	0.333388195	3.739840349	0.000184137	0.001685429
STON1-GTF2A1L	4.108030943	-1.528446045	0.40874619	-3.739352397	0.000184495	0.001687901
LZTS2	203.2567586	-1.11689251	0.298779742	-3.738180185	0.000185357	0.001694178
DTL	6.654100776	1.667866903	0.44626925	3.73735565	0.000185966	0.001698935
SLC6A15	22.74870832	-1.62668581	0.435270852	-3.737180659	0.000186095	0.001699311
SLA	7.488128688	1.59670564	0.427573048	3.734345855	0.000188204	0.001715309
DPY19L2P4	9.944944357	-1.172477409	0.313997	-3.734040165	0.000188432	0.001716581
GEN1	36.29272144	1.31431146	0.352934347	3.723954532	0.000196126	0.001779093
HIST1H3C	4.191191706	2.89322223	0.776917274	3.723977217	0.000196109	0.001779093
DLGAP2	18.52844255	-1.399224909	0.375881561	-3.722515426	0.000197248	0.001787582
HLA-DRB1	51.58419011	2.67136199	0.717763641	3.721785053	0.000197819	0.001791918
CCBE1	6.533025849	2.025133714	0.544175804	3.721469605	0.000198067	0.001793314
LOC158376	14.62184869	1.100588434	0.295770819	3.721085259	0.000198368	0.001795202
FOXA3	53.40177011	-1.274594765	0.342701262	-3.719259034	0.000199808	0.00180738
GDAP1L1	9.248656352	1.088414004	0.292914507	3.715807783	0.000202556	0.001829653
EIF4EBP3	3.709379476	-1.681922397	0.452687996	-3.715411961	0.000202873	0.001831661
PPME1	158.4048916	-1.009050407	0.271634996	-3.714729034	0.000203422	0.001835643
SLC51B	22.69821846	-1.182372655	0.318301966	-3.714625676	0.000203505	0.001835643
GINS1	9.177932431	1.27290437	0.342982915	3.711276318	0.000206217	0.001854892
MSX1	13.12074237	1.62929258	0.439132743	3.710250729	0.000207054	0.001861553
SCD5	16.35426494	1.334202968	0.359973135	3.706395945	0.00021023	0.001883161
RPP40	21.38450382	1.110086315	0.299531178	3.706079352	0.000210492	0.001884543
TBX3	29.78800974	-1.101554942	0.297257196	-3.705730106	0.000210783	0.001885388
HIST2H2AB	54.07949897	-1.630193667	0.440152527	-3.703701714	0.000212476	0.00189789
ADCY1	29.37004461	1.144493535	0.309066488	3.703065779	0.00021301	0.001901137
SNORD38A	5.354010573	-1.435964566	0.387846526	-3.702404093	0.000213566	0.001904974
CADM1	78.2220539	1.320403213	0.356669088	3.702039948	0.000213873	0.001905944
PLEKHA7	47.20677144	-1.150023813	0.310636555	-3.702152224	0.000213778	0.001905944
MIR635	2.625215848	2.009600679	0.542861403	3.70186694	0.000214019	0.001906362
SLC25A28	143.6331898	-1.065330758	0.287910843	-3.700210613	0.000215421	0.001916188
SEMA4B	109.1271913	-1.160159644	0.313663854	-3.698735538	0.000216676	0.001924865
NINJ1	417.2066112	-1.211862649	0.328066728	-3.693951701	0.000220796	0.001955866
FRK	62.56678125	1.349943173	0.365632484	3.692076692	0.00022243	0.001967814
CCDC54	1.739155365	2.375078859	0.64342469	3.691308242	0.000223104	0.001971773
SERPINA10	69.01580747	-1.372153318	0.371851872	-3.690053544	0.000224207	0.001977736
CDC42EP4	320.3547207	-1.052725182	0.285309835	-3.689761277	0.000224465	0.001978351
CAMK2N1	48.51877317	1.286997547	0.348844442	3.689316472	0.000224857	0.001980906
BMPR1B	10.40647733	1.630200658	0.442089888	3.687486869	0.00022648	0.001992463
C15orf60	9.227334024	1.130654176	0.306790107	3.685432326	0.000228315	0.002004941
KIAA2022	26.73004427	-1.228809959	0.333705062	-3.682323406	0.000231118	0.002022177
TMEM189	53.66470868	1.296289897	0.352527109	3.677135357	0.000235868	0.002060927
CCDC28A	74.74634642	-1.007048944	0.274090727	-3.674144524	0.000238648	0.002084269
SLFN12	8.299579476	1.715450088	0.466929878	3.673892311	0.000238883	0.002084437
DNAJC22	11.20730722	1.440975233	0.39235335	3.672646689	0.000240051	0.002093678
ZNF154	12.68062201	1.203077704	0.327727355	3.670971267	0.000241631	0.002105544
AURKB	4.475705158	1.909761496	0.520281655	3.670630084	0.000241953	0.002107402
COBL	30.74565483	1.132536961	0.308699316	3.668738164	0.000243751	0.002121137
TCTE1	7.592525503	-1.997166595	0.544392322	-3.66861639	0.000243867	0.002121188
SLC16A6	6.651525538	1.362218485	0.371337436	3.668411404	0.000244062	0.00212193
CELF2-AS2	3.968893344	1.626349189	0.443411038	3.667813946	0.000244633	0.002125933
SERPINE2	1350.299082	1.537100997	0.419393394	3.665057723	0.000247283	0.00214412
FLJ26850	4.614294271	-1.592414392	0.434719825	-3.663082057	0.000249199	0.002158787
ACSL4	742.4759463	-1.094285186	0.299460743	-3.654185767	0.000257999	0.002227009
EFHD1	154.5752031	-1.084795632	0.296880099	-3.653985686	0.000258201	0.002227747
GRIK5	18.36113178	-1.137013734	0.311618317	-3.648738443	0.000263531	0.002267641
CCKAR	2.79595162	3.211940649	0.880728363	3.64691406	0.000265409	0.002277308
NRON	3.795781079	1.880022144	0.515509361	3.646921447	0.000265401	0.002277308
ZNF671	9.291464436	1.037423652	0.284489631	3.646613225	0.000265719	0.002277308
PIEZO2	907.9785462	-1.196460217	0.328122578	-3.646381868	0.000265959	0.002278344
ALDH1A2	451.1131824	1.039101982	0.284995899	3.646024331	0.000266329	0.002280499
SAT1	781.6440276	-1.320656789	0.362474733	-3.643445094	0.000269013	0.002298372
BIRC7	4.443292063	2.629157627	0.721962348	3.641682471	0.000270862	0.002312117
ZNF423	32.77036059	1.028920223	0.282683517	3.639830986	0.000272817	0.002327773
C4BPA	34.04798666	1.810261965	0.497533388	3.638473334	0.000274259	0.002336969
DIS3	631.2951259	-1.0556815	0.290136946	-3.638562807	0.000274164	0.002336969
GPR156	9.419893494	1.027986638	0.282599937	3.637603923	0.000275186	0.002342795
NFAM1	12.42498958	1.327991341	0.365180924	3.636529878	0.000276336	0.002348481
OPN3	3.885174566	1.648976512	0.453448575	3.636523751	0.000276342	0.002348481
ERMN	3.555204993	1.68898949	0.464559269	3.635681396	0.000277247	0.00235513
LOC100507066	14.34039077	-1.674700295	0.460864216	-3.633825837	0.000279249	0.002369005
LINC00839	5.63401464	1.943403162	0.53517873	3.631316144	0.00028198	0.002388451
GAL3ST4	15.81571696	1.547788103	0.426441468	3.629544074	0.000283922	0.002399131
EN1	5.644465244	2.36861017	0.652742658	3.62870442	0.000284847	0.002404835
CD84	14.60626196	2.484243717	0.684860999	3.627369234	0.000286324	0.002415182
OSTC	191.5348225	1.015146584	0.279946251	3.626219609	0.000287601	0.002424892
SLCO4A1	8.073372326	-2.323945939	0.641105012	-3.624906835	0.000289066	0.002434044
USP2	41.60411624	-1.096348758	0.302520221	-3.624051162	0.000290024	0.002439981
TPST2	27.21494186	1.145639763	0.316371248	3.621187988	0.000293253	0.002461768
SCG2	4.665131479	2.795379797	0.772286302	3.619615922	0.000295041	0.002474613
MOGAT1	17.63020893	-1.291526969	0.357514644	-3.612514876	0.000303242	0.002536766
EHF	26.41091126	1.730379395	0.479131879	3.611488758	0.000304444	0.00254351
TNFRSF9	6.238002613	1.864860943	0.517075174	3.606556723	0.000310287	0.002588953
PEG10	34.60157673	-1.347131387	0.373579061	-3.606014171	0.000310936	0.002592122
OR13D1	1.681307328	1.933368618	0.536216186	3.605576757	0.00031146	0.002595369
NRXN2	17.32735054	1.367982156	0.379463959	3.605038435	0.000312107	0.002599629
GDF6	136.4967204	1.746249857	0.484500026	3.60423068	0.000313079	0.002605472
MIR3074	7.716870208	1.51668321	0.420846754	3.603884779	0.000313496	0.002606399
LOC100130894	4.201634296	1.780184002	0.494017438	3.603484142	0.00031398	0.002607334
TAS2R50	10.05942079	1.480492011	0.410989119	3.602265708	0.000315456	0.002618459
MPZL3	10.46947663	1.238500655	0.343948864	3.600827873	0.000317206	0.002629582
SMLR1	17.65681341	1.667083258	0.463027273	3.600399707	0.000317728	0.002631649
RP2	52.21313186	1.045055785	0.290453437	3.598014866	0.000320655	0.002652468
VSTM5	1.873690081	2.332900001	0.648557463	3.597059837	0.000321834	0.002659936
IGFLR1	13.67095389	-1.120528582	0.311600499	-3.596042325	0.000323095	0.002665798
C1QTNF3	84.93465922	1.028920061	0.28624594	3.594531551	0.000324976	0.002678786
MRPL23-AS1	11.1570913	-1.299382504	0.361560327	-3.593819368	0.000325866	0.002682887
HIST1H2BB	14.23270243	-1.179932758	0.328507946	-3.59179366	0.00032841	0.002698063
TBXAS1	6.610034354	2.016466496	0.561401843	3.591841605	0.000328349	0.002698063
DKK3	806.191699	1.346525582	0.374929723	3.591407937	0.000328896	0.002700907
ANKDD1B	5.001972932	1.474011083	0.410480155	3.590943598	0.000329483	0.00270457
BLOC1S1	15.50843136	1.118638763	0.311585994	3.590144564	0.000330495	0.002708334
PLK1	12.9963096	1.244705296	0.347145235	3.585546249	0.000336373	0.002750574
NAMPT	1394.050287	-1.477222724	0.412488135	-3.581249006	0.000341956	0.00278793
ZGLP1	9.525338468	1.525066109	0.425896838	3.580834546	0.000342498	0.002789993
DCXR	272.4289293	-1.560516012	0.435859128	-3.580321971	0.000343171	0.002794183
LTBP1	1263.774134	1.127249793	0.314980927	3.578787466	0.000345192	0.002803629
HIST1H1E	506.9799245	-1.712628187	0.478800244	-3.576915858	0.000347672	0.002821391
GAS6-AS1	9.603142362	-1.17262542	0.327898519	-3.576183953	0.000348646	0.002828105
BFSP1	134.7192264	1.242546216	0.347556202	3.575094359	0.000350102	0.002838713
COL13A1	54.49718295	1.469856485	0.411347916	3.573268338	0.000352553	0.002854983
GRM6	11.71103367	1.381034906	0.386481291	3.573355141	0.000352436	0.002854983
FGFR4	11.55825845	-1.152355726	0.322512881	-3.573053335	0.000352843	0.002856128
CD3EAP	15.40262223	1.159516536	0.324568566	3.572485623	0.000353609	0.002861126
NEDD4L	29.08048046	1.121577067	0.314163382	3.570043909	0.000356921	0.002885502
MIR497HG	85.26713158	1.045704432	0.292933972	3.569761562	0.000357306	0.002887401
LINC00313	2.480077982	-1.91617904	0.536843661	-3.56934277	0.000357878	0.002890807
HIST2H2AC	203.0419001	-1.238902551	0.347216409	-3.568099085	0.000359581	0.002903341
STC1	10.87558331	-2.025065225	0.567715623	-3.567041563	0.000361034	0.002912635
FLJ31485	16.16805465	1.5089004	0.423025649	3.56692414	0.000361196	0.00291272
LIF	56.43772485	-2.285885021	0.641295638	-3.56447929	0.000364579	0.002937541
EHD1	109.3758275	-1.021438682	0.286618731	-3.563754113	0.000365588	0.00294444
ATP5J2	185.7790995	1.608542549	0.45139662	3.563479384	0.000365971	0.002946292
HOXA11-AS	48.37136345	-1.178072014	0.33072626	-3.562075818	0.000367934	0.002959617
AK8	6.335011544	-1.041363525	0.292383847	-3.561631524	0.000368557	0.002963392
MYOM3	9.147914149	1.494332338	0.41983543	3.559328799	0.000371804	0.002985754
DHH	2.08771704	-2.292548224	0.644499245	-3.557099937	0.000374972	0.003009936
LHFPL3-AS2	10.68880549	1.109343646	0.311965968	3.555976489	0.000376578	0.003021569
RAG1	10.83721185	1.394276022	0.39211925	3.555744894	0.00037691	0.003022973
LOC100129794	35.69078164	-1.05769321	0.297691101	-3.552989009	0.00038088	0.003049736
LOC286059	6.250121601	-1.987357143	0.559339774	-3.55304099	0.000380805	0.003049736
FZD10	34.92592252	1.43731436	0.405020147	3.548747815	0.000387068	0.003091562
GGH	60.3197351	1.236476645	0.348425426	3.548755497	0.000387056	0.003091562
MAPK15	4.806335931	2.418349479	0.68155364	3.548289286	0.000387742	0.003095665
H3F3C	18.79413708	-1.290785793	0.363812835	-3.547939127	0.000388258	0.003098498
HBD	2.286721682	4.225655073	1.1911052	3.547675784	0.000388646	0.003100312
DDX28	25.58710562	1.177133972	0.331852173	3.547163675	0.000389403	0.003105058
KHDRBS3	9.119060401	1.449334115	0.408697473	3.54622725	0.000390789	0.003112246
ZNF99	7.193676501	1.611197107	0.455289114	3.538843909	0.000401883	0.003192676
S1PR1	16.50107329	-1.605208616	0.454112909	-3.534822694	0.000408049	0.003232318
GLRX	517.8869533	-1.63896369	0.463925282	-3.532818222	0.000411155	0.003251571
SNORD44	5.414720097	-1.656177139	0.46883347	-3.532548861	0.000411574	0.003253549
KCNJ2	5.819993902	1.807106364	0.511799739	3.530885672	0.000414171	0.003268705
RBPMS2	52.27877844	-1.400022863	0.396907262	-3.527329926	0.000419773	0.003306144
SPTLC3	47.50099518	1.017142947	0.288613147	3.524243294	0.000424694	0.0033408
SNORD127	1.277323737	2.480586863	0.704445633	3.521331876	0.000429385	0.003370811
IGF1	83.93815499	1.832333736	0.520426098	3.520833687	0.000430192	0.003375774
ANKRD30BP3	4.098588989	1.79942554	0.511207119	3.519953996	0.000431622	0.003385609
FAM46B	84.81696309	-1.073576222	0.30517623	-3.517889395	0.000434994	0.003407893
TRPM3	21.19278504	-1.26904621	0.360898601	-3.516351149	0.000437522	0.003424912
LSM1	203.1139474	1.359519506	0.386739736	3.515334417	0.000439201	0.003435259
MAFB	213.1112629	1.401739894	0.399642669	3.507483065	0.000452367	0.003531069
FAT4	762.3409204	1.09363588	0.311859154	3.506826291	0.000453485	0.003536926
SNORD50B	8.245769451	-1.246833155	0.355592786	-3.506351099	0.000454296	0.003540378
COL9A1	408.0369318	1.588393602	0.453078063	3.505783511	0.000455265	0.003545066
TICAM1	46.07307995	-1.248403942	0.356123896	-3.505532642	0.000455695	0.003546144
PRSS27	6.712145923	1.426664447	0.407000116	3.505317052	0.000456064	0.003546979
VENTXP7	7.700264286	1.638969366	0.467726032	3.504122615	0.000458114	0.003561488
MUM1L1	17.36652541	1.221284802	0.348623422	3.503163369	0.000459767	0.003571454
SNORA75	5.888111514	-1.349378335	0.385213823	-3.502933318	0.000460165	0.003573098
C20orf203	13.86000695	-1.010987484	0.288884723	-3.499622521	0.000465917	0.003613005
NID2	151.1959106	1.233259484	0.352405784	3.499543826	0.000466055	0.003613005
TNNI2	11.32575077	1.981655643	0.566355359	3.498961581	0.000467074	0.003619446
SH2B2	9.041055855	-1.25368757	0.358334216	-3.498654363	0.000467612	0.003622161
ADCYAP1R1	15.94225175	-1.45814774	0.416839674	-3.498102101	0.000468582	0.003626751
MSMP	391.3369026	-2.419575214	0.691850756	-3.497250225	0.000470081	0.00363689
UROC1	39.38035214	1.389446793	0.397368105	3.496623851	0.000471186	0.003643975
CCDC112	14.67978086	1.159022374	0.331660443	3.494605394	0.000474763	0.00366575
TMEM132B	5.608360469	1.854619901	0.530748391	3.49434861	0.00047522	0.003667807
NOTCH4	24.85748264	-1.089950596	0.312034025	-3.49305047	0.000477536	0.003679782
DDIT4L	310.1276238	-1.490266233	0.426701219	-3.492528652	0.00047847	0.003685504
TMEM51	3.423436434	1.926390955	0.552360811	3.487559066	0.000487451	0.003748681
CHST4	3.096168899	2.301947781	0.66037232	3.485833239	0.000490607	0.003769706
MGAT3	21.65019971	1.137666725	0.326377128	3.485742799	0.000490773	0.003769706
DOCK2	11.78172968	2.292690842	0.659745119	3.475116036	0.000510632	0.003900462
FBN2	29.84118766	1.662211385	0.479252223	3.46834361	0.000523677	0.003987446
AQP3	272.2445931	1.352039236	0.390024817	3.466546688	0.00052719	0.004007407
GABRA4	294.5491699	1.154928253	0.333153132	3.466658854	0.00052697	0.004007407
ZBTB10	432.8094044	-1.140766103	0.329085775	-3.466470414	0.00052734	0.004007407
CRELD2	187.3032483	1.012517458	0.292137882	3.465888951	0.000528482	0.004012894
CD74	249.5601376	1.739603703	0.502074079	3.464834721	0.000530557	0.004025503
CENPW	6.425502721	1.439541351	0.4154931	3.464657657	0.000530907	0.004026567
SYCE2	8.4419693	-1.087024716	0.313775751	-3.464336269	0.000531542	0.004029793
RAMP1	56.23638345	-1.329607305	0.383886401	-3.463543649	0.00053311	0.004040093
TUBA1B	1050.479597	1.230248971	0.355265811	3.462897167	0.000534393	0.004048218
FBLN1	255.0788167	-1.426164721	0.412079567	-3.46089648	0.00053838	0.004072013
MNDA	2.863357965	2.620031287	0.757242499	3.45996334	0.000540249	0.004082941
FAIM2	19.8671727	1.112633263	0.321632725	3.459328529	0.000541524	0.004087763
KIAA0101	2.976767205	2.250644556	0.650625804	3.459199652	0.000541783	0.004088116
LRIT3	6.655486887	1.324194554	0.383251547	3.455157752	0.000549971	0.004143401
MIR324	2.934291892	-1.69884078	0.491825286	-3.45415502	0.00055202	0.004157211
CKLF	79.59656399	1.707151453	0.494345179	3.453359159	0.000553651	0.004167866
OTOF	7.352181532	2.027833773	0.587487661	3.451704449	0.000557058	0.004191869
MCL1	2134.992978	-1.087263136	0.315245593	-3.448940003	0.000562792	0.00423171
CENPI	5.808798791	2.035623902	0.590770914	3.445707728	0.000569566	0.004280975
RRH	5.012884233	1.453502899	0.421933333	3.44486388	0.000571347	0.004292685
GRIK1	6.90119161	1.776465833	0.515778372	3.444242585	0.000572662	0.00429753
SNX33	294.6467691	-1.140264829	0.33108799	-3.443993332	0.00057319	0.004299817
CD163	35.01883672	2.823655843	0.819961994	3.443642341	0.000573934	0.004302126
DSEL	502.5071874	1.027246397	0.298321864	3.4434164	0.000574414	0.00430397
APOBEC3H	3.365989224	-2.413239331	0.701790431	-3.438689421	0.000584537	0.00436792
LOC100498859	2.288378765	-2.261930971	0.658052116	-3.437312811	0.000587517	0.004386776
HIST1H2BJ	30.61787846	1.192053443	0.346817816	3.437117094	0.000587941	0.004388245
MGC12916	22.09676738	-1.191573872	0.346839908	-3.435515479	0.000591428	0.004408606
ZKSCAN1	1123.251949	-1.07015457	0.311518812	-3.435280728	0.00059194	0.004409543
CCDC168	14.11500914	1.599523859	0.465809601	3.43385764	0.000595057	0.004431043
POU2F2	11.69610539	1.354390762	0.394493092	3.433243289	0.000596407	0.004435948
ESCO2	5.982226251	1.890896245	0.550929911	3.432190204	0.000598727	0.004448053
CHN1	7.543640314	1.419774636	0.413851747	3.43063584	0.000602168	0.00447189
SHCBP1	10.34656688	1.597621872	0.465727978	3.430375557	0.000602746	0.004474456
LINGO4	13.03434013	-1.456383496	0.424569654	-3.430258102	0.000603007	0.004474668
MLLT10P1	19.81563699	1.12537569	0.328240943	3.428504932	0.000606916	0.004500199
PNMAL1	42.94840492	1.1561093	0.337615167	3.424340532	0.000616293	0.004562705
ARHGAP10	301.7785506	-1.004898062	0.293509573	-3.42373181	0.000617675	0.004569422
ZSCAN23	8.088146987	1.646529983	0.481034369	3.422894678	0.000619581	0.004581756
TMPRSS11D	12.87670079	1.27947143	0.373844606	3.422468614	0.000620553	0.004585419
CACNA1H	43.0342836	-1.740916091	0.508803132	-3.421590751	0.000622559	0.004598483
BEST1	46.18038723	-1.063530948	0.310885655	-3.420971445	0.000623979	0.004602622
CD28	4.798042085	2.189948138	0.640147548	3.421005276	0.000623901	0.004602622
SHISA9	10.10644375	1.763870876	0.515611663	3.42092897	0.000624076	0.004602622
KIFC1	6.231319124	1.549571979	0.452998378	3.420700941	0.0006246	0.004604719
RNF157	20.10701048	-1.165196821	0.340689794	-3.420110731	0.000625957	0.004612954
FBXW4P1	24.42444136	-1.104852119	0.323354319	-3.416846637	0.00063351	0.004661478
SLC4A1	5.875721288	3.218385227	0.941985769	3.416596444	0.000634092	0.00466398
CYBB	24.00156912	2.402842712	0.70333219	3.4163696	0.00063462	0.004666085
DMP1	4.211898194	2.953426089	0.864759469	3.415315121	0.000637083	0.004680612
C11orf85	3.304481887	-2.041409072	0.597852967	-3.414567098	0.000638835	0.004684543
ERBB3	20.65026237	-1.20693325	0.353457042	-3.414653289	0.000638632	0.004684543
ARHGEF38	7.696608733	1.561551428	0.457605224	3.412442314	0.000643836	0.004715826
UCHL1	4.308982402	2.072337618	0.607645069	3.410440939	0.000648579	0.004739751
CALB1	7.869419425	1.329227324	0.390208527	3.406453812	0.000658127	0.004796775
MYOM2	51.63072129	-1.025977258	0.301347539	-3.40463128	0.000662534	0.004819775
HLA-DMB	8.562009961	2.603227349	0.765225394	3.401909255	0.000669169	0.004859897
FAM131C	5.097892948	-1.960835398	0.5765384	-3.401049085	0.000671278	0.004872332
DGKI	51.28044073	1.429477522	0.420340324	3.400762286	0.000671982	0.004872891
PLXNA2	149.8648017	1.033239163	0.303830545	3.400708649	0.000672114	0.004872891
TCF24	1.79310653	2.544870956	0.748472546	3.400085908	0.000673647	0.004880327
LOC100507632	5.237130061	2.370584384	0.697292482	3.399698754	0.000674601	0.004884357
DNAJC12	4.014103949	1.613254519	0.474609045	3.399122995	0.000676023	0.00489018
SPON2	118.6294741	1.048890658	0.308638526	3.398443716	0.000677704	0.004893705
PCDH18	53.69679982	1.670053158	0.49147692	3.398029672	0.000678731	0.00489872
ZNF93	6.746268811	1.280667973	0.377180057	3.395375627	0.000685345	0.004940901
TAF9B	441.806533	-1.297591283	0.38222725	-3.394816261	0.000686747	0.004947301
GPRIN1	2.812209078	2.711094396	0.799306716	3.39180735	0.000694332	0.004998207
NALCN	6.482593956	1.999225554	0.58947692	3.391524736	0.000695049	0.005001494
TMEM88	4.703396903	-1.473458776	0.434651092	-3.389980617	0.000698976	0.005025993
LAMB1	105.4744163	1.357528207	0.400549254	3.389166733	0.000701054	0.005035292
FLJ37201	11.64601502	1.308990607	0.386363962	3.387972831	0.000704112	0.005055375
NCOR2	1816.650848	-1.149777607	0.339547943	-3.386201068	0.000708674	0.005086232
C17orf96	15.3042123	-1.311345169	0.387834004	-3.381202147	0.000721694	0.00516908
C1orf226	24.07606776	-1.16553149	0.344738356	-3.380916195	0.000722446	0.005171572
TMEM14A	122.1402621	1.185847281	0.350790861	3.380496508	0.00072355	0.005177551
EFNB3	8.682143459	1.853601843	0.548511238	3.379332484	0.000726621	0.005195662
AIM1	34.07446083	1.421675775	0.420776437	3.378696259	0.000728304	0.005205766
EMR2	8.790642434	1.490265382	0.44109956	3.378523848	0.000728761	0.005207098
MIR100	1.317223734	2.746094464	0.813600669	3.37523624	0.000737524	0.005259944
EIF4EBP1	108.6563146	-1.488077713	0.440950827	-3.37470217	0.000738956	0.00526821
CDKN1C	400.2651193	-1.310147242	0.389146353	-3.366721108	0.000760676	0.00539508
UHRF1	7.110335003	1.324522891	0.393897027	3.362612053	0.000772088	0.005467961
FAM222A-AS1	10.27661348	-1.255829075	0.373744354	-3.360128548	0.000779062	0.005507223
TMC7	13.21994705	1.030165399	0.30665094	3.359407274	0.000781099	0.005517787
TPO	13.70432081	1.419082203	0.422421804	3.359396201	0.00078113	0.005517787
SKA1	4.260312572	2.119430761	0.630996132	3.358864901	0.000782633	0.005526378
VENTX	1.43738529	2.889612734	0.860494635	3.358083381	0.000784849	0.005537964
HCLS1	21.55749875	1.161116592	0.345836559	3.357414257	0.000786751	0.005549312
MIR3916	2.302626659	1.7023268	0.507050084	3.357314897	0.000787034	0.005549312
ICAM4	4.220630693	-1.815650141	0.541123552	-3.355333794	0.000792693	0.005583074
MLF1	98.11089782	-1.153837104	0.343954543	-3.354620914	0.000794738	0.005593387
ARNT2	12.79613569	1.903625465	0.567694651	3.353255947	0.000798668	0.005614888
IGFL2	2.835307588	2.578700065	0.769163965	3.352601243	0.00080056	0.00562613
LOC100128881	5.704363942	1.627188205	0.485568552	3.351098825	0.000804916	0.00565468
GNG11	160.9622281	1.188949737	0.355344807	3.345904352	0.000820147	0.005744908
SAMD12	27.04521822	-1.228100597	0.367120991	-3.345220314	0.000822172	0.005757001
HBZ	1.674775598	-3.009685075	0.900958347	-3.340537424	0.000836164	0.005842222
CSRNP3	19.57793644	1.308887073	0.391870076	3.340104674	0.000837468	0.005844969
DCDC2	1.998047819	3.578247907	1.071241273	3.340281968	0.000836934	0.005844969
LOC100505812	6.777927129	1.227280176	0.367901751	3.335891097	0.000850265	0.005921398
UBALD2	208.8845836	-1.320995	0.396013582	-3.335731552	0.000850753	0.005922654
COX17	121.4334607	1.525544265	0.457535285	3.334265828	0.000855249	0.005949651
AATK	14.40159186	-1.167701279	0.350713499	-3.32950195	0.000870015	0.006037098
CBWD6	17.94448869	-1.097542392	0.329864074	-3.327256521	0.000877056	0.006070543
SRPX	43.71418154	1.446694205	0.434976395	3.325914284	0.00088129	0.006093375
IMPG1	3.050824979	1.912498433	0.575654705	3.322301403	0.000892782	0.006161764
TNN	6.023782206	2.094934995	0.630608106	3.322087005	0.000893468	0.006162082
MTRNR2L8	13.51969879	-1.255546141	0.378162505	-3.320123289	0.000899777	0.006198929
CPN2	2.761298945	2.447764086	0.73746899	3.319141712	0.000902946	0.006218535
CDCA2	5.186138867	1.813741951	0.54655163	3.318518966	0.000904962	0.006230189
TRPM8	6.300134061	1.634020373	0.492604492	3.317104087	0.000909557	0.006257351
SBDS	398.3166904	-1.135881405	0.342614556	-3.315333177	0.00091534	0.006292633
TRIP13	3.885684563	1.53680041	0.46368619	3.314311364	0.000918691	0.006313421
KIF18B	4.608286944	2.515488572	0.759097284	3.313789449	0.000920408	0.006320703
MT1L	66.69537824	1.479401374	0.446470073	3.313551036	0.000921193	0.006323838
TIMP1	6443.208156	1.711510577	0.516585061	3.313124414	0.000922599	0.006328979
RGS5	115.6958159	-1.116960525	0.337163117	-3.312819432	0.000923606	0.006333627
WNT7B	7.92677897	1.880055794	0.567791715	3.311171585	0.000929062	0.006366507
MIRLET7A2	5.891112141	1.366287971	0.412757289	3.310148624	0.000932464	0.006387547
EYA4	9.728520658	1.602688505	0.48423167	3.309755647	0.000933775	0.006391972
ATP10B	2.50755745	3.623009947	1.095585038	3.30691806	0.000943285	0.00644572
PCOLCE	1357.132944	1.089169815	0.329399614	3.306530329	0.000944591	0.00644996
HM13-AS1	8.715481021	-1.29794886	0.392650043	-3.30561242	0.000947691	0.006466537
LOC541471	14.55627159	1.16117772	0.351419284	3.304251571	0.000952303	0.006484618
HSPA7	6.725210247	2.566505284	0.777117089	3.302597923	0.000957936	0.006513358
PDE2A	23.92207516	-1.669738637	0.505599055	-3.302495565	0.000958286	0.006513435
FAM150B	5.845500441	1.144403337	0.346584346	3.301947565	0.00096016	0.00652387
PPARG	5.440408735	1.547093578	0.468739525	3.300540055	0.000964989	0.006545131
MEG9	10.91674379	1.341906523	0.406630186	3.300066173	0.00096662	0.006553883
SHC3	10.2649133	1.585570506	0.48079726	3.297794387	0.000974475	0.006597841
LILRB5	9.010679707	2.643546725	0.802546902	3.293946707	0.000987912	0.006679425
PROX2	19.79094934	1.040817998	0.316195591	3.291690418	0.000995872	0.006723793
ABTB1	99.61160392	-1.111948361	0.337888676	-3.290871941	0.000998774	0.006736298
CDK17	477.8786059	-1.045712692	0.318044073	-3.287949	0.001009201	0.00679948
SPRED3	19.48491255	1.001001226	0.304573284	3.286569366	0.001014158	0.006830485
CSMD3	5.613431578	2.578570522	0.784673085	3.286171748	0.001015591	0.006837742
PRAME	2.639933647	3.792824117	1.154352586	3.285672127	0.001017394	0.006842701
TXNL4A	178.6622515	1.063160474	0.323559302	3.285828797	0.001016828	0.006842701
ATP8B4	19.96152839	1.280588026	0.389826416	3.285021163	0.001019747	0.00685374
MRPL39	93.10862271	-1.051240293	0.320257507	-3.282484467	0.001028967	0.006906059
GPBAR1	6.754526227	-1.256664812	0.38301942	-3.280942813	0.001034607	0.006936023
PCSK6	22.40058207	1.304521389	0.397615889	3.280858295	0.001034917	0.006936023
HMGB3	14.81892249	1.048299805	0.319541392	3.280638534	0.001035724	0.006936899
FUT3	3.165998223	-2.356699868	0.7187718	-3.278787326	0.001042542	0.006965597
CXCL16	47.97486489	1.205249447	0.367618446	3.278533654	0.001043479	0.006969442
SH3TC1	325.0277042	-1.23611405	0.37713733	-3.27762317	0.00104685	0.006989533
DAGLA	18.07627665	1.359601008	0.415038621	3.27584215	0.001053474	0.007031319
RTN2	20.35698196	-1.142812163	0.349037461	-3.274181973	0.001059683	0.007070311
CCDC96	16.01720041	-1.14979306	0.351619285	-3.269994304	0.001075496	0.007165882
CASZ1	11.58408437	-1.238348299	0.378782417	-3.269286649	0.00107819	0.007181343
NCALD	9.204205369	1.635701899	0.500573456	3.267656087	0.001084421	0.007215351
MARS2	11.28943799	1.007391322	0.308314694	3.267412624	0.001085354	0.007216571
LINC00441	9.656799033	-1.017906744	0.311573124	-3.266991492	0.001086969	0.007224819
SNORD43	2.314699316	-2.253325622	0.690167495	-3.264896766	0.00109504	0.007258409
SLC24A3	9.187647508	1.614775353	0.495266524	3.260416917	0.001112486	0.007363904
LGALS9	6.878788096	1.927110617	0.591134849	3.260018623	0.001114049	0.007371718
TMEM92	18.6978175	-1.454608516	0.446383868	-3.258649383	0.001119439	0.007399755
VGLL4	372.001826	-1.261026211	0.387027057	-3.258237861	0.001121064	0.007407951
PTPRO	7.014111698	1.973922317	0.605885411	3.257913595	0.001122346	0.007413875
MYBPH	26.34484315	-1.349212207	0.414225247	-3.257194527	0.001125193	0.007427585
DBNDD1	9.068991839	1.601655925	0.492082917	3.254849677	0.001134524	0.007478922
MDGA1	22.40082285	1.065022279	0.327336126	3.253604457	0.001139508	0.007504069
KCNC1	5.881653931	1.603538512	0.492926825	3.253096467	0.001141547	0.007514927
RHD	12.744155	1.229605118	0.378120201	3.251889518	0.001146406	0.00754433
DOK3	7.49231245	1.675150387	0.515183608	3.251559953	0.001147736	0.007545982
TMC3	10.68831971	-1.528311005	0.47000143	-3.251715647	0.001147107	0.007545982
SLC8A3	25.55183522	1.128865135	0.347386575	3.249593442	0.001155701	0.007595114
SRM	366.6197964	1.65627343	0.509964936	3.247818259	0.001162935	0.007637441
KAL1	1123.632222	1.122414791	0.346216987	3.241940269	0.001187189	0.007772858
RNU11	41.17636586	-1.421945076	0.438913516	-3.239693068	0.001196584	0.007823726
VWA2	11.01789914	-1.158429275	0.357590523	-3.239541322	0.001197221	0.007825233
MYOC	270.3081539	-1.948055539	0.601952861	-3.236226065	0.001211214	0.007889903
DLGAP5	10.55038657	1.191324726	0.368182147	3.235693896	0.001213474	0.007899279
ITGB3	37.68050279	-1.089873401	0.336934014	-3.234679061	0.001217795	0.007919372
MAGI2-AS2	1.664496124	2.380074161	0.735988444	3.233847187	0.001221348	0.007937112
MIR4530	1.763330928	-2.0466573	0.633442989	-3.231004739	0.001233559	0.008005656
TMEM176B	43.18524603	2.144615738	0.663910952	3.230276187	0.001236707	0.008021976
GRIP2	26.57168357	1.267740436	0.392535383	3.229620798	0.001239545	0.008033671
NCS1	33.03165924	1.021852199	0.316592948	3.227653068	0.001248102	0.008075538
FAM171A1	45.897812	1.256167263	0.389313001	3.226625517	0.001252593	0.008096427
TMSB10	603.4134195	1.375674485	0.426424276	3.226069815	0.001255027	0.008108017
C3orf14	8.024385897	1.373413332	0.425805216	3.225449761	0.001257749	0.008120031
RAB44	5.318108208	-2.09118515	0.648478584	-3.224755913	0.001260801	0.008130372
DEPDC1B	8.712340825	1.07888663	0.33484161	3.222080519	0.001272634	0.008195693
RGS6	21.06673616	-1.078803187	0.334878995	-3.221471647	0.001275341	0.008207635
NKAIN4	1.613105382	3.445416333	1.069591796	3.221244167	0.001276354	0.008211407
HLA-DPA1	74.92478074	1.316066372	0.408778452	3.219510139	0.001284098	0.008241949
SNORD70	2.847514413	-1.836114676	0.570691674	-3.217349682	0.001293808	0.00829321
NDUFB3	171.1041905	1.361718262	0.42370659	3.213823659	0.001309801	0.008378982
SGCG	3.465529707	1.974551484	0.614539229	3.213060112	0.001313288	0.008398499
HIST1H2BG	4.974455797	-1.775567848	0.552689156	-3.212597584	0.001315405	0.00840924
GAP43	12.97299537	1.958810202	0.610027697	3.211018472	0.001322654	0.008447171
RS1	3.205646869	1.457790713	0.454045009	3.210674461	0.001324239	0.008451681
CDA	96.01041879	-1.341004889	0.417707784	-3.210389989	0.00132555	0.008457246
DAW1	15.97094309	1.527564005	0.475939289	3.209577438	0.001329302	0.008478377
TMEM63C	5.012665255	2.749299752	0.856763978	3.208934811	0.001332277	0.008491722
C3orf52	17.86713076	1.379818136	0.430091326	3.208198012	0.001335695	0.008507873
SLC23A3	12.94838038	1.073278328	0.334576327	3.207872885	0.001337206	0.008514679
BLID	32.06184075	1.804736323	0.562903616	3.206119614	0.001345381	0.008561068
ZBTB16	552.3259974	-1.194753148	0.373234887	-3.201075753	0.001369155	0.008689374
C3orf55	6.105953727	1.523719537	0.476062891	3.200668578	0.001371091	0.008697443
SLC2A4	16.51713079	-1.200915864	0.375231218	-3.200468956	0.001372041	0.008697443
ADAMTS16	11.04846017	1.302622522	0.407351195	3.197787404	0.001384863	0.00876689
CCDC67	8.32284827	1.181355636	0.369650792	3.195869349	0.001394102	0.008809939
PRR11	10.17232137	1.472795794	0.460896641	3.19550125	0.001395882	0.008815396
PLEKHG7	8.540830327	1.117105863	0.349703741	3.194434977	0.001401048	0.008842223
ROBO2	27.36849454	1.370406212	0.429041612	3.194110251	0.001402625	0.008849274
CCNB1	15.3753813	1.02326706	0.320492233	3.192798309	0.001409013	0.008880843
FOXD4	2.913955003	2.209055998	0.692630265	3.18937261	0.00142582	0.008972083
C17orf66	3.31191794	1.38537196	0.434466194	3.188676081	0.001429259	0.008982393
HOXC5	12.25537695	1.144331493	0.358866367	3.188739874	0.001428944	0.008982393
KCNMB2	1.328340987	3.547375735	1.11369847	3.185220984	0.001446435	0.009060341
PYGM	17.20506592	-1.156827017	0.363367661	-3.183626778	0.001454424	0.00910742
MATN3	489.3986984	1.369557595	0.430263576	3.183066547	0.001457241	0.009121899
ITGAX	7.640511115	2.201774463	0.691765425	3.182833926	0.001458412	0.00912349
C17orf100	6.564759966	-1.37901589	0.433355342	-3.182182737	0.001461696	0.00913809
SNORA9	2.751774841	-1.804058349	0.56717407	-3.180784249	0.00146877	0.009176354
MIEN1	61.66711426	1.275433092	0.401333516	3.177987989	0.001483009	0.009250063
TULP2	11.73471104	-1.301990796	0.409701417	-3.17790162	0.001483451	0.009250063
FAM194B	2.366915481	2.994713897	0.942656176	3.176888853	0.001488641	0.009276415
KYNU	4.459606516	2.578981209	0.812069676	3.175812722	0.001494174	0.00930186
TBL1Y	5.584920101	-2.120835465	0.667888529	-3.175433286	0.001496129	0.009311022
LIME1	13.35219378	1.28460087	0.404628042	3.174769758	0.001499554	0.009329322
NCKAP1L	33.09082027	-1.059613307	0.333831357	-3.174097588	0.001503031	0.009344914
HEATR3	27.27590438	1.278849402	0.403343195	3.170623477	0.001521122	0.009439776
SKA3	5.191964737	1.709010685	0.539054015	3.170388566	0.001522352	0.009443685
CSRP3	1.308386415	2.439310956	0.769854883	3.168533461	0.001532101	0.009479722
PIK3CG	4.392216326	2.584981222	0.815933674	3.168126658	0.001534247	0.009489946
LRFN5	16.19249234	-1.240556197	0.391736356	-3.16681405	0.001541188	0.009529821
FAM180A	78.77836846	1.346476876	0.425357422	3.165518706	0.001548067	0.009569282
C3orf80	2.467300593	1.956368323	0.618150407	3.164874278	0.0015515	0.009575126
GPHA2	6.043319487	-1.343242889	0.4246231	-3.163376859	0.001559503	0.009612192
ACPP	7.697628042	-2.508455241	0.793776961	-3.160151233	0.001576873	0.009700614
MT1X	3885.957291	-1.546060635	0.489674558	-3.157322776	0.00159225	0.009776465
CATSPER1	6.111448983	1.538710559	0.487483199	3.156438133	0.001597088	0.009799917
GDF15	4.592661591	-1.906421387	0.604344665	-3.15452671	0.001607587	0.009848887
SYK	10.37225579	1.496236692	0.474315252	3.154519461	0.001607627	0.009848887
MIR548O2	1.9734612	-2.588620822	0.820672014	-3.154269646	0.001609003	0.009851052
CCDC129	204.2764484	1.485780382	0.471878667	3.14864919	0.00164027	0.010013813
RGS17	17.47737592	1.041630976	0.330911043	3.147767345	0.001645226	0.010037703
FAM19A4	1.330744735	2.710746816	0.861752078	3.145622605	0.001657337	0.010098792
OMD	1504.692358	1.031005059	0.328019142	3.143124675	0.001671546	0.01017571
TUBA3D	2.959002987	1.44391542	0.459412293	3.142962086	0.001672475	0.010178145
FN3K	30.67133542	-1.236963756	0.393903659	-3.140269779	0.001687923	0.010252708
WNT10B	3.759042191	2.431350241	0.774246286	3.140280146	0.001687863	0.010252708
RARB	134.6933156	1.283176229	0.408739104	3.139352744	0.001693215	0.010281607
KLRB1	2.371363887	2.14898062	0.68514734	3.136523335	0.001709638	0.010364985
FAS-AS1	5.354127396	-1.293855985	0.412705392	-3.135059564	0.001718192	0.010407011
TMEM95	3.89640129	-1.347486024	0.430088224	-3.133045613	0.001730026	0.010468803
CCR5	2.46925507	3.303478048	1.056047297	3.128153499	0.001759083	0.010624596
SNORA84	1.787222691	-1.585027792	0.506776642	-3.127665443	0.001762006	0.010628912
REP15	15.90681671	1.146099716	0.366493286	3.127205214	0.001764767	0.01064223
ZNF385C	151.2122964	-1.121295566	0.358589295	-3.126963303	0.00176622	0.010647655
HYDIN2	10.54760586	1.405957375	0.44984837	3.125402844	0.001775617	0.01069426
RFPL1-AS1	6.491865658	1.204276698	0.385497839	3.12395188	0.001784396	0.010740415
HEY2	19.67164217	1.098675239	0.351793135	3.123071855	0.00178974	0.010765848
NDC80	10.85010218	1.319574175	0.422741143	3.121470899	0.0017995	0.010817796
RCAN1	810.5067687	1.138767662	0.364881257	3.12092671	0.001802829	0.010831041
GPR128	2.893453245	1.993495659	0.639211444	3.118679551	0.001816634	0.01089358
LOC284998	25.47949011	1.480098094	0.474579613	3.118756166	0.001816162	0.01089358
ADAMTSL5	3.21096019	2.015955378	0.646584251	3.117854131	0.001821729	0.010912326
APOBEC3B	1.570953463	3.086135379	0.990551827	3.115571839	0.001835886	0.010971429
C12orf75	82.84301053	1.217253484	0.391214845	3.111470592	0.00186158	0.011104294
LOC100506025	4.255942347	1.387474015	0.446022672	3.11077015	0.001866001	0.011120327
LOC729966	2.387420071	-2.898401417	0.932025477	-3.109787756	0.001872218	0.011153924
CAPN12	10.88327295	-1.113075902	0.358117947	-3.108126562	0.001882774	0.011204635
IFNA22P	2.880403544	1.948958576	0.627061517	3.108081938	0.001883059	0.011204635
C6orf123	6.811040716	-1.711593053	0.550883792	-3.106994758	0.001889998	0.011232368
HIST1H3D	13.05106825	-1.400697677	0.45082201	-3.106986007	0.001890053	0.011232368
SP7	10.09822084	1.565466735	0.50407411	3.105628126	0.001898753	0.011270152
KCNJ1	2.641456525	2.261761166	0.728769865	3.10353278	0.00191225	0.011322335
TMEM200A	26.49415527	1.277684838	0.411860282	3.102228827	0.001920694	0.011365338
LAPTM5	32.26565795	1.323474139	0.426796848	3.100946373	0.001929032	0.011404159
NKX3-2	233.4870702	1.12476701	0.36278979	3.100327081	0.00193307	0.011423022
CNR1	13.09797396	1.369411948	0.441852675	3.099250102	0.001940112	0.011458549
ALX4	21.30109234	1.19336167	0.385458205	3.095956068	0.001961794	0.011569417
CPA4	2.641597267	3.109220098	1.004428895	3.095510408	0.001964745	0.011579722
TAS2R13	15.46847247	1.376157466	0.444558881	3.095557247	0.001964434	0.011579722
PODNL1	409.2449807	1.129138383	0.364972352	3.093764161	0.001976345	0.011637403
SHANK2-AS1	1.6870388	2.992690569	0.967322217	3.093788725	0.001976182	0.011637403
GPR88	253.4876872	1.133782583	0.36674393	3.091482887	0.001991595	0.011705711
ADPGK-AS1	8.591042796	-1.041073623	0.337307787	-3.08642037	0.002025822	0.011874253
ZNF454	17.34780006	1.030860797	0.334131164	3.085197992	0.002034167	0.011912284
ABCA13	11.26548899	2.458139896	0.79844369	3.078664064	0.00207931	0.012146796
REM2	11.28704735	-1.097145441	0.356435427	-3.078104354	0.00208322	0.012162539
UPK3B	7.255243562	-1.222727926	0.397403299	-3.076793594	0.002092401	0.01220874
SYNC	13.04267132	1.222929968	0.397570507	3.076007768	0.002097924	0.012237253
EMC7	314.219672	1.057763183	0.344183762	3.073251267	0.002117401	0.01232845
CCNI2	4.403096409	1.460562	0.47554464	3.071345729	0.002130963	0.012389691
FAM64A	3.319124515	2.574316554	0.838197916	3.071251438	0.002131636	0.012389691
LOC401074	13.85055746	-1.08397182	0.353470793	-3.066651738	0.002164709	0.01255453
MIR548Q	1.649278587	1.92590795	0.628265516	3.06543635	0.002173526	0.012596567
SLCO2B1	11.54772014	2.15976714	0.705028856	3.063374104	0.002188563	0.012669968
FIGNL2	11.11696636	1.077530415	0.3518585	3.062397	0.00219572	0.012703763
PLEK	12.22048959	1.582690899	0.517561852	3.057974412	0.002228386	0.012831051
DAZL	2.909022565	2.300853185	0.752453079	3.057802871	0.002229662	0.012834558
ABCC3	22.92730938	1.419272016	0.46474859	3.053848996	0.002259258	0.012981627
C2orf50	1.744307083	-1.749265703	0.573004019	-3.052798312	0.002267183	0.013007749
SCARNA4	8.247017112	-1.280943609	0.41971855	-3.05191088	0.002273896	0.013038494
MYO3A	26.86201937	1.512540169	0.495667292	3.051523058	0.002276836	0.013047576
LOC254896	1.922677881	-2.269591679	0.744610732	-3.0480244	0.002303512	0.013176911
TMEM221	4.416077657	1.622151753	0.532695054	3.045178924	0.002325419	0.013281608
FLJ13224	3.607172436	-1.513654175	0.497467776	-3.042718039	0.002344519	0.013379676
SCIMP	6.414967324	1.038614262	0.341566244	3.040740353	0.002359972	0.013451913
PANX2	17.9887511	-1.318993017	0.43386876	-3.040073727	0.002365202	0.013474686
C9orf142	31.46492612	1.10804537	0.364573349	3.03929339	0.002371338	0.013500705
BEX2	147.0903702	-1.596618502	0.525481039	-3.038394127	0.002378427	0.013523302
CCDC60	2.710988561	3.671016229	1.208109863	3.038644366	0.002376452	0.013523302
LIPF	1.936844497	3.349546082	1.102438723	3.038305905	0.002379123	0.013523302
MYOG	7.818026708	-1.159613625	0.381629155	-3.038587616	0.0023769	0.013523302
NDUFA12	107.3031467	1.063669213	0.350092105	3.038255359	0.002379522	0.013523302
ARHGAP11B	1.973264248	2.163486249	0.712499134	3.036475619	0.002393615	0.013586604
LOC728084	3.048701823	2.542396777	0.837266884	3.03654286	0.002393081	0.013586604
SNX20	4.7203363	1.370328652	0.451296511	3.036426427	0.002394005	0.013586604
MEIS3	6.041049914	1.980070589	0.652145739	3.036239405	0.002395491	0.01358998
RIMS2	20.2733879	1.189909779	0.391988984	3.035569436	0.002400819	0.013612186
CRIP1	932.795007	1.621548816	0.534557239	3.033442814	0.002417805	0.013700422
CCR9	6.252345048	-1.476701152	0.48685789	-3.033125644	0.002420348	0.013710794
NETO2	5.114660435	2.576745311	0.85004163	3.031316608	0.002434898	0.013785102
PADI4	2.071814281	3.461073611	1.142374021	3.029720169	0.002447804	0.013841887
EFNA3	11.79920999	-1.062405171	0.350831729	-3.02824712	0.002459769	0.013901375
PLA2G5	2.277685421	3.336568335	1.10261641	3.026046325	0.002477743	0.013986534
ANGPTL7	287.9396563	-1.352602225	0.447284353	-3.024032066	0.0024943	0.014063498
THSD7B	2.640625506	3.472538561	1.149263233	3.021534546	0.002514969	0.014171735
ODAM	2.393881799	3.248521799	1.075561889	3.020302069	0.002525227	0.01422121
LOC100506810	6.496473613	-1.536918737	0.509200929	-3.018295235	0.002542011	0.014298999
CCR1	5.623558153	2.87980408	0.954293115	3.017735362	0.002546712	0.014317073
CSDC2	18.93014567	-1.055557795	0.349937598	-3.016417215	0.002557811	0.014375269
TMEM190	1.429255414	2.651519541	0.879419356	3.015079808	0.002569116	0.014426173
KIF5A	9.530902934	1.52129624	0.504914087	3.012980382	0.002586956	0.014498606
BHLHE22	10.72506267	1.241703073	0.412793809	3.008046744	0.002629327	0.014704217
LCP1	13.07558665	1.75910195	0.585184307	3.006064806	0.002646526	0.014787511
AGR2	16.37882111	1.994146613	0.663512392	3.005439893	0.00265197	0.014803574
DUSP8	22.9490137	-1.406841715	0.468106881	-3.005385675	0.002652443	0.014803574
USP17L7	5.222690475	1.181353204	0.393602491	3.0013865	0.002687532	0.014968838
CXCR3	2.370455793	1.620956881	0.540418859	2.999445435	0.002704716	0.015042783
HAVCR1	3.927958454	-1.580871814	0.527137425	-2.998974727	0.002708898	0.015057341
ASIC4	6.184419694	-1.170987691	0.390598676	-2.99793052	0.002718196	0.015100306
GALNT5	203.3224557	1.035692171	0.345716016	2.995788809	0.002737359	0.015189228
UNC80	6.899315953	2.92455454	0.976369096	2.995337062	0.002741417	0.01520736
COL24A1	52.31525801	1.168340154	0.390148713	2.994602097	0.002748031	0.015230857
TMEM150C	4.723316794	1.2257366	0.409383561	2.994103129	0.002752529	0.01524703
LINC00520	1.931308712	2.887001555	0.964646833	2.992806752	0.002764247	0.015307536
TMPRSS11A	7.90997697	1.243374132	0.415527791	2.992276715	0.002769051	0.01532973
FLG2	10.14088156	1.246442882	0.416938444	2.989512957	0.002794226	0.015433588
UBE2C	3.140776981	2.058137016	0.688846738	2.987801063	0.002809924	0.015502501
LBX2	4.190804944	1.31705634	0.44113773	2.985589873	0.00283032	0.015592679
PIK3R5	6.06293926	2.183903742	0.731895014	2.983903019	0.00284597	0.015669928
BNC1	3.733780177	2.301219878	0.771354274	2.983350134	0.002851116	0.015684806
IGFBP7	1698.451874	1.339832553	0.449250982	2.982369778	0.002860263	0.015730629
CLEC5A	8.020375341	1.463010048	0.490858111	2.980515175	0.00287764	0.01580813
PALM	37.52911539	-1.33288325	0.447219805	-2.980376172	0.002878946	0.015810794
STAU2-AS1	2.546657842	1.929013696	0.647359697	2.979817412	0.002884202	0.015832946
E2F2	3.879249058	1.605494514	0.538953339	2.978911899	0.002892739	0.015872959
CD163L1	4.048252753	1.381047637	0.463660644	2.978574213	0.002895929	0.015885932
SLC12A5	5.58145292	1.263566393	0.424334826	2.97775793	0.002903652	0.015923761
TMEM174	3.088894678	1.465541639	0.492359329	2.97656925	0.002914932	0.0159679
EXOC3L1	6.381488042	-1.212756343	0.407999442	-2.97244608	0.002954371	0.016146703
NDUFB2	227.2793524	1.270460404	0.427513625	2.971742493	0.002961149	0.016169975
LILRB2	2.78942382	2.879242519	0.969342406	2.97030492	0.002975043	0.016222833
LINC00622	2.248174228	2.021017069	0.680557461	2.969649418	0.002981398	0.01624828
MIR3190	2.095386511	-2.341062896	0.788443314	-2.969221572	0.002985552	0.016261714
CORO1A	4.669383103	1.180774361	0.398337047	2.964259461	0.003034123	0.016487364
LCLAT1	76.61797365	1.009568445	0.340582035	2.964244563	0.00303427	0.016487364
GLRA3	2.193577403	3.711665008	1.252436907	2.963554482	0.003041082	0.016512776
C14orf183	3.683438856	1.349582023	0.45542764	2.963329196	0.003043309	0.01651555
S100A2	8.060819218	1.350451142	0.45597001	2.961710443	0.003059353	0.016575396
MYOZ3	77.62384372	-1.157438389	0.390908701	-2.960891855	0.003067496	0.016614023
LOC100499183	25.47476898	1.071616092	0.36215118	2.959029684	0.003086094	0.016695958
ALOX5AP	4.068413769	2.602720013	0.879967842	2.957744464	0.003098989	0.016751598
SNORA31	11.24187142	-1.106278028	0.374178254	-2.956553503	0.003110983	0.016793303
MSL3P1	15.5999234	1.175717293	0.397758435	2.955857599	0.00311801	0.016820657
TMEM229B	3.73715491	2.114672243	0.715456123	2.955698015	0.003119624	0.016820657
XKR8	98.80134078	1.058709491	0.358199438	2.955642523	0.003120185	0.016820657
VGLL3	18.58508974	1.780081356	0.602487834	2.954551538	0.003131238	0.016861607
PPP1R1A	12.67301908	-1.633084923	0.552912508	-2.953604594	0.003140862	0.016892552
TNFAIP8L2	3.467309987	1.445924327	0.489631422	2.953087288	0.00314613	0.016911436
OPRK1	10.31327324	-2.460981922	0.833455154	-2.95274666	0.003149603	0.016925016
CELF2	41.59765269	1.149152233	0.389353374	2.951437719	0.003162983	0.016978323
ARRDC3-AS1	44.99665963	-1.467723772	0.497415329	-2.950700725	0.00317054	0.017004658
HIST1H4A	16.19083671	-1.353160481	0.458815696	-2.949246271	0.0031855	0.017070243
SNORD22	9.353712971	-1.223818235	0.415319742	-2.946689289	0.003211958	0.017188483
MMP28	4.936031163	2.125508895	0.722699793	2.94106753	0.003270832	0.017455018
TC2N	26.68367125	-1.228021799	0.417688968	-2.940038865	0.003281711	0.017498518
OR51M1	3.090758743	-1.272904714	0.432993818	-2.939775724	0.003284499	0.017498843
SAMHD1	18.12574886	1.380172747	0.46947154	2.939843268	0.003283783	0.017498843
CRHR1	19.03038881	-1.230471924	0.418659265	-2.939077253	0.00329191	0.017528625
FAM212A	10.38133727	1.138543266	0.387526568	2.937974738	0.003303639	0.017571637
RGS1	5.945213822	2.090904134	0.71182376	2.937390197	0.003309874	0.017595072
PODN	9.236178986	1.862306947	0.634099903	2.936929874	0.003314791	0.017611483
LINC00707	3.28841179	2.352450118	0.802980076	2.929649425	0.003393446	0.017955043
C3orf65	6.131979541	-1.248332601	0.426231195	-2.928768741	0.003403075	0.017991154
TMEM178A	4.566135397	1.194147723	0.40780443	2.928236267	0.003408909	0.018012102
KIF4B	3.591301242	1.291967318	0.441263745	2.927880056	0.003412817	0.01802719
CERS1	6.720171714	1.672383588	0.571277017	2.927447698	0.003417565	0.018038186
SALL4	11.11170835	-1.021032608	0.348786319	-2.927387205	0.00341823	0.018038186
HTRA3	168.5120522	1.033356337	0.353416073	2.923908719	0.003456661	0.018204451
LINC00853	3.92507982	1.990356564	0.68066385	2.924140257	0.003454091	0.018204451
LOC100130264	1.310495267	2.61463692	0.894205107	2.923978962	0.003455881	0.018204451
GRIK1-AS2	1.995557033	1.772467302	0.606290693	2.923461176	0.003461634	0.018225654
GPC4	20.77777095	1.465522472	0.50147112	2.922446405	0.003472934	0.018265165
PCSK9	4.552091704	1.925196858	0.658961278	2.921562952	0.003482799	0.018292059
CD248	4.485455161	1.699765519	0.581919373	2.920963964	0.003489502	0.018319186
HSF4	133.2440662	-1.206107814	0.413068363	-2.919874579	0.003501723	0.018366393
MIR4681	1.224082025	-2.004093044	0.686450963	-2.919499212	0.003505943	0.018373508
MYBL2	3.390866241	2.357955703	0.808677505	2.915817108	0.003547584	0.01855637
LANCL3	3.916460492	1.29501003	0.444234875	2.91514715	0.003555209	0.018576062
MSC	2.71570021	2.029108942	0.696366229	2.913853169	0.003569978	0.018607772
C22orf24	5.146239874	-1.410822317	0.484346387	-2.912837495	0.003581609	0.018650502
CTTNBP2	591.6017978	-1.067445373	0.366528749	-2.912310089	0.003587663	0.018669619
PLA2G2A	14867.31376	1.30755394	0.449028427	2.911962497	0.003591658	0.018680307
LOC284578	4.918142201	-1.732693621	0.595540225	-2.909448512	0.00362067	0.018815951
TSSK6	6.15966398	-1.048331103	0.360479614	-2.908156417	0.003635664	0.018883676
GJA1	610.5323755	1.189710247	0.409507978	2.905218727	0.003669965	0.019031264
DCAF4L1	7.034521706	1.071848373	0.36908753	2.904049276	0.003683702	0.019081694
KIF14	11.44855589	1.32847885	0.4576067	2.903101834	0.003694865	0.019118496
LMNB1	33.21230497	-1.404643764	0.483855223	-2.903024906	0.003695772	0.019118496
MYB	2.249673069	3.322153149	1.145072197	2.901260862	0.003716643	0.019195511
ENO1-AS1	5.925038489	-1.431879468	0.493568831	-2.901073524	0.003718866	0.019196689
RTP4	2.539574343	2.51328916	0.866322381	2.901101501	0.003718534	0.019196689
DENND4A	516.0036386	-1.08361933	0.373656894	-2.900038371	0.00373117	0.019249876
SLC34A3	5.749390902	-1.013616494	0.349549116	-2.899782743	0.003734214	0.019260419
SLPI	190.2736671	2.033358072	0.701474432	2.89869164	0.003747232	0.019317213
NDST3	3.650779377	2.653981091	0.915653905	2.8984544	0.003750068	0.019326658
SERPINE1	753.1071841	1.442267059	0.497653315	2.898136143	0.003753876	0.019341103
MS4A6A	12.28657256	2.303937897	0.795288435	2.896984032	0.003767689	0.019391982
GPR61	6.212587588	-1.043092318	0.360158179	-2.896206105	0.003777042	0.019424069
PRSS30P	2.794548757	2.744790185	0.948272618	2.894515917	0.003797437	0.019508102
MATN4	33.36166491	1.504953954	0.520919218	2.889035194	0.003864258	0.019809083
SOX10	3.424710582	1.572729335	0.544438534	2.888717893	0.003868159	0.019823802
NR4A1	431.5593659	-1.420128361	0.491746153	-2.88792978	0.003877864	0.019862962
FOXD4L1	1.256330667	2.419233338	0.837758673	2.887744904	0.003880144	0.019864068
CLIC3	15.21908961	1.356519344	0.469919491	2.886705849	0.00389298	0.019924481
CCNB3	3.602503201	1.78745367	0.619372612	2.885910089	0.003902836	0.019959006
PGAM4	3.995365368	-1.19197898	0.413203358	-2.884727237	0.003917529	0.020023505
NKD2	1.707095187	2.606519763	0.90386527	2.883748109	0.003929729	0.020069876
LOC440518	8.356253129	-1.235701234	0.428623577	-2.882952081	0.003939674	0.020113174
R3HDML	4.270529019	1.737792428	0.603258864	2.880674502	0.003968252	0.020234407
RGS11	8.627087075	1.2099583	0.420097428	2.880184976	0.003974419	0.020255122
TNF	2.404759365	3.093261109	1.075038035	2.877350391	0.0040103	0.020427168
CYP4F22	14.57778829	-1.233703633	0.429348252	-2.87343346	0.004060366	0.020654859
BIRC3	58.85512846	-1.172619627	0.408241166	-2.872369878	0.004074058	0.020706453
KDM4E	3.48741754	1.199430935	0.417576587	2.872361559	0.004074165	0.020706453
CD53	8.896127831	1.542503439	0.537214247	2.871300317	0.00408787	0.020745426
MCM10	6.095411766	1.468243173	0.511755432	2.869032902	0.00411729	0.020867222
ULBP2	11.19538166	1.47079234	0.512712019	2.86865196	0.004122251	0.020874475
PTAFR	5.182085051	1.677233004	0.58479411	2.868074379	0.004129784	0.020903029
PAQR5	6.52494064	1.774459714	0.618997894	2.866665188	0.004148216	0.020957746
FAM78A	4.87290351	1.643498849	0.573353172	2.866468572	0.004150794	0.020965266
SLIT3	70.47180937	1.251873824	0.437450835	2.861747477	0.004213124	0.0212244
CDCP1	5.38994635	1.740587763	0.608324518	2.86128162	0.004219321	0.021244495
SNORA68	7.683421471	-1.341417009	0.468843032	-2.861121777	0.004221449	0.021249651
UCA1	4.650079014	-1.092120724	0.382190198	-2.85753201	0.004269496	0.021448275
NEK2	3.639047237	1.545994054	0.541338866	2.855871157	0.004291893	0.021525441
BOLA3	38.44158408	1.218074699	0.42656966	2.855511802	0.004296753	0.021538591
STXBP5L	2.253747702	3.192548814	1.119388834	2.852046327	0.004343877	0.021752156
LOC113230	32.11556913	-1.147059033	0.402536374	-2.849578594	0.004377719	0.021893144
S100A11	686.0878596	1.458021026	0.511926424	2.8481066	0.004398019	0.021988953
APOE	17.31130485	1.880515006	0.660479749	2.847195556	0.004410626	0.022034814
NLRP13	1.725975514	3.769086268	1.323839266	2.847087532	0.004412123	0.022036573
CPT1B	3.184818619	1.474357807	0.518054805	2.84594949	0.004427922	0.022104011
MIR938	1.781647064	-1.601988564	0.563394851	-2.843456169	0.004462715	0.022237327
LOC400752	9.313916211	-1.00294641	0.352746425	-2.843250392	0.004465597	0.022245932
IKZF1	5.194604914	2.046781556	0.720310247	2.841527753	0.004489794	0.022349121
CA11	163.2209572	-1.061832069	0.373748516	-2.841033543	0.004496758	0.022366434
PLCB2	6.901198581	2.141970344	0.754038902	2.840662915	0.004501987	0.022380876
PDZRN4	37.20910718	-1.446541368	0.509261675	-2.840467759	0.004504743	0.022388792
LOC440354	8.629985942	-1.094333274	0.385337426	-2.83993508	0.004512272	0.022414636
ASPHD1	3.2849842	1.446614103	0.509459859	2.839505561	0.004518351	0.022439044
TNFRSF11B	1115.606742	1.248138289	0.439598724	2.839267316	0.004521726	0.022450014
FAM58A	64.21499514	1.090521545	0.384369521	2.837169664	0.004551542	0.022551513
C18orf63	3.163246236	3.683491191	1.299386503	2.834792559	0.004585545	0.022679125
PINLYP	23.74133589	1.437050924	0.507173943	2.83344786	0.004604882	0.022763064
HLA-DRB5	7.136149006	1.94937081	0.688181235	2.832641622	0.004616511	0.022808835
ACOX2	11.97642847	1.322798124	0.467110107	2.831876476	0.004627572	0.022840035
TNFRSF12A	44.59647702	1.527701628	0.539531	2.831536329	0.004632497	0.022852623
FLJ45974	2.743981859	2.410935276	0.851919121	2.830004889	0.004654729	0.022932915
TMEM200B	38.99503723	-1.074567438	0.380003243	-2.827784914	0.004687129	0.023058069
SNORD94	6.592488623	-1.193912676	0.422348628	-2.826841614	0.004700957	0.023101539
LOC100131635	5.288115793	-1.860775031	0.658640016	-2.82517762	0.004725441	0.023210008
CCDC147	13.59664673	-1.118948537	0.396165735	-2.824445525	0.00473625	0.023239376
CLEC12A	3.144087549	2.688380652	0.952613803	2.822109699	0.004770885	0.023391435
NAT6	26.89986555	-1.138156529	0.403368825	-2.821627401	0.004778065	0.023420673
ENDOU	8.862820394	-1.051253573	0.37276744	-2.820132501	0.004800382	0.023488195
SNORD99	3.096512019	-1.358842593	0.481894775	-2.819791091	0.004805492	0.023507223
FAM102B	99.81031182	1.206405014	0.427885399	2.819458236	0.004810479	0.023519662
LOC100289561	6.501986727	-1.396961711	0.495626532	-2.818577334	0.004823699	0.023572323
MACC1	16.98517704	1.26436698	0.449064847	2.815555453	0.004869299	0.023777053
SNORD61	1.219934474	-2.295770611	0.815842673	-2.81398692	0.004893122	0.02387521
LEF1	7.757554607	1.541865024	0.54803771	2.813428704	0.004901625	0.023910641
SNORD10	12.94426747	-1.605132796	0.570965874	-2.811258726	0.004934809	0.024042048
MIR210HG	589.9651708	-1.094313509	0.389478043	-2.809692432	0.004958886	0.024141023
FAM217A	3.956626529	1.245034491	0.44366362	2.80625779	0.005012058	0.024375214
F7	4.50083559	1.88378984	0.671353445	2.805958401	0.005016717	0.024385551
GABRB2	9.116148169	2.280820396	0.812872699	2.80587649	0.005017992	0.024385593
PPP1R27	2.816640458	-1.910329825	0.681022084	-2.80509233	0.005030217	0.024426499
MS4A7	12.97267145	2.468238211	0.879998073	2.804822289	0.005034433	0.024434644
STXBP6	9.002921296	1.067902235	0.380862768	2.803902941	0.00504881	0.024492073
KCNS1	7.574679892	1.126560824	0.40213938	2.801418813	0.005087844	0.024662783
[truncated: 772 more rows]
