# Supplementary material for: Overview of distinct N6-Methyladenosine profiles of messenger RNA in osteoarthritis
Source: Front Genet. 2023 May 9;14:1168365. doi: 10.3389/fgene.2023.1168365 (PMC10203613; doi:10.3389/fgene.2023.1168365)
Supplement: Supplementary file 3 [file Table2.XLS]

Table S2. 2048 differentially expressed genes by RNA-seq of input.
ensembl_gene_id	log2FoldChange	pvalue	padj	Style	external_gene_name	gene_biotype	N1-Input	N2-Input	N3-Input	OA1-Input	OA2-Input	OA3-Input
ENSG00000187608	-4.546086168	6.60E-06	0.000432313	down	ISG15	protein_coding	31.42993216	76.70215182	23.42867777	3.596888226	0	1.929250776
ENSG00000188157	-2.608140569	2.10E-06	0.000169153	down	AGRN	protein_coding	16.65514202	21.28534896	19.16742325	4.015655888	4.487238211	0.844652459
ENSG00000179403	2.068900431	4.70E-07	4.89E-05	up	VWA1	protein_coding	4.05847043	7.769067708	5.077382985	22.48174345	20.08144235	28.16629953
ENSG00000067606	1.226415017	0.001082365	0.023173912	up	PRKCZ	protein_coding	8.437628658	9.695124791	6.515269604	14.89641448	17.09243124	25.6443057
ENSG00000157916	1.113912441	0.026900635	0.186610715	up	RER1	protein_coding	5.175468629	3.672098801	7.131613904	12.14136	7.086174518	15.44798997
ENSG00000142611	-3.77324331	0.021547043	0.162791534	down	PRDM16	protein_coding	0.612548466	3.141181192	0.612781246	0.309740956	0	0
ENSG00000130762	-3.836080664	0.007527291	0.086939602	down	ARHGEF16	protein_coding	6.783644564	5.075393869	2.740092498	1.000618632	0	0
ENSG00000162591	-1.530716418	0.034338523	0.214728762	down	MEGF6	protein_coding	7.736676278	2.621453852	8.502677127	1.908234869	3.753574736	0.871369588
ENSG00000069424	-2.57217265	0.047007423	0.254653127	down	KCNAB2	protein_coding	2.638795519	1.982069451	1.108383303	0.82500774	0.125020288	0
ENSG00000116254	8.472266317	7.37E-05	0.003127016	up	CHD5	protein_coding	0	0	0	0.036706652	0.542340284	2.342898528
ENSG00000116237	-2.020567664	0.000592043	0.014718994	down	ICMT	protein_coding	12.55976745	28.29916458	8.665958076	3.080692382	3.074938908	6.060931879
ENSG00000116285	1.313133034	0.000438381	0.011758289	up	ERRFI1	protein_coding	27.04544772	37.92050196	54.48779777	96.87127538	70.09477772	130.0280918
ENSG00000180758	1.512808618	0.04659812	0.253354605	up	GPR157	protein_coding	2.313055494	1.241538926	2.001928284	1.711974936	5.583999039	8.626681475
ENSG00000162441	1.557925678	0.001639063	0.031018944	up	LZIC	protein_coding	11.42020686	4.455913124	8.166765843	21.61195017	24.17446696	25.20489493
ENSG00000120948	-1.281155016	0.029158846	0.19496739	down	TARDBP	protein_coding	9.324019448	20.946472	6.438767274	6.777015796	5.399183687	2.881244354
ENSG00000186510	3.141017166	0.029375168	0.195448416	up	CLCNKA	protein_coding	0.308926604	0	0.376647377	1.079199511	1.943137534	3.202328729
ENSG00000142627	-2.899294596	1.13E-07	1.57E-05	down	EPHA2	protein_coding	23.60630919	24.64263218	11.10771448	2.03670877	4.01231256	1.911739543
ENSG00000179051	-2.266432078	2.99E-06	0.000221953	down	RCC2	protein_coding	28.5169568	54.95991316	20.30792099	6.012352723	5.825866631	9.745264749
ENSG00000188257	1.583564847	4.84E-07	4.93E-05	up	PLA2G2A	protein_coding	174.1614782	113.0722428	203.2380942	440.9489164	603.3992527	426.5659337
ENSG00000117298	-1.965065498	0.000143499	0.005264693	down	ECE1	protein_coding	11.80356583	36.01769648	17.45463413	5.929720089	3.308675254	7.473290797
ENSG00000142798	1.011841079	0.00023637	0.007548732	up	HSPG2	protein_coding	38.24693432	38.36887917	37.26051144	61.39437356	66.86314616	101.3937524
ENSG00000007968	-5.477416072	0.001690256	0.031448403	down	E2F2	protein_coding	3.260926971	3.136980804	0.10282151	0.133050684	0	0
ENSG00000162430	-1.742309187	0.001989441	0.03546753	down	SELENON	protein_coding	18.62070864	14.32203832	10.1675575	2.461768469	7.005092456	3.440402731
ENSG00000117640	-1.418906379	0.027780657	0.189734899	down	MTFR1L	protein_coding	3.34920472	7.720179451	4.822906806	2.163486	1.195290237	2.577475056
ENSG00000117632	-2.489685994	0.000432257	0.011633624	down	STMN1	protein_coding	5.929372019	21.80217178	6.422608222	2.377284843	0.79323286	2.902658091
ENSG00000197245	6.450169363	0.013949927	0.127094483	up	FAM110D	protein_coding	0.053675341	0	0	0.63510985	4.37907836	0
ENSG00000158062	1.453581043	0.001393698	0.027538015	up	UBXN11	protein_coding	8.02240959	3.922706987	9.005701919	19.01064881	22.12933511	16.41954822
ENSG00000117713	-1.278673258	0.006994263	0.0823322	down	ARID1A	protein_coding	8.006458218	9.578590036	7.976067662	5.829315457	1.871535335	2.810724025
ENSG00000175793	-5.594875254	9.06E-09	1.81E-06	down	SFN	protein_coding	16.3863497	33.34773554	24.93764346	1.100087243	0	0.344195877
ENSG00000186501	1.856727946	0.024649268	0.176486252	up	TMEM222	protein_coding	0.719724446	3.725171531	1.358031857	6.136992508	3.239941538	11.52087272
ENSG00000159023	-1.508020142	0.038207875	0.227936563	down	EPB41	protein_coding	6.628132408	2.794763199	2.864961134	1.070482512	2.700806095	0.54999546
ENSG00000142910	-4.109065931	0.0035085	0.052333498	down	TINAGL1	protein_coding	0.14524155	9.892972105	4.409302136	0.595767755	0.225704114	0
ENSG00000184007	-1.400394635	0.000528808	0.013455145	down	PTP4A2	protein_coding	15.73940518	21.49750305	20.11485363	9.133164076	4.628044782	7.938419031
ENSG00000025800	-1.380850441	0.017591634	0.146121589	down	KPNA6	protein_coding	6.747320464	18.87327279	9.7016768	7.393233385	3.665066678	2.45998818
ENSG00000175130	-2.413795225	0.006341978	0.077228926	down	MARCKSL1	protein_coding	11.64751742	35.33014949	5.889481717	1.28203222	4.793965115	3.877521534
ENSG00000162521	-1.384074957	0.006665857	0.079951274	down	RBBP4	protein_coding	10.96669404	13.59263561	10.43786529	7.24524196	4.132573998	1.991029582
ENSG00000162522	-2.205472825	0.000106224	0.004107238	down	KIAA1522	protein_coding	5.194909173	15.83994144	9.014550496	2.535825582	2.131443955	1.828017667
ENSG00000116514	1.102317395	0.01532591	0.135126108	up	RNF19B	protein_coding	12.75428931	9.710451729	7.416799132	22.34736614	24.12810124	17.58168365
ENSG00000116544	7.975784454	0.002758933	0.044568572	up	DLGAP3	protein_coding	0	0	0	0.578119773	0	4.569661128
ENSG00000171812	1.199437001	0.006848846	0.081238752	up	COL8A2	protein_coding	12.31831838	7.616898911	13.45671553	32.18285207	29.39446488	15.17704818
ENSG00000214193	1.978455913	0.006793966	0.081081071	up	SH3D21	protein_coding	0.925773664	1.689499342	2.090213745	8.655134323	2.79736387	7.108560357
ENSG00000142694	2.146887385	0.003791906	0.054668234	up	EVA1B	protein_coding	2.913538292	5.507470775	7.336115179	12.79044458	19.02909953	38.26798752
ENSG00000163875	-1.647844852	0.007665052	0.088034568	down	MEAF6	protein_coding	7.038904495	15.62029483	8.903747091	2.290402462	4.728577774	3.061931777
ENSG00000163879	2.358185667	0.049098578	0.260569404	up	DNALI1	protein_coding	1.13607184	0	1.007355436	2.932907641	4.591942425	3.568637684
ENSG00000043514	-2.03899594	0.01259025	0.119744148	down	TRIT1	protein_coding	16.64806312	12.60610356	2.984931976	2.681023736	1.491980754	3.668148325
ENSG00000049089	1.109362597	0.013736737	0.12612904	up	COL9A2	protein_coding	94.86590905	160.4590311	49.99093366	133.0201855	220.5281979	304.990217
ENSG00000179862	-3.124873461	7.67E-05	0.00319834	down	CITED4	protein_coding	28.32614159	36.48992339	39.01244185	4.413723894	0.60382139	6.904841302
ENSG00000010803	-1.624990613	0.033428138	0.211152198	down	SCMH1	protein_coding	9.693402087	12.84816436	3.112298655	4.762014714	2.278281786	1.22600915
ENSG00000171960	2.42682828	0.024854055	0.177555488	up	PPIH	protein_coding	4.249421741	0.307919996	1.554285257	4.525289629	14.72044626	13.84411118
ENSG00000117399	-3.781507027	0.000381227	0.010598261	down	CDC20	protein_coding	13.24785376	22.25364099	10.09497343	0.296883211	2.924296919	0.111466771
ENSG00000142945	-4.698453857	0.001135441	0.024058933	down	KIF2C	protein_coding	1.136015187	15.3659341	11.90112442	1.062069966	0	0
ENSG00000173846	3.129374901	0.017382468	0.145225102	up	PLK3	protein_coding	0.705509054	0	0.322562218	1.634794782	3.768720226	3.721945643
ENSG00000132773	5.790727057	8.99E-05	0.003574785	up	TOE1	protein_coding	0	0	0.272840738	1.191560581	8.041923175	7.787714154
ENSG00000132780	-1.087064296	0.018955513	0.152163866	down	NASP	protein_coding	21.632494	9.156170164	8.998002675	5.989275562	6.91376946	5.826957658
ENSG00000159588	5.314455247	0.038229814	0.227936563	up	CCDC17	protein_coding	0	0.13380574	0	0.619068054	0	4.238487899
ENSG00000117472	-3.750902209	0.000667477	0.016065363	down	TSPAN1	protein_coding	4.862768116	20.85995292	2.331975323	0.255726113	0.419816647	1.440210982
ENSG00000171357	2.015982367	0.039378438	0.231384322	up	LURAP1	protein_coding	3.309689856	1.43895299	0.504402174	7.636527951	6.643338034	6.86163949
ENSG00000085999	-4.774695749	0.001034278	0.02244587	down	RAD54L	protein_coding	3.534217073	8.167357398	2.620315899	0.489764869	0	0
ENSG00000186564	1.451081549	0.047854612	0.256338465	up	FOXD2	protein_coding	1.476617245	1.046203468	1.360235098	2.588440572	3.017040396	5.053605347
ENSG00000142700	-7.252540025	0.011598286	0.114270199	down	DMRTA2	protein_coding	1.569716626	3.033179047	0	0	0	0
ENSG00000123080	-1.798920174	0.034904707	0.216662924	down	CDKN2C	protein_coding	16.5055071	2.613143834	4.058567651	1.896473487	2.514648574	2.259368958
ENSG00000085840	-2.773024436	0.043596638	0.244057359	down	ORC1	protein_coding	9.329614181	7.887121489	2.073529112	2.56814792	0	0.215871979
ENSG00000116157	3.959215017	0.016286487	0.139717371	up	GPX7	protein_coding	0.090717992	0.525885836	0.774231982	12.09380358	0	9.672494427
ENSG00000162377	-2.683525395	0.020027219	0.15673238	down	COA7	protein_coding	7.255849362	1.387820927	2.918871833	1.104049142	0.620058604	0.054542444
ENSG00000203995	-7.030696964	0.003744449	0.054256689	down	ZYG11A	protein_coding	0.130723583	1.562953093	1.016046935	0	0	0
ENSG00000116171	1.28730236	0.029283525	0.195200822	up	SCP2	protein_coding	3.324833531	1.36522939	3.592011558	5.828276785	10.26176458	4.185057154
ENSG00000174348	-5.27887439	0.005192228	0.067466037	down	PODN	protein_coding	2.285408391	0	4.408619111	0.12347918	0.040542293	0
ENSG00000211452	7.404131663	0.013713834	0.126024955	up	DIO1	protein_coding	0	0	0	0.265139344	0	5.77380288
ENSG00000116212	-4.144006551	0.000372424	0.010414073	down	LRRC42	protein_coding	6.108169218	22.31481267	3.878729281	1.204574999	0.576773398	0
ENSG00000116133	-2.154009612	2.20E-07	2.55E-05	down	DHCR24	protein_coding	38.47736402	34.4200941	31.61946499	9.396039278	4.393830661	9.674738699
ENSG00000169174	-2.981210971	0.002468155	0.040931433	down	PCSK9	protein_coding	2.03265855	10.84588066	9.556259175	0.947475261	1.79473513	0.091214326
ENSG00000177606	-1.034345938	0.022113929	0.165220996	down	JUN	protein_coding	22.79394623	15.44923342	12.6537407	9.605564036	8.080972366	7.123104506
ENSG00000162599	1.067380001	0.036728612	0.223291672	up	NFIA	protein_coding	13.19286762	3.189996778	8.033857268	12.14325516	17.4135713	21.66800425
ENSG00000132854	-3.418701456	0.038069666	0.227640417	down	KANK4	protein_coding	2.385716323	4.312527673	1.07903265	0	0.730846024	0
ENSG00000185483	-2.430495434	0.048234755	0.257893238	down	ROR1	protein_coding	4.888828402	3.079016536	1.866145322	1.369579948	0	0.439791605
ENSG00000162437	-1.962853664	0.040951184	0.236848379	down	RAVER2	protein_coding	7.455389922	1.318526611	2.711506537	0.398713663	1.996390688	0.561373836
ENSG00000172260	1.893620093	0.047990483	0.256874434	up	NEGR1	protein_coding	0.56070432	0.066333951	0.369711818	1.155395225	1.793042348	0.779485814
ENSG00000117069	3.321264372	0.049196241	0.260798252	up	ST6GALNAC5	protein_coding	0	0	0.745847887	3.236006106	1.491210789	2.930872704
ENSG00000137959	-3.711878117	0.001465383	0.028599889	down	IFI44L	protein_coding	0.943794909	5.905328169	1.534249549	0.37815499	0.252201571	0
ENSG00000137965	-3.427294359	0.02763137	0.189195771	down	IFI44	protein_coding	4.441041887	10.36321517	10.00320095	2.256312403	0	0
ENSG00000153898	2.108690666	0.000419535	0.011333766	up	MCOLN2	protein_coding	1.916437353	2.32523432	2.445222158	10.51187375	6.002426695	12.34185216
ENSG00000142867	2.553639992	0.043290829	0.243245962	up	BCL10	protein_coding	0.707432999	0	2.189452556	7.984315359	6.201432028	3.062232209
ENSG00000137975	-7.347453086	0.009578999	0.100519928	down	CLCA2	protein_coding	0.955363767	2.571296335	0	0	0	0
ENSG00000153936	-2.174971522	0.002805464	0.044965796	down	HS2ST1	protein_coding	6.711043286	10.44407924	4.028156165	0.407220342	2.192743769	2.109931382
ENSG00000137942	-2.394874473	0.027432919	0.188379714	down	FNBP1L	protein_coding	8.096181822	8.9724849	5.112905081	1.502706272	2.706781951	0
ENSG00000137936	-1.775414914	0.036253649	0.22177339	down	BCAR3	protein_coding	4.837615202	9.87689113	6.139200703	3.720049087	0.315203867	2.027492572
ENSG00000162692	1.489399449	0.009001731	0.096654065	up	VCAM1	protein_coding	15.1147063	6.505261687	24.02448624	21.60528426	76.48746996	30.23165308
ENSG00000060718	1.429946647	4.96E-06	0.000352167	up	COL11A1	protein_coding	123.7217243	171.2571287	92.13187766	340.5527362	274.0639025	428.2375762
ENSG00000240038	1.788811568	0.025261573	0.179572479	up	AMY2B	protein_coding	1.781625799	0.445170679	1.285831636	1.954633721	2.970178959	7.278150704
ENSG00000162636	-2.562762265	0.000219675	0.007166062	down	FAM102B	protein_coding	8.658191119	5.133162927	3.978560434	1.84974584	0.382237335	0.752779011
ENSG00000197780	3.85398073	0.000623375	0.015279427	up	TAF13	protein_coding	4.273400621	0	1.068756148	10.63155743	47.96153302	19.14712493
ENSG00000143126	-2.2571517	0.000617729	0.015173503	down	CELSR2	protein_coding	7.776417698	10.153655	5.770452359	2.586973321	0.353911995	2.005138181
ENSG00000181754	2.723331709	0.048121679	0.257480598	up	AMIGO1	protein_coding	0.894658582	0	0.327233852	1.176220808	1.081337995	5.873544729
ENSG00000134202	1.553263229	0.00535655	0.068729617	up	GSTM3	protein_coding	7.524876019	2.152976611	5.158154673	12.94165793	12.1703697	18.5561432
ENSG00000156171	-1.851304624	0.003242332	0.050173951	down	DRAM2	protein_coding	11.53708523	7.509793855	11.71187127	3.046449377	1.582673975	3.909222772
ENSG00000116473	1.64803973	0.024999922	0.178242483	up	RAP1A	protein_coding	0.610067019	2.933700524	4.648760813	8.312300573	11.13227469	6.282881356
ENSG00000116489	-1.129294404	0.017743707	0.146874478	down	CAPZA1	protein_coding	14.85754236	17.60243668	17.41257369	11.01685433	4.521496443	7.205611508
ENSG00000118655	-3.420237544	0.004391383	0.059541009	down	DCLRE1B	protein_coding	3.387349965	3.159853114	1.613984539	0.030713096	0.403364949	0.345943064
ENSG00000197323	-1.609178242	0.037031201	0.2246142	down	TRIM33	protein_coding	5.415771276	7.4307328	3.3600961	2.37620683	2.635206721	0.28473275
ENSG00000213281	-1.746924392	0.007594149	0.087522193	down	NRAS	protein_coding	6.861636513	19.48844963	9.311679073	2.475134481	2.143301279	6.025168555
ENSG00000134198	2.947489719	1.14E-12	1.02E-09	up	TSPAN2	protein_coding	6.118170375	5.606852897	9.845250002	75.58663962	39.90621923	51.49614444
ENSG00000134259	8.536205516	6.10E-06	0.00040889	up	NGF	protein_coding	0	0	0	20.22605485	4.174268597	4.33943226
ENSG00000092621	-1.853660479	0.004548307	0.061205879	down	PHGDH	protein_coding	6.257996196	33.64803521	11.65781396	3.584205264	8.21182678	2.464676997
ENSG00000188610	-4.983431963	0.021017895	0.161144688	down	FAM72B	protein_coding	0.85983189	6.596980325	0	0.159590632	0.065498595	0
ENSG00000186364	-4.796967614	0.003309025	0.05076787	down	NUDT17	protein_coding	0.185158871	11.00186809	3.329784922	0.146058656	0.239779405	0.137096728
ENSG00000143127	1.08158835	0.000169065	0.005973487	up	ITGA10	protein_coding	65.05111623	59.97667627	61.05184943	94.20367343	167.5070281	132.1679491
ENSG00000265241	1.371435893	0.009180543	0.097987267	up	RBM8A	protein_coding	6.18011246	5.174820198	5.441853709	8.645090261	9.852829856	25.01505935
ENSG00000268043	1.780482765	0.040853117	0.236574982	up	NBPF12	protein_coding	0.400808357	0.366861777	1.35027463	1.830453196	1.96690334	3.561234569
ENSG00000265107	7.511640828	0.010381074	0.106293011	up	GJA5	protein_coding	0	0	0	0.22055212	4.284527294	0
ENSG00000143368	-1.006168011	0.013796078	0.12621794	down	SF3B4	protein_coding	26.17094869	21.48911244	28.99209329	13.74496533	11.68051462	12.74981253
ENSG00000143382	-1.777893913	6.77E-05	0.002898995	down	ADAMTSL4	protein_coding	14.14313527	32.21402314	19.75877884	5.888682181	4.849065028	8.547102842
ENSG00000143434	3.000280183	0.012717917	0.120262701	up	SEMA6C	protein_coding	0.237672082	0.306170752	0.547348862	0.124988394	4.411565436	4.262601376
ENSG00000159352	1.04669423	0.008243536	0.091765779	up	PSMD4	protein_coding	20.87958356	17.70026267	34.72486527	42.33536933	63.46268534	45.92917035
ENSG00000225556	-6.687493433	0.036601236	0.222971252	down	C2CD4D	protein_coding	0	4.808248722	0.904823432	0	0	0
ENSG00000163220	7.815462151	0.005658401	0.071468807	up	S100A9	protein_coding	0	0	0	1.048610024	0	30.70919194
ENSG00000188643	-1.604904518	0.006814375	0.081189542	down	S100A16	protein_coding	24.71059977	47.18217727	20.12164353	13.87235236	10.62775344	5.609117996
ENSG00000160678	1.716450089	0.000280245	0.008410286	up	S100A1	protein_coding	10.7332259	7.483980254	17.28351527	25.20034837	49.89378139	41.98508124
ENSG00000143621	-1.418977844	0.003742833	0.054256689	down	ILF2	protein_coding	23.94207297	31.18888024	39.35796425	15.96838607	6.967373515	12.34940402
ENSG00000160741	-1.877307456	0.015030143	0.13375149	down	CRTC2	protein_coding	5.011541177	21.41936502	12.84164364	3.618227146	1.099984703	5.974828762
ENSG00000163346	1.136456656	0.000857252	0.019488548	up	PBXIP1	protein_coding	32.18658345	26.95991084	25.30351644	42.01242038	77.22406759	66.48137555
ENSG00000163348	-2.06835138	0.002090863	0.036488357	down	PYGO2	protein_coding	7.649076198	15.37241804	8.578755446	2.166838509	4.104488375	1.251621371
ENSG00000160685	-1.600836369	0.009963491	0.102898693	down	ZBTB7B	protein_coding	7.843111194	17.61806154	6.671964218	4.162077695	2.077521655	4.329045053
ENSG00000169241	-2.308943342	0.039366843	0.231384322	down	SLC50A1	protein_coding	1.966719549	18.24149637	14.50699451	5.740198821	0.424481276	0.776647107
ENSG00000185499	-1.411058614	0.005499098	0.069933122	down	MUC1	protein_coding	12.4557515	17.10865381	22.91810142	8.363181798	3.369213268	7.994509283
ENSG00000160767	-2.941777997	0.015682137	0.136837138	down	FAM189B	protein_coding	7.072795371	21.34613332	4.458134	3.737539023	0	0.508436166
ENSG00000132680	-1.354579714	0.03132431	0.202317526	down	KHDC4	protein_coding	7.595341763	7.338277209	7.93269315	3.607739531	4.265754342	1.048163487
ENSG00000160803	-1.784133129	0.007409975	0.08613946	down	UBQLN4	protein_coding	3.599735782	9.745771089	8.247170638	1.93465575	2.458882773	1.874527314
ENSG00000116586	-2.57199032	0.005187148	0.067461137	down	LAMTOR2	protein_coding	12.48142045	8.657733845	6.047985505	1.68302638	2.072224312	0.789879273
ENSG00000183856	-3.109301855	0.000578166	0.014433216	down	IQGAP3	protein_coding	10.42110489	13.78359879	7.476299591	1.561529949	2.062593683	0.033694642
ENSG00000163382	-2.60043853	0.003992118	0.056488657	down	NAXE	protein_coding	34.68060143	34.15857029	12.5301015	6.385400346	0.308314388	6.698731968
ENSG00000132688	-3.489060975	0.00272563	0.044179838	down	NES	protein_coding	1.766438285	6.199950833	1.783503648	0.021772148	0.571881216	0.286107404
ENSG00000143294	-1.190567645	0.027112976	0.187078227	down	PRCC	protein_coding	9.895835707	26.08505117	10.51715367	6.892951714	5.706317918	7.741893631
ENSG00000183853	-1.036007818	0.005326155	0.068462089	down	KIRREL1	protein_coding	19.17551561	11.29665838	17.55803974	7.901287187	9.009226846	6.521882243
ENSG00000215845	6.747994401	0.003842183	0.055026278	up	TSTD1	protein_coding	0	0	0.15457217	0	5.089565585	15.77042927
ENSG00000117143	1.1817295	0.003509573	0.052333498	up	UAP1	protein_coding	21.78097554	10.41409257	14.77430215	32.74335903	31.90538115	42.03656134
ENSG00000143179	-1.886518964	0.019579676	0.154788465	down	UCK2	protein_coding	6.721080662	6.712984064	3.820376107	0.788102762	3.410929475	0.470747469
ENSG00000213064	1.346205702	0.005114133	0.067104515	up	SFT2D2	protein_coding	8.722202268	2.654900967	9.267442583	15.39984887	16.28773357	20.89285231
ENSG00000198734	1.07560333	0.027571848	0.189152634	up	F5	protein_coding	2.807479793	7.298796547	4.82082483	8.182263877	12.12813813	11.10774624
ENSG00000117533	1.395558923	0.031973046	0.205216074	up	VAMP4	protein_coding	3.657435037	1.853011085	5.981844113	5.887460513	16.90454103	7.573777081
ENSG00000235750	1.328542069	0.024114432	0.173742606	up	KIAA0040	protein_coding	3.81666127	4.926977445	14.66383488	19.98694991	25.75109495	13.20365033
ENSG00000116147	6.448605512	0.045266045	0.249458863	up	TNR	protein_coding	0	0	0.007215753	0	1.042337356	0
ENSG00000162782	5.927683392	0.045685594	0.250774753	up	TDRD5	protein_coding	0	0	0.021972783	0.113730824	2.100464211	0
ENSG00000143324	-1.26329893	0.047180269	0.254711249	down	XPR1	protein_coding	3.721811857	12.08604141	5.010357153	4.580504786	2.476800331	1.581994304
ENSG00000135828	1.6525583	0.016877811	0.142502763	up	RNASEL	protein_coding	0.876594999	1.01631194	2.183316131	3.793280421	5.83809024	3.263819843
ENSG00000198756	1.35746519	0.000134188	0.004973957	up	COLGALT2	protein_coding	12.34187376	23.08103146	17.65122483	33.71066282	46.36354721	55.87849338
ENSG00000116667	1.39968098	0.000106205	0.004107238	up	C1orf21	protein_coding	9.885763947	7.700385566	4.943886111	17.21775413	19.73716058	22.4456748
ENSG00000116690	1.830936791	5.91E-06	0.000399828	up	PRG4	protein_coding	101.6712905	47.86629765	66.18808521	394.6486651	170.4182922	202.4436773
ENSG00000116711	1.225695607	0.014240962	0.128320472	up	PLA2G4A	protein_coding	9.657790121	5.954262346	5.236905126	15.91013133	19.07109478	13.74867983
ENSG00000066279	-2.175246672	0.002191251	0.037644901	down	ASPM	protein_coding	4.086267678	4.900925587	4.191778041	1.81175386	0.27370796	0.813778072
ENSG00000162702	-1.4812088	0.043110103	0.242705821	down	ZNF281	protein_coding	3.886028903	12.48978859	7.966545446	1.236053082	2.313271201	5.19774448
ENSG00000118193	-6.478679576	9.61E-10	2.60E-07	down	KIF14	protein_coding	4.658830781	9.684606447	4.112295197	0.18291955	0	0
ENSG00000116852	-8.009357179	2.07E-07	2.43E-05	down	KIF21B	protein_coding	0.820680503	1.500419377	1.677903171	0.009959638	0	0
ENSG00000117153	-1.680861988	0.009931754	0.102867153	down	KLHL12	protein_coding	7.773857678	14.08265859	4.738994745	2.997985505	2.964198643	2.30239134
ENSG00000122176	1.876640235	2.84E-13	3.70E-10	up	FMOD	protein_coding	1000.55639	861.7350393	1259.727696	3153.890303	4300.058938	4011.356498
ENSG00000188783	1.944450926	1.51E-07	2.00E-05	up	PRELP	protein_coding	166.6171128	245.8769295	366.5143648	644.5071772	1035.73461	1318.348667
ENSG00000143842	-3.888573991	0.000261404	0.008074847	down	SOX13	protein_coding	4.196905302	3.415671026	4.373329993	0.701268553	0.053546425	0.030615806
ENSG00000143850	-2.849558457	0.004172734	0.057722156	down	PLEKHA6	protein_coding	1.078346775	1.616663946	3.434177358	0.117328418	0.168537227	0.578178991
ENSG00000158615	-1.420386797	0.00408971	0.057124528	down	PPP1R15B	protein_coding	34.74851422	22.37218149	17.08588782	4.560721362	10.56566137	12.64707483
ENSG00000123843	-7.810634202	0.002089733	0.036488357	down	C4BPB	protein_coding	3.574187438	0	3.195643966	0	0	0
ENSG00000117335	-1.041078153	0.008273923	0.091864882	down	CD46	protein_coding	20.52317472	34.82338944	14.94884002	9.880319625	11.22408828	13.04371146
ENSG00000196878	-1.078353709	0.037140792	0.224993525	down	LAMB3	protein_coding	8.213403442	14.3216953	8.956646155	6.556407333	4.957955795	3.343575136
ENSG00000117595	-6.547713366	0.007503216	0.086871375	down	IRF6	protein_coding	1.810262307	0	1.826561881	0	0	0.046219589
ENSG00000123684	-1.18544679	0.003363324	0.051435905	down	LPGAT1	protein_coding	10.39082378	6.897701863	8.141082036	3.080594349	4.041328047	4.079184686
ENSG00000143493	-2.085242812	0.022030158	0.165103232	down	INTS7	protein_coding	5.083623795	1.423238572	4.78937984	0.865818994	1.496194595	0.299413472
ENSG00000162769	-2.960003746	0.007873701	0.089146208	down	FLVCR1	protein_coding	2.000302156	6.626063567	1.422630235	0.788948007	0.03083782	0.458429156
ENSG00000116141	-2.243522562	0.012960596	0.121754916	down	MARK1	protein_coding	6.428417268	2.585572998	1.432867182	0.647826898	1.13686069	0.419363631
ENSG00000143512	2.009420583	0.000381177	0.010598261	up	HHIPL2	protein_coding	3.311551494	17.8449421	11.74283226	36.05637118	51.94442813	44.27348973
ENSG00000143756	-1.183193923	0.025362159	0.179930843	down	FBXO28	protein_coding	6.649880991	5.112878051	5.52370453	1.841972684	2.563743301	3.232388812
ENSG00000143753	-1.211447421	0.021253616	0.161449872	down	DEGS1	protein_coding	36.90238391	38.27586346	14.05531197	13.71281713	9.241708457	15.5360302
ENSG00000162923	-1.118441861	0.019638603	0.154873972	down	WDR26	protein_coding	13.084943	13.12994835	7.102267505	7.481558887	4.965957083	2.861019445
ENSG00000163041	-1.001686946	0.025463546	0.180382501	down	H3F3A	protein_coding	25.0147222	16.3947333	17.00293872	8.462209563	12.56604902	8.159608553
ENSG00000198835	-8.152928794	0.000941971	0.020988113	down	GJC2	protein_coding	0	9.217831492	3.12693367	0	0	0
ENSG00000162913	-5.270259616	0.029692052	0.196604327	down	OBSCN-AS1	protein_coding	0	0.243836838	4.025784915	0	0.054471411	0.062289355
ENSG00000154370	-3.255616151	0.000763501	0.017954788	down	TRIM11	protein_coding	3.865357673	4.580912689	3.105093366	0.042744471	0.935628105	0.240730426
ENSG00000143641	1.001069887	0.007129589	0.083352859	up	GALNT2	protein_coding	28.31131272	20.9024508	43.58773501	51.43259498	84.15287853	50.28647087
ENSG00000135744	2.318827832	0.005215768	0.067710575	up	AGT	protein_coding	2.611418974	2.231915954	2.97978171	5.33477489	5.983129366	27.86318959
ENSG00000212916	6.403685267	0.003739857	0.054256689	up	MAP10	protein_coding	0	0	0.026597316	0.826004073	2.655543275	0.25844059
ENSG00000143674	-2.131117694	0.044349415	0.246322168	down	MAP3K21	protein_coding	1.395287644	0.533608704	1.653898789	0.321020911	0.125478295	0.373067285
ENSG00000059588	-2.439802451	0.024713363	0.176726414	down	TARBP1	protein_coding	2.951984322	7.867131206	1.207751039	1.844134369	0.230907289	0.117354658
ENSG00000162885	-4.280929613	0.000955772	0.021030787	down	B3GALNT2	protein_coding	1.829442387	5.965396397	2.476489058	0.466890763	0	0.03984028
ENSG00000116977	-1.434353376	0.029924982	0.197639905	down	LGALS8	protein_coding	2.669958507	4.968389024	4.526529001	2.666946829	0.92065661	0.889024984
ENSG00000077522	5.720005283	0.016668821	0.141404042	up	ACTN2	protein_coding	0	0.080404426	0	0.853413069	0	2.957719363
ENSG00000054277	-4.41157306	0.031426052	0.202883309	down	OPN3	protein_coding	0	4.786183788	2.088762521	0	0.267299835	0.061132745
ENSG00000143702	-1.014536965	0.030158676	0.198250961	down	CEP170	protein_coding	6.633161263	10.30398996	4.479611427	3.163794193	4.412991011	3.011202617
ENSG00000203667	1.599678284	0.021118374	0.161386951	up	COX20	protein_coding	2.491555482	4.616394312	1.788035188	3.781549899	7.882575413	15.22557255
ENSG00000171163	-1.922632482	0.013078759	0.122543959	down	ZNF692	protein_coding	6.715578894	3.395035433	5.093524784	0.677579824	1.971909457	1.387646397
ENSG00000185220	3.488514691	0.036237384	0.22176846	up	PGBD2	protein_coding	0.168068063	0	0.128069245	0.92803854	1.142646394	1.368864458
ENSG00000134321	-8.754687785	0.000147447	0.005341248	down	RSAD2	protein_coding	3.173440729	5.518863971	0	0	0	0
ENSG00000171848	-3.071775128	0.005231211	0.067849653	down	RRM2	protein_coding	16.68626494	6.306604129	4.602899624	0.181866762	3.022963784	0.085353853
ENSG00000132031	1.1370948	0.005132267	0.067104515	up	MATN3	protein_coding	76.70206242	30.51706396	44.65861663	80.06504109	116.9771289	137.1904272
ENSG00000115884	1.384028868	0.00026175	0.008074847	up	SDC1	protein_coding	37.67895473	31.16784184	16.04992282	71.89888697	68.13473537	81.32596992
ENSG00000118961	-2.463010946	0.045718271	0.250794877	down	LDAH	protein_coding	1.591831659	1.153467054	2.531454897	0.491354104	0.403319453	0.051245044
ENSG00000115129	5.588268481	0.005065643	0.066789198	up	TP53I3	protein_coding	0.199053795	0	0	0.157019373	3.694749656	5.698883293
ENSG00000184924	-3.840213879	0.008838172	0.095830364	down	PTRHD1	protein_coding	6.721933483	0.231943909	5.902689473	0.441871245	0.207258464	0.237004986
ENSG00000157856	3.530608761	0.023297636	0.169992162	up	DRC1	protein_coding	0.352306061	0	0.153405779	1.349844583	1.042820144	3.577468958
ENSG00000115163	-5.326127151	0.008194507	0.091382296	down	CENPA	protein_coding	5.028375247	0.112112071	5.659071889	0.244093992	0	0
ENSG00000013016	1.369026254	0.035003333	0.217165391	up	EHD3	protein_coding	1.356680138	1.918190138	3.368679727	5.925189487	4.49935503	6.811158274
ENSG00000008869	-1.449862849	0.013204064	0.123235068	down	HEATR5B	protein_coding	4.206181829	9.400978336	3.521386103	1.681098468	1.985119847	2.602231564
ENSG00000218739	-1.331320967	0.042932513	0.242371863	down	CEBPZOS	protein_coding	5.159185127	6.625064533	5.573547389	3.657591047	1.268564734	1.934178619
ENSG00000115825	-1.844813329	0.002016291	0.035627506	down	PRKD3	protein_coding	8.83526295	12.43541095	5.40429212	3.472942351	3.064022208	0.864857661
ENSG00000163171	-1.51812462	0.033843161	0.21255698	down	CDC42EP3	protein_coding	4.171955346	4.571987575	3.253204977	1.058223458	2.691780748	0.436612106
ENSG00000188010	-5.905355095	0.001767738	0.032678097	down	MORN2	protein_coding	5.173452891	10.43135423	1.028403552	0	0.291286272	0
ENSG00000143924	-1.723189345	0.000329045	0.009615808	down	EML4	protein_coding	9.526952351	8.193612179	6.635764585	3.533126913	2.044336773	1.766902372
ENSG00000115944	-1.522749412	0.003982855	0.05645657	down	COX7A2L	protein_coding	14.42354573	10.90767443	7.357828344	2.310085076	3.827829016	5.268868198
ENSG00000152527	1.023372523	0.034209262	0.214106397	up	PLEKHH2	protein_coding	3.103957381	2.011827462	2.063345945	4.183351591	6.281891288	4.134550169
ENSG00000223658	3.630176538	0.028600866	0.192891122	up	C1GALT1C1L	protein_coding	0	0	2.31396649	6.195030551	6.949613252	16.47558763
ENSG00000068724	-2.438405681	0.000470937	0.012372874	down	TTC7A	protein_coding	8.079710706	10.14172991	5.221509747	2.629507715	1.200691318	0.457673033
ENSG00000119888	-4.792158891	4.89E-05	0.002241997	down	EPCAM	protein_coding	16.50357993	16.76874356	5.23452917	1.24900735	0.078863532	0
ENSG00000068912	1.244854068	0.002508191	0.041451614	up	ERLEC1	protein_coding	45.15715558	17.84035235	24.78611264	64.89326369	72.65704514	70.63982976
ENSG00000162927	-6.087889374	0.022952325	0.169014695	down	PUS10	protein_coding	0.280702882	0	1.417837525	0	0	0.029691449
ENSG00000115507	20.93732545	2.31E-09	5.43E-07	up	OTX1	protein_coding	0	0	0	0	0	3.102249618
ENSG00000169764	1.063244366	0.002017643	0.035627506	up	UGP2	protein_coding	12.38842725	16.17543856	18.12496006	34.24975512	23.43794817	39.90575549
ENSG00000179833	1.260189264	0.001550918	0.0296244	up	SERTAD2	protein_coding	5.403619954	11.62263018	8.153226194	21.44766841	18.77649693	19.98684124
ENSG00000115902	1.182906562	0.00050704	0.013058334	up	SLC1A4	protein_coding	13.13187061	15.95539444	9.824655254	31.87859099	23.04641534	33.29458951
ENSG00000197223	3.351906633	0.002243497	0.038267497	up	C1D	protein_coding	0.085676696	0.80707542	0.339489003	1.790982583	3.661373266	6.914675061
ENSG00000119865	1.644800458	0.014410868	0.129283242	up	CNRIP1	protein_coding	1.426814014	1.879804709	2.714815329	5.115963786	5.543141628	8.259536914
ENSG00000087338	1.465523968	0.028946492	0.194217695	up	GMCL1	protein_coding	4.488052413	2.077740532	3.05893991	7.473977532	3.79394155	15.36923402
ENSG00000116005	1.120986601	0.002804316	0.044965796	up	PCYOX1	protein_coding	20.82846465	10.45312324	19.08558147	29.74733358	35.56878304	44.38895448
ENSG00000116039	-7.506022377	0.000268661	0.008199865	down	ATP6V1B1	protein_coding	2.775498678	2.513964232	1.37471932	0	0	0
ENSG00000135636	1.558572414	0.002195042	0.037664927	up	DYSF	protein_coding	2.286610494	3.36685143	1.940354443	6.796508475	4.951032984	10.56475301
ENSG00000003137	1.689324587	0.01682637	0.142403701	up	CYP26B1	protein_coding	2.08005593	7.004243557	2.219027596	6.153030344	8.397873244	21.78831967
ENSG00000144036	1.065138827	0.012627067	0.119913265	up	EXOC6B	protein_coding	5.310547815	5.53778878	5.007337941	9.588678453	16.55964026	7.017585842
ENSG00000135631	1.276469632	0.0408667	0.236574982	up	RAB11FIP5	protein_coding	10.88912816	1.480441646	8.65203378	17.81368249	19.25213238	13.93656811
ENSG00000187605	-2.099184809	0.011538206	0.113912979	down	TET3	protein_coding	1.262636836	6.359196575	2.301514238	1.489075797	0.420918276	0.388766592
ENSG00000065911	-1.907961076	0.0005056	0.013044661	down	MTHFD2	protein_coding	23.21536756	33.32491026	15.01635307	5.044137195	3.222571201	10.82202725
ENSG00000239779	5.161937409	0.001908375	0.034348351	up	WBP1	protein_coding	0.062922118	0	0.153430948	4.119686846	3.911217142	0.465892697
ENSG00000115307	-1.889863276	0.024961225	0.17814367	down	AUP1	protein_coding	18.7532757	27.34666241	21.05356289	8.59103819	9.050443615	0.431224903
ENSG00000115318	1.445552678	2.57E-05	0.001311499	up	LOXL3	protein_coding	11.60287903	17.78342074	14.72509832	42.21329504	31.64491862	46.18362373
ENSG00000115325	2.077804154	0.033533232	0.211536593	up	DOK1	protein_coding	3.924408573	0.145830264	9.630723244	16.23251068	30.62279487	11.25043001
ENSG00000066032	7.412667257	0.03813326	0.227806235	up	CTNNA2	protein_coding	0	0	0	0	0	1.839061182
ENSG00000034510	-1.723120511	1.38E-05	0.000786723	down	TMSB10	protein_coding	264.4365459	523.075368	362.5636722	87.09763315	147.3908535	114.042642
ENSG00000115459	2.406574377	0.018451901	0.149549494	up	ELMOD3	protein_coding	0.633988669	0.153132826	0.180359041	1.333622777	1.149415067	2.660061813
ENSG00000168906	-1.558667236	0.000395278	0.010862576	down	MAT2A	protein_coding	29.64149236	45.4347723	20.04959857	13.26871442	7.526572398	11.44200067
ENSG00000132305	-1.359164315	0.003629668	0.053622643	down	IMMT	protein_coding	9.929318668	13.16284594	14.92129444	4.007342391	5.880971903	4.958285815
ENSG00000115548	1.15831656	0.013404142	0.124293744	up	KDM3A	protein_coding	4.948520156	3.179997132	3.734237007	5.778674776	6.497096565	14.23298544
ENSG00000144115	1.370553231	0.042069539	0.240277815	up	THNSL2	protein_coding	0.882592539	1.693919081	3.097332096	4.779418065	6.270785131	3.673706266
ENSG00000153574	-4.003272261	0.01122406	0.11224833	down	RPIA	protein_coding	0.49806534	13.47383254	2.985635073	0.327406918	0	0.737562594
ENSG00000121152	-7.694675164	6.88E-08	1.02E-05	down	NCAPH	protein_coding	3.884241111	10.71576615	5.106587301	0.073831359	0	0
ENSG00000144199	3.584252701	0.00530138	0.068204751	up	FAHD2B	protein_coding	0.230509579	0.250546473	0.386430425	5.864101421	0.447762368	4.181553217
ENSG00000228486	5.25361028	0.000407671	0.011117945	up	C2orf92	protein_coding	0.094388017	0.034197545	0	0.483963931	2.047382695	2.201455863
ENSG00000144218	1.451890085	0.000617425	0.015173503	up	AFF3	protein_coding	1.866816311	1.518543347	1.703364199	3.809754911	4.819430505	5.314944264
ENSG00000115526	1.449583728	0.044134296	0.245675778	up	CHST10	protein_coding	0.888902885	8.868946828	8.149057214	14.83291246	16.64700719	17.41614262
ENSG00000175874	-9.321649321	1.02E-08	1.95E-06	down	CREG2	protein_coding	1.566223932	5.969944265	1.177126527	0	0	0
ENSG00000115598	4.728158767	0.006852485	0.081238752	up	IL1RL2	protein_coding	0.174059143	0	0.070738399	0.366140989	4.958917422	1.374700628
ENSG00000119147	1.623087548	3.51E-05	0.001702833	up	C2orf40	protein_coding	535.9892541	1237.116071	812.3175948	1583.898157	2751.305748	3628.445322
ENSG00000163006	-3.981808555	0.004914462	0.065272354	down	CCDC138	protein_coding	1.746837861	3.337074985	0.403365092	0.104390611	0.2399242	0
ENSG00000169679	-4.283507625	0.000392231	0.010799518	down	BUB1	protein_coding	1.729356845	10.46723795	1.62785098	0.180551454	0.526942274	0
ENSG00000153107	-1.708626788	0.011088399	0.11123293	down	ANAPC1	protein_coding	2.267623066	2.035178578	1.663039741	0.308721114	0.640974053	0.886381219
ENSG00000153208	4.648199975	0.008389922	0.092865305	up	MERTK	protein_coding	0	0	0.19897056	0.95262874	3.846342255	0.580006669
ENSG00000125629	1.299093191	0.011947052	0.115797611	up	INSIG2	protein_coding	4.543869014	6.303706972	4.356195946	10.87554604	8.600098123	17.88598626
ENSG00000115107	1.240404244	0.000496315	0.012851343	up	STEAP3	protein_coding	22.42888016	12.76794785	17.30110512	47.58685151	43.93799923	32.56657351
ENSG00000155368	1.217842414	0.000286025	0.008526409	up	DBI	protein_coding	17.91447134	21.97485961	17.1079788	43.55187958	48.53602491	40.29108373
ENSG00000144118	-1.693753362	0.021081122	0.16128464	down	RALB	protein_coding	10.47252859	35.99801298	9.14308969	5.604218032	9.132099418	2.415865401
ENSG00000186684	1.641651472	0.026433938	0.184722636	up	CYP27C1	protein_coding	1.400482992	8.514526109	2.103124574	17.99920076	8.316090096	10.97656057
ENSG00000173349	-4.56411525	0.026746288	0.185799275	down	SFT2D3	protein_coding	2.382179181	0	2.929421973	0.161994105	0.053188015	0
ENSG00000115919	-5.508577838	9.85E-11	4.87E-08	down	KYNU	protein_coding	3.469025096	2.892663424	2.99676795	0.144386451	0	0.051629382
ENSG00000136542	1.416844067	0.002019163	0.035627506	up	GALNT5	protein_coding	6.389963546	3.521614783	5.033797567	15.92044709	8.333231135	15.69327227
ENSG00000115170	1.366429401	0.008160652	0.091314008	up	ACVR1	protein_coding	5.959308108	7.24345133	10.24224642	15.16410987	12.84550557	32.56662343
ENSG00000144283	-2.222501502	6.74E-05	0.002894509	down	PKP4	protein_coding	5.814056595	9.196155944	6.951122665	2.629814859	1.042820144	1.001691308
ENSG00000123607	1.495411984	0.030150758	0.198250961	up	TTC21B	protein_coding	1.037889409	1.887552025	1.004883152	5.747072916	3.21520071	2.049285084
ENSG00000144285	-7.132746763	0.014007388	0.12731587	down	SCN1A	protein_coding	0.661615332	0	0.14365002	0	0	0
ENSG00000128683	-8.046868321	0.001893436	0.034122278	down	GAD1	protein_coding	0.372249757	2.751329795	0	0	0	0
ENSG00000077380	1.191231871	0.016317318	0.139717371	up	DYNC1I2	protein_coding	13.75572664	4.498452079	10.81560735	23.19672781	26.74150671	16.54779411
ENSG00000144355	-7.405323698	0.000735101	0.017372373	down	DLX1	protein_coding	1.846220321	2.31074754	0.358103469	0	0	0
ENSG00000115844	-6.757697642	0.008054101	0.090616528	down	DLX2	protein_coding	1.08467563	2.245638757	0.220408465	0	0	0
ENSG00000091428	3.95941113	2.76E-06	0.000209641	up	RAPGEF4	protein_coding	0.365811491	0.155925261	0.183647956	1.952041468	2.53581268	6.532431219
ENSG00000091436	-1.203089451	0.001489184	0.028946267	down	MAP3K20	protein_coding	5.780864187	7.024476507	5.624930449	2.700989623	3.138435955	2.156618271
ENSG00000144354	-4.544607076	0.00117442	0.024666258	down	CDCA7	protein_coding	3.353521794	5.820736758	4.445226862	0.553678887	0	0
ENSG00000128656	-2.916237589	0.026008223	0.182886254	down	CHN1	protein_coding	2.12932702	5.590380129	2.069357861	1.046753704	0	0.228494547
ENSG00000079156	2.56559652	0.037396314	0.225405653	up	OSBPL6	protein_coding	0.267114966	0	0.382662342	1.327460316	1.79874218	0.771339185
ENSG00000168542	1.128181863	0.000178967	0.00621617	up	COL3A1	protein_coding	1619.178173	904.0919876	1470.665577	3590.383696	2646.24507	2493.52554
ENSG00000204262	1.074145592	0.000274268	0.008282883	up	COL5A2	protein_coding	212.8064208	139.7411165	183.7391352	355.7912124	288.5748997	484.8775244
ENSG00000173559	-2.007037691	0.011505761	0.113743553	down	NABP1	protein_coding	4.277892805	2.946851902	1.923699137	0.999210056	1.136746469	0.131635103
ENSG00000196950	-1.343552036	0.023525859	0.171221941	down	SLC39A10	protein_coding	6.387218152	6.878141204	4.150565568	1.941891751	1.349846777	3.579796356
ENSG00000162944	1.327285568	0.000845418	0.019311333	up	RFTN2	protein_coding	7.763418337	4.848291833	8.686868476	15.18915198	17.22996848	21.17775864
ENSG00000115896	7.478588087	0.015735506	0.137023374	up	PLCL1	protein_coding	0	0	0	0	0.024791868	1.78605573
ENSG00000162971	-2.366613012	0.026850682	0.186434191	down	TYW5	protein_coding	0.876929067	2.160485916	0.87315015	0.541868431	0.094634736	0.108217073
ENSG00000155754	4.395969427	0.014491365	0.129924147	up	C2CD6	protein_coding	0.045019552	0	0.082332645	1.154163432	1.632399896	0.033333717
ENSG00000116117	1.571466191	0.015570223	0.136441565	up	PARD3B	protein_coding	0.738798521	0.621000662	0.999835686	2.284519453	3.157237927	1.597318181
ENSG00000138413	-1.37554296	0.001345058	0.026835676	down	IDH1	protein_coding	23.81809437	41.6758398	25.07762388	7.587129981	15.69564701	11.64477134
ENSG00000078018	-3.418524861	0.002493497	0.041263756	down	MAP2	protein_coding	2.87989403	4.885269676	1.860776666	0.031406591	0.034372738	0.845079937
ENSG00000115365	-1.360926015	0.009653524	0.101037644	down	LANCL1	protein_coding	12.46736987	28.26581315	11.71176917	5.896166115	9.83077307	4.669638773
ENSG00000021826	-2.577376692	1.87E-10	8.12E-08	down	CPS1	protein_coding	33.1807658	43.4461434	29.87968554	6.500036747	3.100452862	8.243695584
ENSG00000138376	-2.536803906	0.025153607	0.179160124	down	BARD1	protein_coding	2.680210521	7.328769967	2.219602352	1.834989765	0.130975597	0.112330285
ENSG00000115414	2.042272824	2.18E-12	1.74E-09	up	FN1	protein_coding	1110.906336	2179.668855	1554.334224	6630.165776	6389.56939	6936.04289
ENSG00000197756	1.021607753	0.001310066	0.026518895	up	RPL37A	protein_coding	27.44725169	28.89064649	43.6481667	52.16449362	71.55261406	79.43121108
ENSG00000179921	-7.191418161	0.04468017	0.247461247	down	GPBAR1	protein_coding	0	5.285426139	0	0	0	0
ENSG00000135929	1.559382417	0.034368577	0.214728762	up	CYP27A1	protein_coding	1.285653074	2.161323792	2.821473237	8.275547348	4.661752133	5.559288419
ENSG00000127824	-3.629630523	3.11E-06	0.000229037	down	TUBA4A	protein_coding	3.008661434	6.867393444	7.680292865	0.53399675	0.487024362	0.389846764
ENSG00000123999	-8.517913354	4.36E-05	0.002036196	down	INHA	protein_coding	9.713552686	10.52619148	0.106692713	0	0	0
ENSG00000144589	-2.323807985	0.004509162	0.060793166	down	STK11IP	protein_coding	1.858954095	5.544290419	3.104066526	1.041354099	0.558221952	0.478755066
ENSG00000171951	-7.504258816	0.005046686	0.066661802	down	SCG2	protein_coding	4.005771557	0	2.476338262	0	0	0
ENSG00000152056	-6.803324487	0.000268205	0.008199865	down	AP1S3	protein_coding	0.751981004	2.387170612	1.833650254	0	0	0.053027376
ENSG00000135919	2.249778925	1.92E-06	0.000157051	up	SERPINE2	protein_coding	8.506156062	7.651488079	5.627167606	51.73292962	37.80542634	13.97611017
ENSG00000173744	-2.209266685	0.000180269	0.006246288	down	AGFG1	protein_coding	9.446836998	12.83201496	6.641744436	3.128775112	2.365728285	0.731153134
ENSG00000153823	1.309302575	0.001215903	0.025315137	up	PID1	protein_coding	19.15271475	24.84888737	13.12117388	49.2096101	59.52630655	32.54922485
ENSG00000187957	2.964143142	8.49E-09	1.71E-06	up	DNER	protein_coding	4.756112638	4.293821095	5.608593256	14.88402664	47.85948183	51.89966497
ENSG00000135916	1.447465063	0.000315973	0.009307261	up	ITM2C	protein_coding	71.09114939	44.87235193	89.89872426	134.3572658	144.5609923	283.026298
ENSG00000156966	1.06880421	0.044015824	0.245397198	up	B3GNT7	protein_coding	3.869363107	12.26663945	12.53106755	22.31968916	18.16414046	19.63707113
ENSG00000163283	-3.986531682	6.73E-13	7.25E-10	down	ALPP	protein_coding	32.54634751	133.507225	54.96634881	2.808656871	5.390176757	5.792482429
ENSG00000163286	-9.16036473	1.78E-06	0.000149556	down	ALPPL2	protein_coding	0.430737615	19.88646885	2.025620859	0	0	0
ENSG00000066248	1.36389462	0.001269939	0.026163927	up	NGEF	protein_coding	6.492949277	7.65139721	13.99344038	23.25515765	26.32909088	23.0180073
ENSG00000077044	-1.244052324	0.007929356	0.089634841	down	DGKD	protein_coding	5.479279457	6.507319186	5.914746568	3.455293982	2.378763358	1.697201653
ENSG00000188042	-1.651677511	0.019055542	0.152540039	down	ARL4C	protein_coding	6.192740649	3.933365269	11.79147233	1.779109446	3.465239625	1.75485862
ENSG00000144476	1.435083451	0.003504078	0.052333498	up	ACKR3	protein_coding	7.880814208	7.187436359	14.45400393	31.61898232	26.04186991	22.43522993
ENSG00000124839	-6.492969653	0.009772189	0.101640293	down	RAB17	protein_coding	0	1.208503902	2.326661801	0.025299937	0	0
ENSG00000124831	1.205998821	0.000560058	0.014119571	up	LRRFIP1	protein_coding	7.682451761	7.266767009	12.02249637	26.01996119	16.97625497	19.27913382
ENSG00000144488	4.701827324	0.017953232	0.147502353	up	ESPNL	protein_coding	0	0.124385437	0.122083764	0	0.444589118	5.973679283
ENSG00000142327	-2.130913616	0.013523052	0.12491041	down	RNPEPL1	protein_coding	1.988969205	8.534397809	1.081730117	0.938297369	0.808062997	0.895163041
ENSG00000144619	7.136159749	0.017824041	0.146951506	up	CNTN4	protein_coding	0	0	0	0.424595076	0.827738489	0
ENSG00000134107	1.033057193	0.003852298	0.055095923	up	BHLHE40	protein_coding	87.75659474	73.64255386	56.76287296	199.1281193	90.50113393	156.6562189
ENSG00000134109	-1.248544456	0.005295426	0.068197829	down	EDEM1	protein_coding	6.42399635	9.0795847	6.503787599	3.205196481	2.851398642	3.193412473
ENSG00000196220	2.233832928	0.02943376	0.195747467	up	SRGAP3	protein_coding	0.178339186	0.246706985	0.03459169	0.370881241	0.913294211	0.852304946
ENSG00000156983	-2.282533623	0.036518736	0.222635475	down	BRPF1	protein_coding	8.626706309	5.073905353	6.744364501	2.121037299	2.067457099	0
ENSG00000144554	-3.402386579	0.011496382	0.113734893	down	FANCD2	protein_coding	3.936725572	6.474773194	0.301376987	0.837736526	0	0.162689863
ENSG00000132170	-8.410103409	0.000445003	0.011843351	down	PPARG	protein_coding	0	6.538771675	1.641039933	0	0	0
ENSG00000132182	-4.560951443	0.000438528	0.011758289	down	NUP210	protein_coding	26.22981797	48.17529139	16.02415797	3.416428361	0.121398947	0.277645171
ENSG00000131386	1.445778566	0.001294793	0.026420769	up	GALNT15	protein_coding	9.724508707	28.38188445	20.5837654	34.09321268	58.7331399	67.00273676
ENSG00000129810	-7.478089835	0.00639398	0.077533086	down	SGO1	protein_coding	0.681261787	0	3.835433016	0	0	0
ENSG00000077092	1.697092001	0.042881066	0.242270547	up	RARB	protein_coding	2.36517044	0.420943375	4.40135579	8.248422608	8.597554226	6.636267816
ENSG00000163513	1.14552154	0.000211399	0.006987369	up	TGFBR2	protein_coding	90.52930497	54.49254405	81.25011863	140.3803932	210.4820729	149.9008166
ENSG00000173705	1.404654106	6.84E-06	0.000445993	up	SUSD5	protein_coding	36.20680423	21.75238341	39.81159334	87.13270885	85.16715027	86.82148556
ENSG00000093167	1.110229996	0.020819995	0.16014093	up	LRRFIP2	protein_coding	3.804837369	3.989363328	3.444037569	7.799002572	4.274004824	12.18655188
ENSG00000060971	1.698890665	0.045559349	0.250305962	up	ACAA1	protein_coding	1.662273799	0.250287911	1.316016929	4.512741787	4.193440135	1.822213467
ENSG00000172936	-1.641396096	0.048701333	0.259324658	down	MYD88	protein_coding	6.15308598	5.963412222	1.500384665	1.698806071	1.394435359	1.252876444
ENSG00000172939	-1.038545669	0.00829031	0.091975636	down	OXSR1	protein_coding	9.898669455	9.954001721	9.913482955	4.999738072	5.330227109	4.150747317
ENSG00000114739	-1.840754754	0.014156003	0.128118524	down	ACVR2B	protein_coding	0.828210786	3.191305993	2.138326897	0.814724165	0.277595225	0.62044455
ENSG00000114745	-2.364684531	0.005099884	0.067055765	down	GORASP1	protein_coding	9.489673324	11.26516642	4.888073096	3.114217564	1.651243021	0.181561124
ENSG00000144659	2.255218631	0.038846828	0.22979701	up	SLC25A38	protein_coding	0.499223093	0.516778793	6.564825945	8.551119808	21.79595909	6.231049489
ENSG00000170011	6.874166244	0.03159258	0.203774981	up	MYRIP	protein_coding	0	0	0	0.370942224	1.251757115	0
ENSG00000182606	-1.632723311	0.026109507	0.183239174	down	TRAK1	protein_coding	4.563605242	8.899201625	1.07196475	1.629314076	1.210883816	1.839343688
ENSG00000093183	-1.648134373	0.048764224	0.259370707	down	SEC22C	protein_coding	4.042393289	5.095417369	2.693503897	1.735276728	0.194785868	1.837623778
ENSG00000114853	1.490670235	0.009286298	0.098692916	up	ZBTB47	protein_coding	6.653868414	2.704744486	7.024223825	9.217340351	19.59776502	17.42372147
ENSG00000179152	-2.00751081	0.032644966	0.207760444	down	TCAIM	protein_coding	2.403793332	1.042553782	2.224792622	0.899648152	0.340827926	0.155897938
ENSG00000163815	1.236145083	0.017973436	0.147553341	up	CLEC3B	protein_coding	14.85451707	21.12526234	24.45807339	47.63726207	65.79959173	28.98721115
ENSG00000163814	-2.324839893	0.000783542	0.018288015	down	CDCP1	protein_coding	6.860396547	12.91475235	14.27102349	1.710908699	0.671655021	4.433763395
ENSG00000249992	-8.065605102	5.73E-05	0.002544828	down	TMEM158	protein_coding	0.761520752	9.442087284	4.17805251	0	0	0
ENSG00000160796	-2.564435234	0.014200915	0.128280588	down	NBEAL2	protein_coding	3.921421258	9.75854569	1.838132137	0.036972074	1.922032544	0.670934829
ENSG00000173473	-1.028314828	0.03236354	0.206611026	down	SMARCC1	protein_coding	17.15638021	18.69857768	11.55955186	6.822123768	4.131654773	12.30190732
ENSG00000164045	-4.437950091	0.000446999	0.011874433	down	CDC25A	protein_coding	2.533757709	4.64400495	3.407195639	0.058785328	0.434276205	0
ENSG00000164048	2.295907628	0.028732272	0.193239535	up	ZNF589	protein_coding	0.194498981	0.161070992	1.151802043	2.257559947	2.770622582	2.509930449
ENSG00000114268	1.596191869	0.037397383	0.225405653	up	PFKFB4	protein_coding	3.767908748	7.280767544	1.148470971	9.808375699	4.131237783	22.83968187
ENSG00000114270	-1.433789986	0.013456268	0.124535591	down	COL7A1	protein_coding	5.196147305	12.30973528	9.367665498	4.853063044	3.840000794	1.231158588
ENSG00000178537	2.468350555	0.029483173	0.195818907	up	SLC25A20	protein_coding	3.715135213	0.448674545	0.802106342	1.770574322	8.619839764	17.19242776
ENSG00000178467	-1.429144299	0.019829819	0.155612011	down	P4HTM	protein_coding	6.665380114	7.244763906	4.56504761	1.615361716	1.247944954	4.013591499
ENSG00000178035	-1.050433367	0.031441918	0.202894428	down	IMPDH2	protein_coding	37.50739151	70.1509042	38.71494955	24.91759097	33.9572775	11.71482397
ENSG00000173402	-1.886037123	5.92E-05	0.002605341	down	DAG1	protein_coding	30.37946774	51.63768959	27.02958863	10.92459887	4.591240499	13.97863828
ENSG00000164062	-1.521021105	0.004918746	0.065272354	down	APEH	protein_coding	20.40350429	10.04693682	10.53533984	6.971852972	3.956976456	3.308526657
ENSG00000182179	1.501941974	0.037512913	0.226007031	up	UBA7	protein_coding	1.113825329	1.369617301	1.193385578	4.472961992	3.059627418	2.848987655
ENSG00000001617	-3.657219411	0.00062973	0.01536306	down	SEMA3F	protein_coding	12.14263897	15.80090246	9.165591605	2.532525751	0.370475577	0
ENSG00000243477	-3.714226211	0.006371203	0.077417296	down	NAT6	protein_coding	4.697475487	39.72871602	2.179764311	3.041831728	0.453969921	0
ENSG00000068028	1.969591509	0.001669808	0.031270751	up	RASSF1	protein_coding	2.832332471	2.837077691	1.828173699	5.027007414	12.13626891	12.15105836
ENSG00000114388	-3.08811274	0.00124219	0.025713154	down	NPRL2	protein_coding	2.544914772	5.743876125	5.925827025	1.053115881	0.216107955	0.370686884
ENSG00000007402	3.705298847	0.042302604	0.240805893	up	CACNA2D2	protein_coding	0.16985588	0	0.04437654	0.22969237	0.125692653	2.479386308
ENSG00000164087	-5.087819282	0.000294171	0.00871876	down	POC1A	protein_coding	6.895334495	9.201422357	3.870495397	0.538538481	0	0
ENSG00000163931	-1.168603052	0.00018806	0.006392704	down	TKT	protein_coding	22.02552124	27.05608501	22.92901818	9.788196056	8.734482509	13.52454106
ENSG00000272886	1.647084788	0.015780413	0.137169101	up	DCP1A	protein_coding	2.628926572	0.725700137	2.197866406	5.431310447	8.105811871	3.930136046
ENSG00000114251	-1.767495822	0.007746814	0.088384267	down	WNT5A	protein_coding	3.546316797	3.606622744	2.212427811	0.801604737	0.72512443	1.228440064
ENSG00000163686	-2.456120963	0.044256747	0.246070942	down	ABHD6	protein_coding	2.564571605	6.689988741	4.377463187	1.247521616	1.217737314	0
ENSG00000189283	6.877621643	0.030333686	0.198874188	up	FHIT	protein_coding	0	0	0	0.622958027	1.132262246	0
ENSG00000144746	1.031877037	0.00743508	0.086291438	up	ARL6IP5	protein_coding	18.49121886	15.1620685	22.61889747	29.94051879	46.55290534	38.82234702
ENSG00000114541	1.279986754	0.004103398	0.057204316	up	FRMD4B	protein_coding	3.054880501	9.054690528	5.839496217	14.97937268	13.67719196	14.86727793
ENSG00000163602	1.760898113	0.018665871	0.150640439	up	RYBP	protein_coding	1.807255802	0.554640092	0.661029011	2.415160351	4.102554174	3.74679753
ENSG00000114480	1.817837391	1.70E-10	7.88E-08	up	GBE1	protein_coding	15.69344074	17.02533781	19.65810658	58.94859297	53.09307716	72.75040142
ENSG00000206538	-2.02281444	0.028885842	0.194083094	down	VGLL3	protein_coding	1.990851078	1.940956764	2.964213755	0.066624758	0.500002485	1.143529483
ENSG00000178694	3.46541982	0.026736556	0.185799275	up	NSUN3	protein_coding	0.435575155	0	0.082977962	2.598431448	0.141016672	3.02354852
ENSG00000181458	1.745295357	0.004918086	0.065272354	up	TMEM45A	protein_coding	4.036278389	1.406843131	3.644093611	10.78103818	4.995377658	14.79153839
ENSG00000154175	1.692936183	2.09E-05	0.001092753	up	ABI3BP	protein_coding	9.390378202	20.31200507	21.33033996	44.25701685	76.79917246	43.95222702
ENSG00000091986	1.007495654	0.001996151	0.035483014	up	CCDC80	protein_coding	68.03486434	40.02102452	50.85401931	122.9167176	72.05523389	124.525123
ENSG00000181722	1.044289437	0.001765654	0.032678097	up	ZBTB20	protein_coding	4.404015256	3.606254032	5.888771934	7.099897902	11.25674481	10.34207529
ENSG00000121578	1.494021927	0.042752878	0.242270547	up	B4GALT4	protein_coding	0.60116382	3.049291424	1.59677703	7.147102846	4.476391212	3.084033597
ENSG00000082701	-1.581217882	0.009782468	0.101640293	down	GSK3B	protein_coding	7.971036215	20.5212562	6.179121935	4.232161765	1.811388749	5.533101346
ENSG00000051341	-7.293665268	0.001310693	0.026518895	down	POLQ	protein_coding	0	0.969685927	2.218521739	0	0	0.024166945
ENSG00000160124	-4.04861143	0.015723232	0.137023374	down	CCDC58	protein_coding	6.238082969	13.36965343	0.214240923	1.039601347	0.113778486	0
ENSG00000114023	1.23155344	0.021726351	0.163603791	up	FAM162A	protein_coding	3.720848797	7.443821802	11.90833291	14.86698447	17.28365102	22.15993492
ENSG00000163840	-2.399790012	8.32E-05	0.003399249	down	DTX3L	protein_coding	6.509479735	9.698955123	10.66160754	1.03109745	1.151047387	2.942206065
ENSG00000173193	-1.725841483	0.000189559	0.006413254	down	PARP14	protein_coding	10.94804093	24.86913866	9.596656267	4.681266916	5.394693915	3.6364401
ENSG00000206527	-2.348655943	1.67E-07	2.10E-05	down	HACD2	protein_coding	21.30055406	26.9640321	19.04926512	2.532811594	6.051416499	4.669897341
ENSG00000175455	-1.195061276	0.001281212	0.026224829	down	CCDC14	protein_coding	9.494591287	10.80159516	7.834629078	4.258588628	4.869476185	3.142147077
ENSG00000160145	1.618700462	0.01418926	0.128257674	up	KALRN	protein_coding	0.219238235	1.506934558	0.996640202	3.068475279	2.530872113	2.745696469
ENSG00000173706	-2.406813989	5.87E-05	0.002592432	down	HEG1	protein_coding	19.73773979	26.09579305	28.50240735	5.718236864	7.345814217	0.938432285
ENSG00000180767	7.140213111	0.020148297	0.15742229	up	CHST13	protein_coding	0	0	0	0.744050064	5.663230355	0
ENSG00000073111	-2.216866292	0.000605775	0.014956707	down	MCM2	protein_coding	21.62428606	23.26586201	12.62906974	2.493261786	8.307779203	1.575633513
ENSG00000179348	-5.628656368	9.67E-09	1.88E-06	down	GATA2	protein_coding	11.07784889	10.37053	9.857052387	0.542765628	0.044551971	0
ENSG00000177646	-1.005589712	0.035015932	0.217165391	down	ACAD9	protein_coding	17.37185606	14.74585949	9.077140847	6.572048819	5.279774045	8.662567832
ENSG00000184897	-1.863524576	0.000294995	0.008725176	down	H1FX	protein_coding	44.382348	159.3256111	88.48974678	28.666507	32.69210011	18.84283998
ENSG00000114670	2.947175065	0.021640969	0.163217512	up	NEK11	protein_coding	0.200528268	0.041516011	0.401656722	2.011177238	0.44517028	2.63015785
ENSG00000163781	-1.806757996	0.018320614	0.149071632	down	TOPBP1	protein_coding	9.300787308	2.115691587	8.913819985	2.804673693	0.701322557	2.301331144
ENSG00000175110	-1.344609388	0.027700348	0.189400139	down	MRPS22	protein_coding	4.075955008	12.68147506	8.253470348	3.799818256	3.912610026	2.110454095
ENSG00000155893	1.026467441	0.011675414	0.114362289	up	PXYLP1	protein_coding	8.150853313	6.690402478	4.386311584	16.81874471	13.89482516	8.404837108
ENSG00000120756	-3.564758932	0.001271262	0.026163927	down	PLS1	protein_coding	2.144296418	9.490729421	4.857753082	0.594304782	0.788024553	0
ENSG00000163710	1.552336654	2.18E-08	3.81E-06	up	PCOLCE2	protein_coding	95.6571698	129.9411764	99.48184923	251.7555979	316.8240423	384.6863679
ENSG00000188582	7.9047695	0.00303936	0.047859081	up	PAQR9	protein_coding	0	0	0	0.667599119	4.002688399	0
ENSG00000070087	-1.490845523	0.00018467	0.006322422	down	PFN2	protein_coding	28.22814274	32.76608899	18.81197232	9.00536534	9.990611064	9.37733651
ENSG00000144895	-1.078222802	0.025520399	0.180584346	down	EIF2A	protein_coding	11.66034742	24.97111158	13.67314511	9.666707076	7.934748042	6.159031525
ENSG00000196549	-7.714324527	9.52E-10	2.60E-07	down	MME	protein_coding	2.360063459	8.111611349	1.603967452	0	0.061951321	0
ENSG00000079257	7.429520997	0.001393594	0.027538015	up	LXN	protein_coding	0	0	0	0.885043593	6.472210525	1.963564245
ENSG00000113810	-1.12700383	0.011435916	0.113371262	down	SMC4	protein_coding	10.33940536	25.0262459	13.78912797	9.186255305	7.775280307	5.506645638
ENSG00000163590	-2.646758842	3.47E-05	0.001693157	down	PPM1L	protein_coding	5.755581771	8.555510204	3.380916955	1.584684203	0.383046011	0.839542607
ENSG00000196542	2.757702535	0.022433119	0.166823788	up	SPTSSB	protein_coding	0.163849533	1.959012502	0.524389699	1.098618502	1.909655686	14.7402229
ENSG00000171757	5.850461392	0.014937754	0.133193134	up	LRRC34	protein_coding	0.031623196	0	0	1.396936182	0.163807246	0.374634968
ENSG00000163558	-2.802692147	2.26E-10	9.54E-08	down	PRKCI	protein_coding	25.50169581	42.55295136	27.6177677	6.795265834	4.013277522	2.839129833
ENSG00000075651	-1.481203006	0.046088354	0.251770016	down	PLD1	protein_coding	2.183136702	7.693569908	3.294410283	2.681991996	0.448017722	1.572289122
ENSG00000144959	-2.197626459	0.012293235	0.118273945	down	NCEH1	protein_coding	3.89253395	13.31689939	5.018130209	0.70471479	0.619770915	3.543613959
ENSG00000114346	-2.969339604	0.001179644	0.024703637	down	ECT2	protein_coding	10.43337747	26.40003796	15.98566888	1.672436689	4.985397118	0.082622033
ENSG00000171121	6.913953039	0.001605764	0.030590544	up	KCNMB3	protein_coding	0.017084767	0	0	0.44473958	0.022124651	1.720404384
ENSG00000181449	-4.578475533	0.01650323	0.140581259	down	SOX2	protein_coding	5.371891359	1.503943505	0.595407325	0.288920645	0	0
ENSG00000078070	-1.392508161	0.022910824	0.169014695	down	MCCC1	protein_coding	15.08834831	6.431330623	5.951618796	3.780674742	2.528615611	4.153291606
ENSG00000078081	-7.513949368	0.006592318	0.079534738	down	LAMP3	protein_coding	4.26122569	0	0.392101312	0	0	0
ENSG00000176597	-2.49712732	0.012142351	0.117294294	down	B3GNT5	protein_coding	1.828034412	2.840429563	0.471027356	0.38651714	0.292860792	0.223262191
ENSG00000114770	-1.883008956	0.000732014	0.017356599	down	ABCC5	protein_coding	5.993500901	8.66654433	3.727241527	2.52786414	1.024453894	1.409756035
ENSG00000090534	-6.974675307	0.023836189	0.17260481	down	THPO	protein_coding	6.088101038	0	0.293001033	0	0	0
ENSG00000163904	1.00241235	0.045544283	0.250305962	up	SENP2	protein_coding	2.524994662	2.977061061	5.13954083	6.599909657	6.040909156	8.745811265
ENSG00000113838	-2.196121596	0.025953086	0.182767311	down	TBCCD1	protein_coding	2.748208991	4.505127269	4.971050073	1.741400952	0.291714005	0.600447433
ENSG00000073849	1.086856971	0.010619966	0.107968403	up	ST6GAL1	protein_coding	3.235383684	5.830660788	4.946106751	9.481355139	12.63452214	7.621130871
ENSG00000090530	1.334371771	0.008886135	0.096038636	up	P3H2	protein_coding	3.229560523	5.394340808	9.15974549	19.64651794	12.9012015	12.36157539
ENSG00000196083	-2.929523079	0.035831709	0.220319701	down	IL1RAP	protein_coding	1.884702001	0.307760148	1.585842528	0.418790783	0.068751423	0
ENSG00000178732	8.268302407	0.001332665	0.026774613	up	GP5	protein_coding	0	0	0	0	6.127232278	0.964215954
ENSG00000133657	-1.453606246	0.000689055	0.016419428	down	ATP13A3	protein_coding	10.40882674	14.14786488	5.982701255	3.253713871	3.985200817	3.906147411
ENSG00000145014	-3.348788842	0.003497308	0.052313751	down	TMEM44	protein_coding	5.919562809	12.08834088	4.736293279	1.804133431	0	0.398455214
ENSG00000145113	-3.222466436	2.90E-08	4.89E-06	down	MUC4	protein_coding	1.525049213	2.648010888	1.666407593	0.170236244	0.223576727	0.234359866
ENSG00000163958	7.339872647	0.042734369	0.242270547	up	ZDHHC19	protein_coding	0	0	0	0	0	5.417688393
ENSG00000174013	-1.778492659	0.028371224	0.191883644	down	FBXO45	protein_coding	2.695353599	6.696332439	6.102962443	0.485982316	1.130245326	2.927047267
ENSG00000114503	-1.659870791	0.034356113	0.214728762	down	NCBP2	protein_coding	12.6886869	7.911990443	6.601356048	5.678979903	0.582686461	2.309894896
ENSG00000270170	-2.305970139	0.005812147	0.072753272	down	NCBP2-AS2	protein_coding	17.21200965	26.63944016	11.71498774	5.009111848	1.947619974	4.206838497
ENSG00000182899	-1.169989465	0.000365514	0.01028098	down	RPL35A	protein_coding	49.93234699	53.02181667	66.06130021	23.81982657	30.5626519	20.75580915
ENSG00000109685	-2.145064193	0.001077162	0.023096995	down	NSD2	protein_coding	6.097069282	7.104830388	3.89650679	2.643413521	0.4018148	0.804098378
ENSG00000185818	-8.626909661	3.77E-07	4.07E-05	down	NAT8L	protein_coding	2.35162174	1.060281151	3.121983979	0	0	0
ENSG00000163956	1.142923759	0.000473652	0.012394302	up	LRPAP1	protein_coding	9.284431215	6.880550662	7.7286971	15.09152238	16.75971191	20.96186032
ENSG00000184160	-6.946411001	0.021978764	0.164893515	down	ADRA2C	protein_coding	2.956848666	2.550691108	0	0	0	0
ENSG00000132406	2.431971638	0.015834387	0.137221265	up	TMEM128	protein_coding	0.618208908	0.767938642	1.668970093	4.388949105	6.061504651	6.277562109
ENSG00000109501	-1.483536171	0.013330838	0.124014836	down	WFS1	protein_coding	15.19424857	5.61583847	7.915615833	4.316983177	2.421038789	3.523565149
ENSG00000170871	1.037671555	0.049084023	0.260569404	up	KIAA0232	protein_coding	2.47280446	1.569489848	3.56503551	6.093906037	5.376063606	4.196443908
ENSG00000196526	-1.83763966	0.000270808	0.008242432	down	AFAP1	protein_coding	11.25004343	20.18054144	16.22276203	2.978215464	2.612869204	7.763956022
ENSG00000170801	1.455327643	0.003132629	0.048845177	up	HTRA3	protein_coding	20.55550604	17.13744916	8.137961788	37.78589336	26.26032135	61.49508632
ENSG00000178163	-1.759728094	0.039643569	0.231861124	down	ZNF518B	protein_coding	0.984712402	3.261890684	1.414962576	0.79896295	0.218604938	0.645781535
ENSG00000109705	1.227113605	0.012391548	0.118900843	up	NKX3-2	protein_coding	9.693870081	5.952826766	7.779102453	12.65826914	22.19911292	20.11352415
ENSG00000048342	1.580730535	0.007021533	0.082492948	up	CC2D2A	protein_coding	1.472324627	1.081484981	2.409830126	3.961529002	6.58185956	4.390465946
ENSG00000137441	1.253461818	0.000347816	0.00988004	up	FGFBP2	protein_coding	826.5414247	732.2273453	654.6879537	967.9799664	1881.840278	2427.621781
ENSG00000169762	2.36831258	0.049685864	0.262230951	up	TAPT1	protein_coding	0.333146413	0	1.182690359	2.566120728	2.537777687	2.814948907
ENSG00000151552	1.980618852	0.003256453	0.05022992	up	QDPR	protein_coding	2.056086668	1.162828307	2.017674651	7.08098	6.429246975	7.277734333
ENSG00000109805	-5.972919078	0.000796387	0.018545729	down	NCAPG	protein_coding	0.561120554	4.065970601	0.760139508	0.073771345	0	0
ENSG00000109610	1.303698435	8.21E-05	0.003363147	up	SOD3	protein_coding	137.6888527	149.8140751	142.1639038	211.3687364	398.2480143	451.2427357
ENSG00000181982	1.591830794	0.028486426	0.192378183	up	CCDC149	protein_coding	2.721634442	0.394428097	3.279214231	6.11236118	4.374522759	8.866761666
ENSG00000053900	2.711821962	0.027818356	0.189799127	up	ANAPC4	protein_coding	0.757399602	0.177996987	0.199660876	2.519014824	0.106035355	4.819844587
ENSG00000091490	-3.063848258	9.07E-06	0.000563235	down	SEL1L3	protein_coding	3.175008593	5.521590609	3.683705178	0.710965717	0.47747767	0.27300354
ENSG00000169851	-3.395259275	0.00277338	0.044726571	down	PCDH7	protein_coding	3.155999629	8.675656565	3.397395095	0	1.119058648	0.333827008
ENSG00000047365	-2.841866349	0.00034249	0.009815811	down	ARAP2	protein_coding	0.740605688	3.130486922	2.340161465	0.350526672	0.255754409	0.255903597
ENSG00000174130	3.440026414	0.007480115	0.086743937	up	TLR6	protein_coding	0.20335261	0	0.49586035	4.290978245	2.765071738	0.715197398
ENSG00000109790	-2.724938802	0.002932448	0.046481739	down	KLHL5	protein_coding	11.03412251	29.734632	11.36228652	4.446114655	3.321252413	0.088323981
ENSG00000163694	-3.189236205	0.009552861	0.100392523	down	RBM47	protein_coding	2.010915494	11.13672816	3.72138289	0.014163108	0.093004325	1.754818867
ENSG00000109133	-1.308654525	0.015973655	0.137871284	down	TMEM33	protein_coding	7.521270199	7.770346146	6.446259777	3.363009424	4.098510965	1.2957471
ENSG00000109158	1.631355062	0.001100981	0.023502347	up	GABRA4	protein_coding	0.999004687	1.044607988	1.333632528	2.773115811	3.471711674	4.250880084
ENSG00000128050	-2.145893308	8.34E-06	0.000533966	down	PAICS	protein_coding	18.46890155	47.46850743	19.64374369	9.192028701	5.206262572	4.895759368
ENSG00000174780	-1.205026934	0.002854975	0.04554661	down	SRP72	protein_coding	35.73006442	35.02565368	20.2482303	17.54471692	11.20804085	10.64024725
ENSG00000182585	-7.416621185	0.006930202	0.082024546	down	EPGN	protein_coding	7.18817564	0	1.958993491	0	0	0
ENSG00000169116	2.152702208	0.016363561	0.139973332	up	PARM1	protein_coding	3.108307655	0.176653347	3.473882097	4.399037784	13.49637965	12.31966888
ENSG00000169288	2.907268147	0.007789375	0.088540879	up	MRPL1	protein_coding	1.579044003	0.686520546	0.240648901	3.176268366	5.930066786	9.587174917
ENSG00000145284	-3.673501554	0.015741688	0.137023374	down	SCD5	protein_coding	0.178709372	8.650313507	2.178848159	0.028194221	0.78685299	0.052928537
ENSG00000145287	-1.980790508	0.005802506	0.072753272	down	PLAC8	protein_coding	3.543464083	25.50341571	14.878123	3.109252551	4.949674224	3.065871399
ENSG00000163624	-3.038001591	0.021457774	0.162262397	down	CDS1	protein_coding	1.134798503	5.780971864	2.284972375	0.651026748	0	0.458310583
ENSG00000198189	-3.297423265	0.01420968	0.128280588	down	HSD17B11	protein_coding	1.700990296	16.06899783	3.878904501	1.590269855	0.571088567	0
ENSG00000170502	1.676775532	0.023274745	0.169992162	up	NUDT9	protein_coding	2.26444531	1.326647771	2.055945794	7.069027951	7.674258855	3.35331536
ENSG00000029559	1.037364049	0.018286855	0.149071632	up	IBSP	protein_coding	317.9216145	224.4752703	358.7609072	267.9274578	591.8597899	990.3757693
ENSG00000152595	5.666944869	0.038562882	0.22880478	up	MEPE	protein_coding	0	0	0.0755076	0	3.448631896	1.283960397
ENSG00000118785	1.741536629	1.81E-06	0.000150965	up	SPP1	protein_coding	43.48983806	81.70506511	73.20933568	181.9054214	304.961541	176.4697155
ENSG00000138642	-5.798887426	0.030287204	0.198660238	down	HERC6	protein_coding	0.158885681	2.571262192	0	0.041777869	0	0
ENSG00000145335	6.059842174	0.005079358	0.066847141	up	SNCA	protein_coding	0	0	0.093189998	4.522032764	2.425063435	0
ENSG00000109475	1.171014408	0.000113822	0.00433097	up	RPL34	protein_coding	72.02262625	91.14195921	123.2550194	173.2224024	243.6815272	228.3074686
ENSG00000174749	-3.467772187	0.006633983	0.079835983	down	FAM241A	protein_coding	1.67174476	3.321910517	0.44126265	0.217520902	0.267822362	0
ENSG00000180801	1.332187406	0.016601259	0.140997664	up	ARSJ	protein_coding	5.842831028	2.160107238	5.797057129	7.995192946	14.43797255	12.44884116
ENSG00000145390	1.348823903	1.37E-05	0.000784409	up	USP53	protein_coding	7.702299155	12.12983184	10.04027089	28.1410602	20.87978997	27.0131837
ENSG00000173376	1.144340735	0.005020605	0.066500995	up	NDNF	protein_coding	32.00952211	22.88202326	17.64604762	40.52936719	42.45767727	77.36276622
ENSG00000123737	1.555376686	0.022311455	0.166177476	up	EXOSC9	protein_coding	1.042014858	3.209008727	1.528495977	4.931828185	6.072307828	5.882965829
ENSG00000145386	-4.438014741	2.01E-07	2.39E-05	down	CCNA2	protein_coding	16.11894664	39.09241336	13.60295866	2.421921879	0.425998365	0.243569634
ENSG00000138685	1.095462084	0.000176751	0.006169083	up	FGF2	protein_coding	16.55179561	18.34330546	13.62368308	36.43683799	37.64957827	29.47332784
ENSG00000145375	1.702036794	0.030484605	0.199589987	up	SPATA5	protein_coding	0.502232493	0.593064292	2.834853976	4.34325702	4.817684912	3.718667715
ENSG00000151012	-2.164527456	0.006045236	0.074436828	down	SLC7A11	protein_coding	4.946467893	17.17232623	6.845247388	0.978615713	0.597310511	4.899036806
ENSG00000172007	2.633458327	0.00044372	0.011831154	up	RAB33B	protein_coding	0.457649537	0.751672639	0.762562188	2.551117195	4.464651515	5.240977793
ENSG00000109436	-2.975277705	8.38E-06	0.00053425	down	TBC1D9	protein_coding	7.69347833	3.690093885	6.142057464	0.712710457	1.028209867	0.48653067
ENSG00000109452	2.101262426	0.046838457	0.254025583	up	INPP4B	protein_coding	0.281813555	0.031416412	0.502171157	0.598507156	1.852805436	1.091465482
ENSG00000121211	-4.426223673	0.00543829	0.069344237	down	MND1	protein_coding	7.106743044	6.032460434	5.322561228	0.800857689	0	0
ENSG00000164114	-2.37331044	0.048408724	0.258534308	down	MAP9	protein_coding	4.000943078	0.727924678	0.770766614	0.601154144	0.426158689	0.025648558
ENSG00000205208	-4.31881731	0.006836498	0.081238752	down	C4orf46	protein_coding	5.757795571	1.251657634	2.532207094	0.454191516	0	0
ENSG00000109466	2.01665233	0.002778067	0.044726571	up	KLHL2	protein_coding	0.990470847	1.779923901	1.763088816	4.500356904	7.695915703	6.160323935
ENSG00000181381	-2.905034557	0.03022551	0.198449242	down	DDX60L	protein_coding	3.192764362	4.224704898	0.530817312	0.975562725	0	0.074751326
ENSG00000198948	1.74601392	0.008077001	0.090731857	up	MFAP3L	protein_coding	1.632145477	0.584981061	1.497799201	6.146694996	3.522694404	2.83279389
ENSG00000164105	1.352657852	0.031189847	0.201732193	up	SAP30	protein_coding	16.73499544	17.3475594	7.793013581	24.75196297	22.12319234	59.8900826
ENSG00000164106	1.307879584	6.49E-05	0.002804802	up	SCRG1	protein_coding	53.84496154	31.88923562	30.62325055	78.01934528	102.2370549	107.8590979
ENSG00000164120	-7.515365667	0.004854748	0.064722456	down	HPGD	protein_coding	1.858939476	0	1.353100567	0	0	0
ENSG00000150625	3.977278748	0.009744142	0.101517037	up	GPM6A	protein_coding	0.108951793	0	0.172686096	1.718886318	0.084655073	2.775079259
ENSG00000150630	-2.803997713	0.04711521	0.254653962	down	VEGFC	protein_coding	10.45937215	1.929207841	4.559879021	0.300023794	2.134333955	0
ENSG00000218336	-1.627818639	0.015653025	0.136832812	down	TENM3	protein_coding	5.568788643	7.346909942	5.595517721	0.555414155	1.492043008	3.962144645
ENSG00000168538	1.313858583	0.006664992	0.079951274	up	TRAPPC11	protein_coding	5.095086495	4.110660776	2.929884921	7.872564076	8.706771573	13.57337413
ENSG00000154556	1.320154604	0.002076632	0.036328395	up	SORBS2	protein_coding	1.824711348	1.740806279	1.330355456	3.276589799	3.740408234	5.200587794
ENSG00000164342	-2.353883437	0.041845262	0.239533234	down	TLR3	protein_coding	0.501917125	2.016866814	2.002725679	0.3959267	0.41362304	0.067569684
ENSG00000179046	-7.015620386	0.017527845	0.145676095	down	TRIML2	protein_coding	0.955632253	0	3.158086815	0	0	0
ENSG00000063438	-5.662912755	8.92E-05	0.003563475	down	AHRR	protein_coding	0.399593969	2.895522753	4.555228569	0.14184506	0	0
ENSG00000112877	-2.487437388	0.031668716	0.204174258	down	CEP72	protein_coding	2.264577021	1.580173363	3.221169091	0.827020207	0.16292283	0.248408178
ENSG00000071539	-5.600125471	2.11E-06	0.000169153	down	TRIP13	protein_coding	1.206549297	9.05509673	10.13967385	0.135965839	0.279012974	0
ENSG00000113504	-2.006622241	4.45E-05	0.002069395	down	SLC12A7	protein_coding	9.382672074	18.35314322	18.09687779	5.459991832	3.021024164	2.885171322
ENSG00000153395	-1.434749261	0.001141237	0.024146086	down	LPCAT1	protein_coding	18.09478898	28.51726076	12.94595481	9.764248337	5.812269032	6.401598095
ENSG00000186493	7.194836636	0.017817197	0.146951506	up	C5orf38	protein_coding	0	0	0	0.880069795	0	5.310450674
ENSG00000145545	-3.724076885	0.017655772	0.1464847	down	SRD5A1	protein_coding	1.113497212	3.112167154	2.872758344	0	0.540739078	0
ENSG00000215217	6.831748156	0.046789532	0.253856218	up	C5orf49	protein_coding	0	0	0	0.050737776	3.8315442	0
ENSG00000150753	-2.057946647	2.92E-05	0.001453426	down	CCT5	protein_coding	29.71400329	19.64655083	30.62217907	10.96319176	4.218787024	3.968362124
ENSG00000164237	-1.367280739	0.030075554	0.197905424	down	CMBL	protein_coding	9.553144959	7.959046389	5.514190115	3.385647563	1.972228891	3.553791366
ENSG00000154122	1.133767005	5.20E-06	0.000363278	up	ANKH	protein_coding	37.9945237	27.54167942	33.9636244	79.67810908	66.77369818	71.92474176
ENSG00000154153	1.571673098	0.000562252	0.014125238	up	RETREG1	protein_coding	4.567198113	7.30029237	9.990343154	15.57654179	25.31053243	24.21879133
ENSG00000176788	-2.797109886	1.12E-06	9.96E-05	down	BASP1	protein_coding	95.07319239	173.58271	113.5945092	19.32223602	4.749135579	30.9450258
ENSG00000150712	-1.13674426	0.045528483	0.250305962	down	MTMR12	protein_coding	5.228742939	14.9147672	7.25192968	3.186185956	4.191685621	5.080070437
ENSG00000113407	-1.457107236	0.000182063	0.006263047	down	TARS	protein_coding	30.04767748	40.94108141	23.79608554	9.015405425	15.77306501	9.733556019
ENSG00000113460	-1.204909882	0.043939023	0.245185481	down	BRIX1	protein_coding	4.622634774	11.97883137	5.598652742	2.656367121	3.250826873	3.717397898
ENSG00000113494	-8.564870393	5.29E-06	0.000366775	down	PRLR	protein_coding	1.345855535	0.101763001	1.3555135	0	0	0
ENSG00000168685	-4.047987581	0.001097424	0.023461314	down	IL7R	protein_coding	2.328907506	12.8401622	1.913532048	0.878617534	0.131126889	0
ENSG00000145604	-2.858558303	5.05E-06	0.000354971	down	SKP2	protein_coding	7.596242825	18.36718299	13.9165309	2.491466808	2.019190059	0.947278723
ENSG00000079215	-4.466789544	2.02E-06	0.00016342	down	SLC1A3	protein_coding	7.884457813	10.43281112	2.716670656	0.695346446	0.190254337	0.03626006
ENSG00000113569	-2.034832904	0.002803797	0.044965796	down	NUP155	protein_coding	7.559718055	9.077653562	3.149954152	2.765409392	1.420056067	0.615101481
ENSG00000164318	1.543241985	0.04724088	0.254711249	up	EGFLAM	protein_coding	0.536003231	1.747784882	1.764455905	3.171111026	5.969434805	2.659039427
ENSG00000113594	-1.033080253	0.023254219	0.169992162	down	LIFR	protein_coding	10.00798994	21.08125561	11.70528506	6.803219912	4.186135311	9.918550779
ENSG00000171522	-3.87404641	0.016655942	0.141378392	down	PTGER4	protein_coding	2.052617677	0.898028728	2.172049228	0	0.300919824	0.057351497
ENSG00000172244	-8.759957491	1.54E-07	2.02E-05	down	C5orf34	protein_coding	7.845976495	3.101084674	3.043701086	0	0	0
ENSG00000151883	-4.232028831	0.001694326	0.031483296	down	PARP8	protein_coding	0.716984275	1.702317447	1.320534521	0.168470003	0.019755095	0
ENSG00000164171	-2.713628548	0.019699804	0.155047903	down	ITGA2	protein_coding	2.695723559	3.766200222	2.411794848	1.009688165	0.326491035	0
ENSG00000185305	-3.725393979	0.004121883	0.057327414	down	ARL15	protein_coding	0.242408414	11.30034757	2.093461641	0.57365624	0.261597626	0.179485867
ENSG00000130449	-2.552815846	0.007936522	0.089645206	down	ZSWIM6	protein_coding	6.999533782	6.466263936	4.300961504	2.463747471	0.361129317	0.165183988
ENSG00000049192	1.802127368	9.25E-06	0.000570678	up	ADAMTS6	protein_coding	8.93529337	26.78095256	14.36527028	63.91600622	54.07595161	56.48074751
ENSG00000123213	-1.443535258	0.048735045	0.259370707	down	NLN	protein_coding	1.541327524	4.26441631	1.537532822	0.563709302	0.852839802	1.286490253
ENSG00000134057	-2.02007066	0.00773692	0.088384267	down	CCNB1	protein_coding	11.93409728	13.99266464	13.59969219	5.534840821	3.339429713	0.799266423
ENSG00000134056	-3.386775686	0.03933654	0.231384322	down	MRPS36	protein_coding	0.200528268	3.487344893	6.051045839	0.237273719	0.259682663	0.445429959
ENSG00000085231	-2.391274542	0.012583922	0.119744148	down	AK6	protein_coding	5.250649972	13.67637628	2.552013698	1.67913409	0.918858637	1.471031408
ENSG00000273841	-2.454857647	0.024580273	0.17612588	down	TAF9	protein_coding	5.714705466	4.831129713	4.064342356	1.314811296	1.233417073	0.088152611
ENSG00000205571	3.866043449	0.034149032	0.213950913	up	SMN2	protein_coding	0.101895799	0	0.248465395	0.20094586	0.791725954	4.375894445
ENSG00000113048	-1.686928826	0.003843592	0.055026278	down	MRPS27	protein_coding	9.471426538	9.731331214	6.92286754	2.02580956	1.43401784	4.675270061
ENSG00000198780	-9.436087708	1.33E-08	2.51E-06	down	FAM169A	protein_coding	1.319364922	7.421410534	1.090567498	0	0	0
ENSG00000181104	-3.510715694	0.003596053	0.053290678	down	F2R	protein_coding	6.904317473	7.326769246	1.563969277	1.190453485	0.04885815	0.111740914
ENSG00000164251	-4.498566689	0.003677629	0.053884485	down	F2RL1	protein_coding	0	18.78957378	6.702307826	0.818185238	0.134318619	0.153596537
ENSG00000113296	1.027071572	0.003149161	0.04899644	up	THBS4	protein_coding	21.95294642	14.24188489	18.05339172	39.12775018	43.39830201	28.06934195
ENSG00000145687	1.130032397	0.012427396	0.119165109	up	SSBP2	protein_coding	1.930466654	1.674676546	1.715512738	4.311047314	4.066804487	3.261380997
ENSG00000133302	-3.026844834	0.009434666	0.099522198	down	SLF1	protein_coding	2.135060889	14.04766591	5.726807475	0.639995084	0	2.055115257
ENSG00000164292	-2.273825323	2.10E-19	1.00E-15	down	RHOBTB3	protein_coding	101.3547461	121.6420287	98.89442752	24.60469102	18.37461371	23.55791457
ENSG00000145730	1.083285145	0.00010952	0.004200704	up	PAM	protein_coding	66.17568849	44.93613019	61.0931388	95.70236705	130.9035764	138.3919561
ENSG00000181751	-7.386693817	0.007513211	0.086916946	down	C5orf30	protein_coding	3.611532087	0	0.94354873	0	0	0
ENSG00000129596	1.604305686	0.000383181	0.010631971	up	CDO1	protein_coding	41.13669314	116.6942231	100.1379105	146.1623453	312.7331384	325.4467147
ENSG00000064692	6.085615731	0.015835272	0.137221265	up	SNCAIP	protein_coding	0	0	0.025533423	0.4460422	1.708587843	0
ENSG00000064652	-2.568912374	0.034147777	0.213950913	down	SNX24	protein_coding	9.24745992	3.005993063	3.740646519	1.499837256	1.175155489	0
ENSG00000113368	-3.633717218	0.000219803	0.007166062	down	LMNB1	protein_coding	23.30830633	32.86124229	11.76352504	3.46407874	1.968527538	0
ENSG00000145794	1.695978908	0.002329317	0.03915073	up	MEGF10	protein_coding	2.469590108	0.913264657	2.180347976	5.884556831	7.543108157	4.66596165
ENSG00000138829	-2.286684471	0.031866956	0.204876672	down	FBN2	protein_coding	4.533768467	2.948294291	3.890601203	1.210462774	1.114022095	0
ENSG00000198108	1.710713751	0.023263109	0.169992162	up	CHSY3	protein_coding	4.401895914	0.959728296	8.382733755	18.31430159	7.667826327	19.20959113
ENSG00000158987	-2.87394347	0.00036912	0.010362082	down	RAPGEF6	protein_coding	1.613328774	2.078300822	1.067555299	0.239299877	0.142854643	0.265456236
ENSG00000181904	-1.313769011	0.009086523	0.097219178	down	C5orf24	protein_coding	7.13445416	7.938554011	7.525599598	2.592611113	2.28381426	4.233951025
ENSG00000069011	-1.223920442	0.005145355	0.067109346	down	PITX1	protein_coding	34.77917499	33.81314114	19.49696135	11.30479856	9.335928272	17.08136987
ENSG00000031003	1.112043068	0.020144339	0.15742229	up	FAM13B	protein_coding	3.447536883	2.285880815	4.670313662	7.39424093	7.936951903	7.240853923
ENSG00000112984	-3.327467161	0.008062508	0.090640027	down	KIF20A	protein_coding	4.999780724	14.99721305	5.812272888	0.183440521	0	2.410588608
ENSG00000158402	-3.989002133	0.02986955	0.197364665	down	CDC25C	protein_coding	3.121449209	0.437777953	0.859354304	0.198571705	0.065197649	0
ENSG00000120738	-1.302909361	0.004003449	0.056488657	down	EGR1	protein_coding	40.67311404	66.73797935	50.12561699	22.3663372	30.64056816	10.78655913
ENSG00000131508	-1.484752378	0.042685419	0.242216113	down	UBE2D2	protein_coding	7.118020416	14.25437515	9.046557948	5.172513697	1.005576567	4.66348632
ENSG00000185129	1.114867169	0.000562073	0.014125238	up	PURA	protein_coding	4.091615968	4.378857355	4.428299223	10.48716735	8.26583663	9.172530586
ENSG00000272674	1.816257919	0.007523377	0.086939602	up	PCDHB16	protein_coding	3.006119623	0.933549885	5.030163535	6.775182382	13.70460845	11.31076793
ENSG00000120328	4.025467171	0.015857032	0.137277686	up	PCDHB12	protein_coding	0	0	0.458530864	4.122133361	1.179126828	2.520846191
ENSG00000254245	3.999710731	0.003472328	0.052048641	up	PCDHGA3	protein_coding	0	0.227971941	0.153430948	1.960573861	0.93706244	3.121481067
ENSG00000253767	2.450277082	0.04096346	0.236848379	up	PCDHGA8	protein_coding	0.035424114	0.154013327	0.809803974	0.838306871	3.440547928	1.2589915
ENSG00000113578	1.37577497	0.0040763	0.057104026	up	FGF1	protein_coding	6.456059851	5.099622118	12.62246598	25.94537515	22.25714261	14.68525575
ENSG00000091009	-2.409759244	0.01072925	0.109002193	down	RBM27	protein_coding	3.055022857	5.745530599	1.578031938	0.386318263	1.359011201	0.20720822
ENSG00000173210	7.324339486	0.001213078	0.025293039	up	ABLIM3	protein_coding	0	0	0	0.669949325	0.439932982	0.691726524
ENSG00000113716	-1.197164731	0.027102214	0.187078227	down	HMGXB3	protein_coding	8.401343577	6.211989696	4.942335932	2.820916674	1.903150925	3.808522158
ENSG00000113140	1.182070167	3.56E-05	0.001716969	up	SPARC	protein_coding	674.4256277	361.2498779	513.3226267	1128.487757	1104.313829	1282.088675
ENSG00000170271	2.491666035	0.011248545	0.112289756	up	FAXDC2	protein_coding	1.040820011	0.092350417	1.683342729	1.541523526	4.621215158	9.814014815
ENSG00000145860	-1.551141144	0.000736535	0.017377624	down	RNF145	protein_coding	19.68254051	15.22595641	27.44275784	10.17592621	5.597191343	5.465060674
ENSG00000164332	-2.839435011	0.030815693	0.200400857	down	UBLCP1	protein_coding	1.662451278	19.35730539	3.879033666	1.673152123	1.781679259	0
ENSG00000164611	-3.720297403	0.020536914	0.158900775	down	PTTG1	protein_coding	1.82896125	14.9095688	8.455013244	1.863535767	0	0
ENSG00000113645	-2.983384559	0.007114073	0.083343543	down	WWC1	protein_coding	1.400672835	9.421386183	7.007215467	1.044842687	1.202668864	0
ENSG00000174705	-2.18163229	9.85E-06	0.000598766	down	SH3PXD2B	protein_coding	6.849395528	19.9336541	15.0565334	3.347511291	3.519043515	2.342803773
ENSG00000120129	1.421905898	0.001619682	0.030773961	up	DUSP1	protein_coding	41.33325603	55.71720055	53.68263144	56.75883513	182.4222477	164.8355589
ENSG00000164463	1.087297718	0.043536081	0.243955108	up	CREBRF	protein_coding	2.612086777	1.207761443	3.093699383	4.277968393	6.845806038	3.610247195
ENSG00000175414	1.774017796	0.004054772	0.056857966	up	ARL10	protein_coding	1.070977397	2.231136858	1.0037951	4.150167687	2.635125236	7.890162578
ENSG00000146083	-1.664834506	0.015644278	0.136832812	down	RNF44	protein_coding	3.82155152	13.51192112	5.33669976	2.137978741	1.439036525	3.572096434
ENSG00000145911	-8.921234514	0.022429278	0.166823788	down	N4BP3	protein_coding	0.731697306	7.020575904	0	0	0	0
ENSG00000161013	-1.18921073	0.013387136	0.124293744	down	MGAT4B	protein_coding	9.324290755	9.103112523	8.100763162	5.263201752	2.819884352	3.513992484
ENSG00000113269	1.383259455	0.009888522	0.102567498	up	RNF130	protein_coding	4.247267534	1.075006293	3.646707338	7.049927373	7.653772832	8.752271389
ENSG00000164379	-8.692046933	1.71E-06	0.000145325	down	FOXQ1	protein_coding	1.528061876	12.99825119	2.916051855	0	0	0
ENSG00000021355	-1.541237658	0.000202641	0.006760182	down	SERPINB1	protein_coding	30.19492955	24.35872086	21.03660292	9.30843052	10.01633129	6.608026857
ENSG00000137285	1.135396478	0.012521489	0.119587726	up	TUBB2B	protein_coding	10.55789556	13.47690315	11.67886447	18.47685274	33.68299557	26.29945161
ENSG00000239264	3.242167131	0.000183004	0.006280357	up	TXNDC5	protein_coding	0.629421985	0.456089385	0.298433162	1.875690125	5.207563778	5.954973117
ENSG00000137203	-3.444187928	5.46E-06	0.000376831	down	TFAP2A	protein_coding	14.25197812	20.84317734	6.068059089	2.465689782	0.216848409	1.074542374
ENSG00000111837	-6.800571877	0.040555737	0.235535243	down	MAK	protein_coding	2.541005381	0	0.022128765	0	0	0
ENSG00000224531	-3.758898296	0.000864739	0.019600994	down	SMIM13	protein_coding	5.137467492	5.927854014	0.478751688	0.154875764	0.508508287	0.193830443
ENSG00000124523	-2.158446055	0.030880393	0.200443093	down	SIRT5	protein_coding	2.664002783	1.879130634	0.689837993	0.278952505	0.305297737	0.593495888
ENSG00000124795	-1.100385547	0.00106398	0.022848482	down	DEK	protein_coding	48.05091368	45.4220475	52.83738261	26.58270894	26.23860782	15.36687394
ENSG00000145996	-1.214615407	0.034867457	0.216604262	down	CDKAL1	protein_coding	8.833570857	8.840555707	5.872701238	2.208780123	2.978563533	4.985679522
ENSG00000124610	1.765154088	0.027044098	0.18705284	up	HIST1H1A	protein_coding	8.048981859	11.66484577	8.370273846	27.63799432	54.56942631	12.97108537
ENSG00000180596	1.797732827	0.025201387	0.179322369	up	HIST1H2BC	protein_coding	33.66061732	2.399117665	18.83778822	42.80315473	80.03457044	68.64107706
ENSG00000186470	-2.296350953	0.00991776	0.102796433	down	BTN3A2	protein_coding	4.661812371	5.682658712	3.094187159	0.137471851	1.80546197	0.806479973
ENSG00000146109	3.952330537	0.000227945	0.007364584	up	ABT1	protein_coding	0.156057095	0.150775339	1.173312319	5.12926402	3.705034945	14.86730106
ENSG00000112812	-7.618675291	0.003767661	0.054373334	down	PRSS16	protein_coding	1.217953354	0	2.386518337	0	0	0
ENSG00000278828	-3.261938666	0.040699437	0.236208207	down	HIST1H3H	protein_coding	7.06874302	5.032264054	2.041177365	0.391300232	0	1.101872007
ENSG00000204576	-1.316212354	0.028909408	0.194092912	down	PRR3	protein_coding	7.095075151	5.972108678	6.378584346	3.618133236	1.670558408	2.494033194
ENSG00000204564	-4.87838701	1.69E-05	0.00093383	down	C6orf136	protein_coding	14.84789688	16.58464657	3.35563191	0.34280339	0	0.858052045
ENSG00000137404	-3.455611721	0.003748278	0.054257371	down	NRM	protein_coding	9.301766005	10.21902898	3.658334004	0.828427557	1.262857743	0
ENSG00000137331	-2.244298677	0.001161913	0.024487722	down	IER3	protein_coding	52.15287725	110.1754095	95.1713163	39.62261133	6.446105046	8.041390401
ENSG00000204580	-1.673799061	0.002602935	0.042624553	down	DDR1	protein_coding	7.113565535	10.69915655	10.66178574	1.23370889	2.940005157	4.781462567
ENSG00000204516	-8.245842883	0.000145813	0.005322366	down	MICB	protein_coding	0.054826349	6.753770601	3.743320319	0	0	0
ENSG00000198563	-1.948370801	0.002596152	0.04256206	down	DDX39B	protein_coding	10.28970154	26.58808086	8.448084938	6.838846913	1.559318974	3.306874046
ENSG00000204439	2.215129079	0.029118013	0.194937393	up	C6orf47	protein_coding	0.309907323	2.335464307	3.022744662	4.791491104	4.173808623	17.43925777
ENSG00000204410	-7.739432179	0.000257628	0.008020852	down	MSH5	protein_coding	0.172253589	1.069866395	2.085137416	0	0	0
ENSG00000204396	-6.378818175	0.011388519	0.112979463	down	VWA7	protein_coding	2.698698183	0	1.593733399	0.033262671	0	0
ENSG00000168477	1.539835161	0.000260141	0.008065859	up	TNXB	protein_coding	17.22273795	51.07214699	25.69105623	65.83764786	83.82183374	123.5522859
ENSG00000204310	-1.564882773	0.006462368	0.078296174	down	AGPAT1	protein_coding	19.89902033	25.59323135	11.71849467	9.764751267	3.06384062	6.444074833
ENSG00000204248	1.185282187	0.000822481	0.018931588	up	COL11A2	protein_coding	221.3207285	242.4720119	139.7886264	301.2851696	416.7380829	654.5104192
ENSG00000237649	-2.670058714	0.003737755	0.054256689	down	KIFC1	protein_coding	9.034562809	8.773096346	5.032259891	0.795877766	0.237557234	2.580697338
ENSG00000137309	-3.026437973	6.23E-11	3.57E-08	down	HMGA1	protein_coding	107.2576326	102.7039556	57.46803311	8.788406468	6.829642882	17.27931343
ENSG00000065060	-2.034150215	0.000398808	0.010917751	down	UHRF1BP1	protein_coding	6.347970447	13.59758292	5.10620147	2.613650959	2.426072438	1.054681755
ENSG00000124762	-1.900673559	1.13E-05	0.000675143	down	CDKN1A	protein_coding	28.66896759	36.73717752	30.17046045	12.0612844	5.99228388	7.448173077
ENSG00000137193	-2.379069097	1.41E-05	0.000800692	down	PIM1	protein_coding	15.51046073	15.01040162	14.98394684	4.227409494	2.469035197	1.984011169
ENSG00000124767	-1.507373471	0.001224244	0.025426835	down	GLO1	protein_coding	27.45881656	38.75445457	33.51791045	9.826884771	8.023995556	17.28881841
ENSG00000146122	1.337097229	0.015924127	0.137775396	up	DAAM2	protein_coding	6.785068586	1.76756298	3.53708374	5.613799124	12.3288629	12.64292166
ENSG00000048544	-2.954768814	0.020355938	0.157964076	down	MRPS10	protein_coding	7.488447801	0.31609228	14.00526422	1.663165074	0.376601398	0.753642157
ENSG00000146223	-1.041626524	0.019803691	0.155492033	down	RPL7L1	protein_coding	5.343311814	8.967888928	7.568474196	4.183966081	3.281698504	3.141795635
ENSG00000112651	1.939087699	0.021191515	0.161422129	up	MRPL2	protein_coding	0.66461023	3.064646827	2.725559693	4.766033744	10.40622787	9.573498557
ENSG00000124571	-1.58506683	0.018937691	0.152105926	down	XPO5	protein_coding	4.104217374	3.46964627	3.983380328	0.908778948	2.307799401	0.639763282
ENSG00000172432	-1.467043488	0.016982263	0.142963946	down	GTPBP2	protein_coding	14.53092705	30.2898982	14.23775492	3.846974637	4.038447299	13.51028367
ENSG00000112715	1.304032797	0.01745578	0.145414149	up	VEGFA	protein_coding	33.68703982	40.85565549	15.51366462	80.2733608	20.95186163	121.1013278
ENSG00000112759	1.311936608	0.000361149	0.01017815	up	SLC29A1	protein_coding	21.44804146	37.15309271	49.40952985	82.34316395	86.4245407	99.57825274
ENSG00000180113	7.643288924	0.000292769	0.00869518	up	TDRD6	protein_coding	0	0	0	0.428305176	0.791025389	0.577911007
ENSG00000069122	7.175133102	0.019932497	0.156216327	up	ADGRF5	protein_coding	0	0	0	0	1.493663439	0.27328635
ENSG00000146072	-2.581414106	0.003684195	0.053884485	down	TNFRSF21	protein_coding	13.74023038	12.92475981	14.2550368	1.952310601	0.165777945	4.739275636
ENSG00000031691	-7.552264987	0.001055174	0.022727436	down	CENPQ	protein_coding	0.619635819	9.236533792	0.701506127	0	0	0
ENSG00000012660	-2.01528315	1.85E-05	0.000995138	down	ELOVL5	protein_coding	23.17355781	51.48360956	23.59363986	6.156795639	7.919197502	10.24734224
ENSG00000001084	-2.162089554	0.03707242	0.224674215	down	GCLC	protein_coding	2.610208434	3.152332321	2.552550354	0.94371185	0.023473619	0.885807184
ENSG00000137269	-2.639543354	0.001990335	0.03546753	down	LRRC1	protein_coding	3.320571214	12.03069896	3.571068506	0.543641235	0.608506955	1.90196864
ENSG00000112175	-1.545194726	0.011082457	0.11123293	down	BMP5	protein_coding	10.8687133	13.33234366	8.589667803	4.776694609	1.608560626	4.828496817
ENSG00000146143	-2.757281576	0.01629899	0.139717371	down	PRIM2	protein_coding	6.179553347	2.52471964	2.845360005	1.374225119	0.255398205	0.048675654
ENSG00000112245	-2.46805162	5.53E-17	1.59E-13	down	PTP4A1	protein_coding	68.02894729	65.85009821	51.48379819	9.707407612	10.30393609	13.52558915
ENSG00000112309	4.388975428	0.04244012	0.241378979	up	B3GAT2	protein_coding	0	0	0.071223277	0.221190428	0.453900771	0.96888649
ENSG00000185760	2.310120933	0.00143121	0.028124257	up	KCNQ5	protein_coding	1.053766776	0.411156581	3.174855203	7.417232879	6.665645744	9.122782136
ENSG00000198478	3.064858257	0.00664863	0.079889173	up	SH3BGRL2	protein_coding	0.164844321	0.764472768	0.160784291	0.780203719	4.440221939	3.710480376
ENSG00000112742	-5.143033008	0.000146487	0.005322691	down	TTK	protein_coding	2.579628219	3.398619041	5.187400173	0.290697874	0	0
ENSG00000135318	1.905810912	6.66E-11	3.68E-08	up	NT5E	protein_coding	18.64674008	19.12731357	26.71595655	88.14773627	83.35452579	70.41095009
ENSG00000135317	-1.807690383	0.041503495	0.238600566	down	SNX14	protein_coding	2.785240268	9.230665715	2.869320693	2.963500329	0.36348263	0.89524839
ENSG00000112276	3.094645131	6.68E-07	6.39E-05	up	BVES	protein_coding	0.607488786	0.650724867	1.094886206	4.312842033	8.516813378	7.470615058
ENSG00000272398	-3.202758218	9.47E-13	9.06E-10	down	CD24	protein_coding	52.30699252	88.86986676	45.0822187	4.024536153	7.697406678	8.582113537
ENSG00000135537	3.364882656	0.036753101	0.223305055	up	AFG1L	protein_coding	0.108926006	0	0.099603014	0.200489273	0.42317518	1.586152361
ENSG00000135596	-1.806923932	0.00447911	0.060444806	down	MICAL1	protein_coding	3.413328742	12.35101316	5.460410876	1.955087022	2.618356445	1.480978859
ENSG00000123505	-1.373373167	0.024357006	0.175226304	down	AMD1	protein_coding	10.54421407	3.195409411	10.68642079	3.668001154	3.788255273	1.972011671
ENSG00000197498	-1.936454481	0.021426284	0.162195276	down	RPF2	protein_coding	5.280356159	8.105942857	3.195095828	2.591740471	1.114344524	0.579217947
ENSG00000112394	2.155622618	0.01523998	0.134949081	up	SLC16A10	protein_coding	0.696236573	0.118706899	0.532618531	3.338344309	1.060730999	1.637511043
ENSG00000010810	-2.954114566	3.23E-10	1.25E-07	down	FYN	protein_coding	13.80657823	13.10930638	16.85839883	1.077672836	2.760989805	1.839179157
ENSG00000074935	-1.491870653	0.027236122	0.187547644	down	TUBE1	protein_coding	2.617967999	4.112871442	3.460084619	0.659452843	1.481453656	1.498607031
ENSG00000277443	-1.288086474	0.014374382	0.12905963	down	MARCKS	protein_coding	12.55940203	20.22965946	30.31892442	4.84038387	12.50030336	8.555381028
ENSG00000111832	-1.620782074	0.043830769	0.244870288	down	RWDD1	protein_coding	3.660514741	10.00789491	3.513384359	3.542843161	1.311157938	0.692003219
ENSG00000153975	2.541854584	0.046208644	0.251831893	up	ZUFSP	protein_coding	0.173272731	0.251112466	2.359029713	11.25352801	1.421117285	3.763346487
ENSG00000196911	2.799358314	1.25E-05	0.000727309	up	KPNA5	protein_coding	0.349348099	0.292088426	0.638894693	2.554376178	3.915028326	2.546874634
ENSG00000153989	-1.263674209	0.0420719	0.240277815	down	NUS1	protein_coding	7.086246999	21.01468365	7.25970213	6.521475274	5.140617134	3.012081969
ENSG00000146352	2.728124082	0.000260334	0.008065859	up	CLVS2	protein_coding	0.120212201	0.716218961	0.773533782	3.592883979	3.026993168	4.054828225
ENSG00000111912	-2.127889046	0.000508869	0.013081939	down	NCOA7	protein_coding	22.12785842	27.51969992	18.84673566	3.868593247	1.422609372	10.39982121
ENSG00000111911	-2.066474325	0.003188136	0.049495466	down	HINT3	protein_coding	17.68267221	8.385570193	7.562562364	4.491303682	1.498621284	1.987902561
ENSG00000152894	-1.225579411	0.003829818	0.055026278	down	PTPRK	protein_coding	8.130418617	9.831406479	7.024102907	4.598364677	3.377173035	2.675549284
ENSG00000146376	-2.423760367	0.000963145	0.021125857	down	ARHGAP18	protein_coding	6.744491696	14.85315807	6.550162277	0.599832053	2.954170124	1.713561371
ENSG00000118523	1.50186866	0.001331185	0.026774613	up	CTGF	protein_coding	229.0896144	518.9643325	570.4525922	518.2873623	1454.724738	1761.31461
ENSG00000146409	-5.031707124	0.001043622	0.022546332	down	SLC18B1	protein_coding	6.276764519	0.72771927	6.122171062	0	0.325134595	0.092949787
ENSG00000118515	-1.939558394	0.00033047	0.009615808	down	SGK1	protein_coding	20.54190543	38.58084697	18.57782061	7.50860188	2.286387339	10.45815335
ENSG00000118513	-7.480335923	0.001300643	0.026438396	down	MYB	protein_coding	0.055854406	1.983177428	1.123624023	0	0	0
ENSG00000135525	-1.847824065	0.003180564	0.049431404	down	MAP7	protein_coding	11.43419767	26.16228931	13.5458514	8.886329852	3.172972214	2.085269679
ENSG00000016402	-21.49380596	8.51E-10	2.39E-07	down	IL20RA	protein_coding	0	3.2901219	0	0	0	0
ENSG00000027697	-1.235239709	0.002898637	0.046001271	down	IFNGR1	protein_coding	31.68323232	48.42404228	25.57054164	15.43801935	13.13563996	16.25793361
ENSG00000164442	-2.008541793	2.48E-05	0.001278925	down	CITED2	protein_coding	20.75645555	27.80074206	34.6028248	4.916760736	9.090429796	6.720984581
ENSG00000055208	-1.06897375	0.018710406	0.150786952	down	TAB2	protein_coding	12.22638532	26.33786767	25.45631325	9.785468224	6.908379801	13.83426889
ENSG00000055211	-1.72154829	0.002627101	0.042922283	down	GINM1	protein_coding	39.10167417	20.57037068	19.63506625	12.21938544	4.772015488	6.972722527
ENSG00000120253	-1.229196268	0.036435236	0.222599428	down	NUP43	protein_coding	9.656983491	15.85121004	4.916350625	5.051167735	3.989281165	3.895502074
ENSG00000131015	-4.049966578	0.008618958	0.094308885	down	ULBP2	protein_coding	12.50886118	29.82920748	3.535451676	2.691095554	0	0
ENSG00000131016	-1.514386106	0.000579272	0.014433216	down	AKAP12	protein_coding	7.142830204	7.681055664	8.22719704	2.754937622	1.863618975	3.456528325
ENSG00000146426	1.430692395	4.68E-05	0.002156465	up	TIAM2	protein_coding	5.094847365	5.224440012	7.987636188	16.327691	13.385074	19.71873466
ENSG00000092820	-1.452636328	0.004006129	0.056488657	down	EZR	protein_coding	58.43310919	107.6999478	62.93173265	33.27582867	40.00488352	10.33205577
ENSG00000112562	1.602568002	8.02E-10	2.39E-07	up	SMOC2	protein_coding	193.1628824	165.1948011	195.8226597	436.6489641	557.9844278	688.6068765
ENSG00000112592	-1.950162826	0.02432376	0.175074933	down	TBP	protein_coding	15.02275079	12.08459787	7.342511501	6.212313207	0.857020006	1.764040992
ENSG00000106012	1.709218203	0.005613794	0.071160746	up	IQCE	protein_coding	4.150544503	1.082718686	1.346065982	5.579013877	7.180900138	8.776994864
ENSG00000136295	-2.416815206	6.83E-08	1.02E-05	down	TTYH3	protein_coding	22.97682927	18.8983197	11.50451736	2.428484321	3.662631395	3.928853574
ENSG00000146555	-4.147777287	6.59E-06	0.000432313	down	SDK1	protein_coding	3.293953601	5.179192886	1.201708279	0.080258396	0.411741911	0.056500401
ENSG00000146587	-1.744061659	0.015344905	0.135210482	down	RBAK	protein_coding	2.402449656	6.069032331	4.205540088	1.669097886	1.541306152	0.554867491
ENSG00000164638	-5.287332047	0.030982408	0.20092344	down	SLC29A4	protein_coding	3.352662856	0	0.144836597	0.083296917	0	0
ENSG00000136238	-1.082721634	0.03825302	0.227936563	down	RAC1	protein_coding	33.10455103	79.03220562	47.65900791	39.90907382	11.35548756	24.07381568
ENSG00000164535	-1.950896944	0.035597971	0.219258437	down	DAGLB	protein_coding	2.771721505	3.707878865	3.655513667	1.87106569	0.483182996	0.236799109
ENSG00000146576	2.166464373	0.026270457	0.184008648	up	C7orf26	protein_coding	0.843497754	1.222424323	1.096963788	4.657627441	1.456431359	8.077500017
ENSG00000146530	-1.535458769	0.025216833	0.179343316	down	VWDE	protein_coding	6.121982794	2.260863427	3.198857963	1.417061534	1.04073129	1.540130704
ENSG00000122644	-5.5360506	1.47E-08	2.70E-06	down	ARL4A	protein_coding	6.418762876	18.41726479	6.985481424	0.4757468	0.167360773	0
ENSG00000048052	1.091057656	0.026000956	0.182886254	up	HDAC9	protein_coding	1.139568289	1.810043291	2.906575933	3.430295219	4.297333713	4.779100535
ENSG00000196683	1.23344512	0.005128883	0.067104515	up	TOMM7	protein_coding	14.89360435	9.903382343	14.84722633	29.1639348	34.71679876	29.58000889
ENSG00000172115	-1.828115014	0.027824856	0.189799127	down	CYCS	protein_coding	11.80561248	6.983296651	8.098999081	4.724179905	2.451457943	0.3567837
ENSG00000005073	2.832285381	0.002019182	0.035627506	up	HOXA11	protein_coding	3.058773187	0.192733625	2.310542388	10.59555204	20.23599947	9.157669238
ENSG00000106038	21.11054596	5.84E-10	1.95E-07	up	EVX1	protein_coding	0	0	0	0	0	5.013577881
ENSG00000106049	-1.509282077	0.003408941	0.051768746	down	HIBADH	protein_coding	26.41482993	12.63280554	24.95911366	8.23052789	7.611060751	6.649811003
ENSG00000153814	1.988203606	0.009076706	0.097219178	up	JAZF1	protein_coding	1.297447822	1.659091321	2.861315434	3.190800313	6.177152902	13.84489386
ENSG00000146592	1.122039312	0.000534925	0.013557411	up	CREB5	protein_coding	5.492798029	7.389024836	5.935881168	11.19499439	14.29433608	15.45078014
ENSG00000136193	-1.932306647	3.21E-05	0.001582543	down	SCRN1	protein_coding	21.76988738	19.01067293	20.77277652	7.605631288	5.881515958	2.592570334
ENSG00000106086	-2.69698687	0.014551215	0.130113224	down	PLEKHA8	protein_coding	0.928666666	2.565533949	2.627156678	0.721112807	0.187908851	0.021487824
ENSG00000006625	-3.899558571	0.016870415	0.142502763	down	GGCT	protein_coding	2.01721141	12.38968259	1.112590543	0	0.497576048	0.568990053
ENSG00000241644	7.352784404	0.012558992	0.119744148	up	INMT	protein_coding	0	0	0	0.573505198	0	3.364473916
ENSG00000122557	-1.369128898	0.013670246	0.125704923	down	HERPUD2	protein_coding	10.20803788	7.739359451	8.383611653	3.094207188	3.060031382	4.059093707
ENSG00000011426	-2.403642508	0.031980925	0.205216074	down	ANLN	protein_coding	6.098400838	18.11974985	10.81066754	5.011874516	0	1.58701093
ENSG00000122641	2.305304292	2.45E-05	0.001271085	up	INHBA	protein_coding	9.737891327	2.356541177	11.78245079	56.75877738	26.75244415	34.69653644
ENSG00000106571	1.403065123	8.92E-07	8.21E-05	up	GLI3	protein_coding	17.89908503	14.77469396	17.31855773	34.27666573	52.35743835	45.66006611
ENSG00000106628	-1.185104508	0.032016283	0.205216074	down	POLD2	protein_coding	16.10847103	27.85746785	15.4637011	8.121889038	4.247340122	13.77156115
ENSG00000136274	2.490912112	0.038160919	0.227806235	up	NACAD	protein_coding	0.093596171	0.180856813	0.532530519	1.722731701	1.05045519	1.848031554
ENSG00000158683	7.406042152	0.003659292	0.053820516	up	PKD1L1	protein_coding	0	0	0	0.012687104	0.458215477	0.976508747
ENSG00000132436	-2.592867724	0.001452354	0.028422937	down	FIGNL1	protein_coding	7.831716346	9.715934075	2.229229153	1.730768964	1.065503657	0.451269922
ENSG00000146648	-1.124902577	0.000646191	0.015631724	down	EGFR	protein_coding	15.93952292	13.15692146	14.64621001	7.866928501	4.87083874	7.311653971
ENSG00000178665	3.643482932	0.018241188	0.148929908	up	ZNF713	protein_coding	0.024919448	0	0.258248013	1.434974101	0.774492153	1.512985775
ENSG00000239789	-6.082450085	0.028095066	0.190705769	down	MRPS17	protein_coding	5.400052565	0.617836694	0	0	0.092013542	0
ENSG00000241258	3.099680023	0.010064434	0.103588922	up	CRCP	protein_coding	0.390010487	0	2.08694262	4.170387233	5.948493548	11.48680817
ENSG00000158321	1.029151418	0.045030789	0.2483532	up	AUTS2	protein_coding	11.20350662	2.922994094	11.29014712	14.81844966	22.36323795	14.75946274
ENSG00000277149	3.660881307	0.028028203	0.190652001	up	TYW1B	protein_coding	0.941707335	0	0	3.825656374	5.792645042	2.300977962
ENSG00000106638	1.656642923	0.042555834	0.241576349	up	TBL2	protein_coding	0.938529282	3.948814156	1.790224553	2.197134972	6.743446778	12.06010184
ENSG00000189143	-4.742667077	0.000337869	0.009732382	down	CLDN4	protein_coding	9.52658538	0.851069389	5.330142849	0.514715426	0	0.04831333
ENSG00000106683	-1.699971585	0.028389127	0.191914245	down	LIMK1	protein_coding	4.667468302	3.994126541	2.967261618	0.981822286	0.402955857	2.20520743
ENSG00000174428	2.423917	0.009384489	0.09927148	up	GTF2IRD2B	protein_coding	1.649797534	0.11758722	1.170600771	2.688153948	4.588169621	8.610965259
ENSG00000127948	-2.318852016	0.003796011	0.054672474	down	POR	protein_coding	9.060682112	18.04153232	7.145295829	5.187256929	1.072593068	0.557516228
ENSG00000106211	-1.023230849	0.032003091	0.205216074	down	HSPB1	protein_coding	36.70808618	68.30095162	79.3799988	40.13904617	31.9748185	18.4905227
ENSG00000146700	-9.345282029	1.92E-09	4.68E-07	down	SSC4D	protein_coding	6.203643218	12.53941102	3.715434641	0	0	0
ENSG00000006576	1.009111148	0.002819368	0.045087887	up	PHTF2	protein_coding	6.280946125	5.116970756	6.716809762	11.22480877	11.76411121	13.53136463
ENSG00000127955	-3.784880262	0.00063374	0.015434627	down	GNAI1	protein_coding	2.159195951	1.857948758	3.372916368	0.239517566	0.043689738	0.249801274
ENSG00000170381	1.377188834	4.32E-05	0.0020306	up	SEMA3E	protein_coding	20.00528006	10.377926	16.89333175	40.3305547	38.47732798	44.13439902
ENSG00000153993	1.576369221	0.002330758	0.03915073	up	SEMA3D	protein_coding	5.289797408	23.74299206	11.49522668	26.05713966	51.82041306	42.88658427
ENSG00000157240	1.210575056	0.010163174	0.104285213	up	FZD1	protein_coding	2.269226606	3.480207932	4.002271516	8.950156876	6.932889369	6.688166331
ENSG00000127989	-3.578155422	0.001654315	0.031102422	down	MTERF1	protein_coding	1.003871574	4.137210545	1.797652212	0.074239016	0.284376413	0.232279426
ENSG00000242265	-2.736158067	0.009080056	0.097219178	down	PEG10	protein_coding	6.07745449	17.31616108	8.653984882	2.478444425	2.316529304	0
ENSG00000105854	-2.375856371	1.21E-06	0.000106766	down	PON2	protein_coding	14.64983446	13.53694183	10.4880214	2.865436717	2.429583699	2.12804945
ENSG00000006128	-7.14263197	0.013636731	0.125557702	down	TAC1	protein_coding	5.931409488	0	1.337360381	0	0	0
ENSG00000164715	-1.739451015	0.000896775	0.020131835	down	LMTK2	protein_coding	5.472124379	11.87124408	7.92006895	3.191083578	2.934536278	1.416856209
ENSG00000166997	1.814614094	0.008120286	0.091004295	up	CNPY4	protein_coding	9.235238223	2.245638757	6.347763789	15.9879346	12.36089477	34.60315884
ENSG00000146828	2.40418309	0.015408625	0.135634048	up	SLC12A9	protein_coding	0.086240232	0.324953573	0.546755169	2.027257692	2.255945691	0.817339434
ENSG00000005249	-7.455375387	0.005699175	0.071777588	down	PRKAR2B	protein_coding	1.669753096	0	2.274015079	0	0	0
ENSG00000105879	-2.086299379	0.005986129	0.074023331	down	CBLL1	protein_coding	2.127114302	3.082683089	4.572583776	0.70649646	0.65240472	0.953273748
ENSG00000091136	-2.422969457	7.06E-10	2.25E-07	down	LAMB1	protein_coding	27.36397903	21.87677	34.46541633	6.377532802	6.052456371	3.153578441
ENSG00000006652	-2.34718392	0.002250586	0.038297345	down	IFRD1	protein_coding	9.62744541	3.859176232	6.680617865	2.262163646	1.405906473	0.27300354
ENSG00000105976	-2.556791574	1.76E-10	7.91E-08	down	MET	protein_coding	16.14894964	30.47834901	17.55005701	3.833661042	3.189127407	3.872753724
ENSG00000002745	7.741019447	0.004320277	0.059023214	up	WNT16	protein_coding	0	0	0	3.859245036	0	1.462911639
ENSG00000128594	7.915238881	0.002351931	0.039439927	up	LRRC4	protein_coding	0	0	0	2.638464944	2.214959287	0
ENSG00000224940	-7.019070688	0.022630859	0.167859193	down	PRRT4	protein_coding	0	4.889431766	0	0.032856258	0	0
ENSG00000135245	1.46666375	0.024667476	0.176486252	up	HILPDA	protein_coding	9.485858928	6.229206639	3.207559213	25.66338791	13.05187646	13.38872078
ENSG00000128607	-1.267003194	0.016707015	0.141590446	down	KLHDC10	protein_coding	7.389899702	16.28274614	8.332004855	3.10655866	3.719948268	6.483689777
ENSG00000128510	-6.747467982	0.021926125	0.164675529	down	CPA4	protein_coding	2.558027347	0.056169337	0.023627126	0	0	0
ENSG00000106484	-3.367511314	0.001689823	0.031448403	down	MEST	protein_coding	5.565081618	5.808790039	1.352965433	0.731649473	0.428972657	0.049054044
ENSG00000128567	-2.780506311	1.55E-07	2.02E-05	down	PODXL	protein_coding	34.27825658	36.6757173	27.48074617	1.777999603	8.612140926	3.965713334
ENSG00000198074	-7.830266354	0.00041665	0.011277076	down	AKR1B10	protein_coding	7.564652945	4.971566079	0.160864959	0	0	0
ENSG00000227471	-21.56766917	4.39E-10	1.58E-07	down	AKR1B15	protein_coding	0	4.947834447	0	0	0	0
ENSG00000080802	-1.645087412	0.008644264	0.094441712	down	CNOT4	protein_coding	5.3699115	6.95637861	3.44723104	2.230352619	0.879893464	1.914986062
ENSG00000157680	1.593841418	0.00817327	0.091333946	up	DGKI	protein_coding	0.651146198	0.643406049	0.823957446	2.381435244	2.836317878	1.183401607
ENSG00000122779	-2.240431051	0.001875672	0.033844678	down	TRIM24	protein_coding	5.023099393	3.639819341	3.092532767	1.37764368	0.818494527	0.270938097
ENSG00000059377	-4.132983755	0.035591221	0.219258437	down	TBXAS1	protein_coding	0.024742601	2.868622412	1.734573991	0.2537298	0	0
ENSG00000106462	-3.386253498	0.000176257	0.006166854	down	EZH2	protein_coding	13.70527785	24.87683058	7.258773375	2.809820358	0.087862555	1.456857383
ENSG00000204947	4.095224775	0.00780393	0.088636087	up	ZNF425	protein_coding	0.08321352	0	0.202910036	2.461545906	1.993576833	0.739362991
ENSG00000127399	-4.476880701	0.000201705	0.006756201	down	LRRC61	protein_coding	4.038426687	2.438591265	12.48021919	0.398203426	0.435811124	0
ENSG00000188707	-6.657596137	2.59E-05	0.001315176	down	ZBED6CL	protein_coding	1.882900953	4.547935294	6.28117426	0	0.13546351	0
ENSG00000214022	-2.550567473	8.61E-07	7.97E-05	down	REPIN1	protein_coding	27.61868197	34.71779738	11.84792858	2.837179188	4.572235835	5.277324611
ENSG00000213199	-8.013181254	3.23E-05	0.001588318	down	ASIC3	protein_coding	5.303272147	2.75066232	1.088980064	0	0	0
ENSG00000196584	-7.161100362	3.51E-05	0.001702833	down	XRCC2	protein_coding	0.094830491	9.803441729	2.601418092	0.074805026	0	0
ENSG00000105983	-1.562036408	0.001281534	0.026224829	down	LMBR1	protein_coding	3.815958432	4.476837329	3.101644461	1.494830453	1.294238707	1.057137688
ENSG00000130675	-6.758293837	0.02820923	0.191213065	down	MNX1	protein_coding	1.387281472	0	1.11275777	0	0	0
ENSG00000146918	-1.108288493	0.02439002	0.175375857	down	NCAPG2	protein_coding	6.849182449	8.653486041	6.182665611	2.458981503	2.871262303	4.74623851
ENSG00000178605	-1.201420316	0.033568396	0.211665338	down	GTPBP6	protein_coding	18.78734727	18.30150129	11.92615034	11.349753	5.495915473	4.368639978
ENSG00000124343	2.855910233	0.042985163	0.242393401	up	XG	protein_coding	0.442405551	0	1.146196662	3.3589542	7.233014049	1.146492395
ENSG00000183943	-4.052624876	0.0416288	0.239153037	down	PRKX	protein_coding	3.399998427	0.034457259	1.116048442	0	0.277110219	0
ENSG00000011201	2.117113767	9.73E-06	0.000593841	up	ANOS1	protein_coding	7.034518136	7.981134296	8.366752486	15.44225677	57.7501687	28.28864389
ENSG00000101849	-1.294200845	0.019345156	0.153913622	down	TBL1X	protein_coding	11.42487561	5.42394329	5.443657368	2.537938468	4.223131454	2.333597956
ENSG00000146950	-7.314417923	0.001940798	0.034844492	down	SHROOM2	protein_coding	0	3.419863003	0.239755759	0.014773483	0	0
ENSG00000101871	-2.741646802	0.002584208	0.042414716	down	MID1	protein_coding	1.155275819	2.535312869	1.599684767	0.42961987	0.106862419	0.244399439
ENSG00000046647	2.200419362	0.02106941	0.161281046	up	GEMIN8	protein_coding	2.341564612	0.275146333	2.160439409	6.889160211	10.40819684	4.873268358
ENSG00000181544	-6.027974568	0.005577304	0.070802142	down	FANCB	protein_coding	0.954302487	2.351110438	0.523574163	0.037639066	0	0
ENSG00000169239	2.031240064	0.000527944	0.013455145	up	CA5B	protein_coding	1.980569687	0.678435934	2.425712678	5.610186704	7.20482234	8.105570512
ENSG00000086712	-1.952786096	0.011665279	0.114362289	down	TXLNG	protein_coding	5.22812264	20.48717385	4.382259655	3.662846539	2.850686814	1.222435581
ENSG00000169891	-8.887687087	0.022940666	0.169014695	down	REPS2	protein_coding	0	2.673086396	1.397244412	0	0	0
ENSG00000047634	-2.135627947	0.040197984	0.233931065	down	SCML1	protein_coding	5.86044501	1.375080964	1.003720869	0.792495085	0.25297447	0.826520934
ENSG00000173698	1.555653936	0.000278457	0.008374142	up	ADGRG2	protein_coding	2.205514744	4.48796047	4.051906618	12.15458284	11.03325277	8.366451037
ENSG00000102172	-1.46194636	0.005288283	0.068197829	down	SMS	protein_coding	25.35429286	31.08338313	20.43501339	10.08413306	12.60001922	5.153377159
ENSG00000123131	1.191990932	0.007068711	0.082979257	up	PRDX4	protein_coding	20.06177893	34.44531508	17.23958677	39.53149642	55.61150604	68.48485612
ENSG00000184831	6.087378432	0.026928141	0.186610715	up	APOO	protein_coding	0.065195123	0	0	1.079983651	0	3.668692136
ENSG00000198814	-2.649162101	0.008526126	0.09365029	down	GK	protein_coding	1.889283866	2.945436616	1.186620467	0.338709452	0.444838001	0.169560947
ENSG00000198947	-4.206829223	0.001037725	0.022481705	down	DMD	protein_coding	1.306084828	3.127268695	0.628056726	0.255969533	0.010505407	0
ENSG00000147027	1.711502014	0.013198135	0.123235068	up	TMEM47	protein_coding	7.795078865	1.041945363	5.743839314	13.73073866	20.72817252	13.44860062
ENSG00000047597	7.38880869	0.039597283	0.231751537	up	XK	protein_coding	0	0	0	0	0	2.618163029
ENSG00000156298	6.944590999	0.026606318	0.185365533	up	TSPAN7	protein_coding	0	0	0	2.062221424	1.149784653	0
ENSG00000189221	-4.370336032	0.020996596	0.161144688	down	MAOA	protein_coding	0	6.756415306	1.370262156	0	0.071873096	0.328754383
ENSG00000147121	3.136600229	0.004324541	0.059025256	up	KRBOX4	protein_coding	0.297872087	0.107921474	0.52205625	2.202844601	4.773559829	1.378454362
ENSG00000102265	1.119920743	0.001259229	0.026028301	up	TIMP1	protein_coding	225.9749276	103.1521995	157.114436	419.8820985	316.3561716	320.7789427
ENSG00000101945	-9.271691028	6.14E-10	2.00E-07	down	SUV39H1	protein_coding	6.240013392	5.874799017	5.719812818	0	0	0
ENSG00000102109	1.892192938	0.009976326	0.102957119	up	PCSK1N	protein_coding	13.73096349	10.11278848	6.106337861	27.43357696	11.65999926	72.00082792
ENSG00000102100	3.459779534	0.002811391	0.045010497	up	SLC35A2	protein_coding	0.368661448	0.059364015	0.624273451	4.426786317	0.954827843	6.490550824
ENSG00000068323	-1.612088938	0.013602724	0.125325032	down	TFE3	protein_coding	10.70927699	11.21194004	6.593948451	5.481172489	2.0872229	1.697272221
ENSG00000179222	1.048444323	0.000113141	0.0043165	up	MAGED1	protein_coding	24.53038034	20.54669876	19.78824393	46.68604955	39.42764983	48.03180231
ENSG00000102313	1.762274018	3.09E-07	3.38E-05	up	ITIH6	protein_coding	20.53946441	13.95302742	14.34129987	39.49267175	57.02767337	69.22112826
ENSG00000187601	1.879868365	0.001186413	0.024809185	up	MAGEH1	protein_coding	8.289278976	4.257804812	11.06586607	28.22453659	35.46480092	23.77352918
ENSG00000188021	-1.562217669	0.045746199	0.250852151	down	UBQLN2	protein_coding	22.6660941	11.1947481	8.378871339	7.781231754	5.729594079	0.751860497
ENSG00000165591	-4.458353055	0.029107172	0.194937393	down	FAAH2	protein_coding	1.899506251	2.202260891	1.713768217	0.239741648	0	0
ENSG00000102053	5.061749395	0.007008903	0.082412061	up	ZC3H12B	protein_coding	0.078377379	0	0	1.51474524	0.888108738	0.203114696
ENSG00000158813	-21.49380596	8.51E-10	2.39E-07	down	EDA	protein_coding	0	2.223500012	0	0	0	0
ENSG00000147164	-1.60347792	0.02121277	0.161422129	down	SNX12	protein_coding	8.039676678	34.52572235	10.66696888	5.176133041	4.363569375	7.96624446
ENSG00000184481	-1.975318081	0.01970404	0.155047903	down	FOXO4	protein_coding	10.59187169	26.37892629	5.398815327	7.688164111	1.498429989	1.515779928
ENSG00000196338	-6.821399689	0.005401792	0.06912463	down	NLGN3	protein_coding	0.957339771	0.332977889	1.447329532	0	0	0
ENSG00000147140	-1.258966057	3.28E-05	0.001605797	down	NONO	protein_coding	60.32388205	88.17951235	72.27534137	27.48555089	38.40256119	26.35713099
ENSG00000147162	-1.174435945	9.16E-05	0.003628984	down	OGT	protein_coding	34.53625273	48.03451512	29.86951231	16.84662751	14.63811482	18.31338153
ENSG00000147174	5.866610965	0.000251481	0.007911189	up	GCNA	protein_coding	0	0	0.1291303	2.239061857	0.987525621	5.520822021
ENSG00000050030	5.517825321	0.015002596	0.133589227	up	NEXMIF	protein_coding	0.026095794	0	0	0.339654393	0.844846633	0.019322045
ENSG00000131269	-1.894755009	0.009962413	0.102898693	down	ABCB7	protein_coding	6.094844017	33.75943598	8.879312444	3.381749674	4.213941398	5.507134032
ENSG00000179300	6.894679582	0.004012683	0.056488657	up	RTL3	protein_coding	0.057932071	0	0	4.249959403	3.075886228	0
ENSG00000078596	1.681076268	1.44E-05	0.000815297	up	ITM2A	protein_coding	24.00912924	13.44098556	22.20495922	51.97925634	70.02885548	69.77895937
ENSG00000198157	1.403849751	0.049262215	0.260955124	up	HMGN5	protein_coding	3.04776407	6.625377923	15.32798035	34.66003351	10.85378946	20.77997128
ENSG00000165259	7.821568552	0.003892068	0.055443607	up	HDX	protein_coding	0	0	0	0	1.751730944	0.782478916
ENSG00000155008	-2.024784691	0.018383259	0.14932494	down	APOOL	protein_coding	4.310684021	6.009518623	2.227935465	1.459950847	1.395576194	0.208157555
ENSG00000102271	-8.861652928	7.21E-05	0.003070989	down	KLHL4	protein_coding	0	3.477304841	4.29164928	0	0	0
ENSG00000102359	1.451239921	1.87E-05	0.001003922	up	SRPX2	protein_coding	18.06786791	27.53942124	14.70637062	67.38252983	47.00607126	50.32154666
ENSG00000196440	1.141663046	0.035332965	0.218230712	up	ARMCX4	protein_coding	1.712022665	0.982456444	1.330841957	2.691921971	2.14265914	4.06662105
ENSG00000102401	1.361960591	0.011291898	0.112565862	up	ARMCX3	protein_coding	11.79753355	3.041863115	10.14801485	22.20935746	20.901422	21.27534883
ENSG00000184867	1.441028402	0.027955065	0.190415671	up	ARMCX2	protein_coding	2.137143004	5.451101937	5.836617583	18.64539064	6.254741661	11.5198687
ENSG00000182916	4.676232832	0.035339836	0.218230712	up	TCEAL7	protein_coding	0.130334855	0	0.397264923	1.542178378	0	12.73846423
ENSG00000185222	1.378426705	0.041333461	0.238352827	up	TCEAL9	protein_coding	47.84031531	8.303202127	62.43142532	127.3368959	51.75104502	129.8110165
ENSG00000196507	1.089498912	0.004228185	0.058152746	up	TCEAL3	protein_coding	17.50337737	12.92435738	18.8249456	34.91166241	31.28528293	38.83067066
ENSG00000269743	4.765865048	0.012572515	0.119744148	up	SLC25A53	protein_coding	0.089644485	0	0.027323934	0.017678539	0.377289129	2.85413557
ENSG00000123572	1.003094449	0.008998226	0.096654065	up	NRK	protein_coding	8.444998829	4.830480862	5.480264016	15.09301771	11.57951932	10.91589557
ENSG00000133131	1.299277632	0.018735642	0.15082087	up	MORC4	protein_coding	3.9016078	2.20298831	4.525224732	6.535117777	13.22194329	6.490550824
ENSG00000198088	-8.027744635	0.00158867	0.030305143	down	NUP62CL	protein_coding	0	11.55054579	2.053648999	0	0	0
ENSG00000197565	-7.83877514	6.57E-05	0.002831111	down	COL4A6	protein_coding	0.330541101	0.88620715	1.178775163	0	0	0
ENSG00000188153	-3.657055432	0.00014259	0.005244751	down	COL4A5	protein_coding	6.671271165	7.251167033	7.83403883	0.761676336	0	0.961920728
ENSG00000005022	-1.043439364	0.032977211	0.208947921	down	SLC25A5	protein_coding	59.11172277	42.24046502	45.13713466	31.38182209	27.28226059	12.26714106
ENSG00000102038	1.168691392	0.002214552	0.037948078	up	SMARCA1	protein_coding	13.7124934	8.560500529	12.2387644	32.2285472	23.54017688	21.86823221
ENSG00000102034	-1.591351404	0.003456124	0.051968653	down	ELF4	protein_coding	10.91173919	8.653721921	14.12709413	4.485990612	2.11729215	4.579176844
ENSG00000102078	-5.177621094	0.022184828	0.165664426	down	SLC25A14	protein_coding	0	2.881492603	4.910453223	0.201079423	0	0
ENSG00000123728	1.2989136	0.033085592	0.20935722	up	RAP2C	protein_coding	2.60764661	4.642877217	5.609153048	9.373982847	5.933666875	16.38399121
ENSG00000171004	-8.812256457	2.56E-06	0.000196902	down	HS6ST2	protein_coding	0.858719611	7.333568392	0.560872629	0	0	0
ENSG00000156504	-2.770281099	0.008986256	0.096632567	down	FAM122B	protein_coding	3.343959125	18.42555779	6.094264026	3.434650226	0.451083645	0.154747465
ENSG00000101928	-5.894968884	0.003456011	0.051968653	down	MOSPD1	protein_coding	0.401431355	3.656823337	2.447151928	0.090474465	0	0
ENSG00000198689	1.947258113	0.000127281	0.004804848	up	SLC9A6	protein_coding	2.247444274	1.209768556	1.591875524	6.297834462	7.289919551	5.927257589
ENSG00000197620	2.709491854	0.013992733	0.127283291	up	CXorf40A	protein_coding	0.373791727	0.108342221	0.615237914	2.18194692	1.500578547	3.653307116
ENSG00000029993	-2.942974647	0.01106751	0.11123293	down	HMGB3	protein_coding	6.457899886	6.949196215	3.418160734	1.555706941	0.600929379	0
ENSG00000130032	-7.077706464	0.014518515	0.130086257	down	PRRG3	protein_coding	1.325774178	0	0.734727867	0	0	0
ENSG00000182492	1.130051237	0.001344451	0.026835676	up	BGN	protein_coding	1220.228815	469.4694119	990.5546117	1884.553043	2140.768615	1841.24729
ENSG00000262919	3.550050471	0.026317069	0.184155292	up	CCNQ	protein_coding	0	0	2.216279007	5.385976272	6.545354063	14.70691285
ENSG00000067829	-1.090078086	0.015762311	0.137119679	down	IDH3G	protein_coding	14.22813377	15.79220454	14.69687213	6.636153816	7.019173642	7.357709436
ENSG00000180879	1.635490524	0.000106915	0.004122838	up	SSR4	protein_coding	7.285860396	4.165439734	6.112167514	15.44915549	21.68350238	17.56973725
ENSG00000198910	-3.552351418	2.19E-07	2.55E-05	down	L1CAM	protein_coding	12.17230628	42.85833182	15.470544	3.912475175	1.445169179	0.612068648
ENSG00000184216	-1.489696259	0.015669123	0.136837138	down	IRAK1	protein_coding	20.20594196	14.39150797	18.11422802	10.49495878	1.986075854	6.24559377
ENSG00000013563	1.649092576	0.013395571	0.124293744	up	DNASE1L1	protein_coding	3.714385589	1.238091877	2.626604093	5.010324708	8.369578522	10.50589159
ENSG00000203879	-1.263605871	0.009751863	0.101517037	down	GDI1	protein_coding	16.51954617	25.54798613	15.14122045	11.99505326	4.42216453	7.347560389
ENSG00000160211	-2.11990792	0.000140017	0.005163347	down	G6PD	protein_coding	17.70206671	20.37967122	8.396031887	2.773204563	3.160090861	4.777353397
ENSG00000155962	7.959138594	7.67E-05	0.00319834	up	CLIC2	protein_coding	0	0	0	1.107834337	3.777285499	2.239697115
ENSG00000186523	-7.874964554	0.000189204	0.006413254	down	FAM86B1	protein_coding	0.21749167	3.834884522	1.347940912	0	0	0
ENSG00000003989	1.286334342	0.001682274	0.031422159	up	SLC7A2	protein_coding	9.334267432	6.721576045	7.748651075	23.97229962	11.1077165	22.98993334
ENSG00000104611	-2.082661116	0.039146509	0.230713506	down	SH2D4A	protein_coding	3.106544476	6.377982208	6.35765621	2.042109878	0.095784589	1.588213377
ENSG00000168453	-1.826837005	0.000427616	0.011530367	down	HR	protein_coding	12.24229184	12.73065496	4.886602778	1.997540019	3.52806569	2.896511752
ENSG00000168476	-2.187408419	0.022052129	0.165103232	down	REEP4	protein_coding	9.139257217	36.98763254	2.104732706	2.830321548	5.435458392	2.305778205
ENSG00000168495	1.100224482	0.013386464	0.124293744	up	POLR3D	protein_coding	8.721425027	4.715000926	8.249955564	14.85931423	20.21623285	11.49814208
ENSG00000104635	1.428704425	7.65E-05	0.00319834	up	SLC39A14	protein_coding	24.44035755	13.22636587	28.57213795	66.74528176	64.64515977	47.08968485
ENSG00000134020	5.119437754	0.016794599	0.142218726	up	PEBP4	protein_coding	0	0	0.281463244	0.455265601	8.8192453	1.709324897
ENSG00000120889	-1.738437014	0.003716589	0.054236487	down	TNFRSF10B	protein_coding	15.46532472	27.8867583	9.881021485	4.246362352	9.050882275	2.642527478
ENSG00000159167	-6.595231263	0.038547328	0.22880478	down	STC1	protein_coding	0.998291485	0	1.262208996	0	0	0
ENSG00000184661	-8.246269514	1.33E-05	0.00076757	down	CDCA2	protein_coding	0.549554183	3.242615022	3.756918523	0	0	0
ENSG00000120899	-1.529384407	0.015223534	0.134909749	down	PTK2B	protein_coding	6.265339273	8.519443342	5.340075863	0.930491038	2.028392314	4.03767406
ENSG00000120885	1.57502559	1.58E-08	2.87E-06	up	CLU	protein_coding	1312.212763	987.7972935	1464.497601	2826.715408	4473.030733	3916.50687
ENSG00000171320	-5.581373511	0.017845209	0.146951506	down	ESCO2	protein_coding	0.596454016	0.167303326	0.363602289	0.015177423	0	0
ENSG00000197892	1.236054213	1.59E-07	2.03E-05	up	KIF13B	protein_coding	16.08313584	14.98527353	14.35732308	34.42326632	35.46939875	37.10513329
ENSG00000104660	-2.684591953	0.019548811	0.154676055	down	LEPROTL1	protein_coding	5.687922725	4.839245888	2.863619822	1.808112403	0.036645866	0.209527097
ENSG00000198042	2.312175951	0.004124217	0.057327414	up	MAK16	protein_coding	0.601460663	0.458766482	1.061367925	3.321146589	4.796305565	2.531395183
ENSG00000020181	-3.619945138	0.000397794	0.010910825	down	ADGRA2	protein_coding	17.55424626	0.881590516	5.774401226	0.462719036	1.378587258	0.128689579
ENSG00000187840	-3.666570884	7.04E-06	0.00045259	down	EIF4EBP1	protein_coding	40.88870429	70.65286002	13.77032036	5.977174863	2.036560681	1.693713169
ENSG00000129691	1.503752252	0.028218756	0.191213065	up	ASH2L	protein_coding	0.93444137	2.482741733	2.800737876	3.869850049	9.210166334	4.574136071
ENSG00000175324	-2.290983174	0.046695175	0.253536067	down	LSM1	protein_coding	17.24661759	16.04900882	8.79826622	4.439405325	4.11420314	0
ENSG00000168615	-1.487206581	0.001865511	0.033746231	down	ADAM9	protein_coding	21.63590651	17.71985369	13.39230455	6.389194679	9.25323744	3.154672468
ENSG00000104738	-2.200494635	6.22E-08	9.40E-06	down	MCM4	protein_coding	18.02903109	21.2740048	17.13001227	5.674541466	3.755390331	2.796339306
ENSG00000181195	2.434160513	0.028433474	0.192123495	up	PENK	protein_coding	0.17760246	0.25738725	3.302162629	9.456611035	4.48488119	6.509336789
ENSG00000169122	-1.424034589	0.0457912	0.251002434	down	FAM110B	protein_coding	5.337954577	8.455559083	2.478376967	1.32197415	2.491755759	2.251930945
ENSG00000198846	-7.218349621	0.00214919	0.037279478	down	TOX	protein_coding	1.114045932	0.161451152	2.218490431	0	0	0
ENSG00000104442	-1.663293235	0.037272398	0.225366561	down	ARMC1	protein_coding	7.892173625	13.19222511	5.494518783	3.431140276	0.696839184	4.249878353
ENSG00000046889	2.763568219	8.52E-06	0.000538555	up	PREX2	protein_coding	0.725164631	0.368748112	0.690242039	2.097446154	4.300011523	5.802632102
ENSG00000137573	1.386904758	0.002189084	0.037644901	up	SULF1	protein_coding	16.89990146	8.250644906	11.04811326	18.83858461	50.8261711	25.05046173
ENSG00000164764	2.416527028	0.000218159	0.007159783	up	SBSPON	protein_coding	4.584973843	0.7608427	2.517660787	13.61116386	14.14124071	14.40863781
ENSG00000121039	-2.933854533	0.012090328	0.116870458	down	RDH10	protein_coding	7.063335949	5.807599124	1.529018263	0.86419182	1.008033341	0
ENSG00000040341	-3.605921863	0.000356728	0.010113159	down	STAU2	protein_coding	3.494981729	9.117073732	3.803835924	0.739667462	0.59610418	0
ENSG00000154589	-6.615619247	0.041975669	0.240088104	down	LY96	protein_coding	14.1526046	0	1.540628714	0	0	0
ENSG00000104369	7.086210836	0.00310965	0.048698606	up	JPH1	protein_coding	0	0	0	1.10561532	0.635267547	0.778332385
ENSG00000104381	6.7647145	3.57E-05	0.001716969	up	GDAP1	protein_coding	0	0	0.069237041	0.776468291	6.373504653	2.074349288
ENSG00000164684	1.645721289	0.002562865	0.042160898	up	ZNF704	protein_coding	3.597964549	1.140625283	6.175007829	11.80424105	12.25723626	10.17175875
ENSG00000164823	-2.0124662	0.003038313	0.047859081	down	OSGIN2	protein_coding	14.32121396	20.32732438	4.455053267	4.317155022	3.734637233	1.601492459
ENSG00000104325	1.561282222	0.025139804	0.179150761	up	DECR1	protein_coding	1.487237024	1.838388615	2.826550691	6.038403032	8.100366393	4.080885249
ENSG00000164951	-2.560651631	0.018165058	0.148477358	down	PDP1	protein_coding	3.942565407	1.944243015	5.691417379	1.403823628	0.496377177	0.040544223
ENSG00000156466	1.700770313	0.005995129	0.074023331	up	GDF6	protein_coding	3.025804138	1.621883923	2.425709712	5.787273339	7.300022772	10.00502363
ENSG00000104341	-1.568329652	0.001288202	0.026323725	down	LAPTM4B	protein_coding	12.57174874	24.68657307	17.28747335	6.699624218	4.846814048	6.821473497
ENSG00000147669	-1.73136868	0.019676253	0.155000466	down	POLR2K	protein_coding	15.60041948	38.20079583	11.20444968	4.95071407	11.14616878	3.452017095
ENSG00000104450	-5.170464894	0.000146564	0.005322691	down	SPAG1	protein_coding	2.00290252	2.726751868	1.683475931	0.023938595	0.157196627	0
ENSG00000034677	-1.05926466	0.04660877	0.253354605	down	RNF19A	protein_coding	6.994882164	6.598402324	11.13324573	3.270529642	5.863204816	2.749686181
ENSG00000070756	-1.011410898	0.000273274	0.008280659	down	PABPC1	protein_coding	129.5799994	181.5692503	156.2538582	76.59866731	92.93245762	62.28989274
ENSG00000164924	-1.478635717	2.33E-06	0.000183728	down	YWHAZ	protein_coding	41.56525557	49.73899539	31.43804614	12.09388723	17.50877346	14.44536384
ENSG00000164929	1.85424109	0.00688287	0.081531597	up	BAALC	protein_coding	2.187649516	4.894672217	3.696660933	24.58338568	5.914488677	8.35473705
ENSG00000164930	-1.695724021	0.005941181	0.073725116	down	FZD6	protein_coding	12.30252022	23.24360411	9.271098075	2.470798655	7.574876209	3.800125698
ENSG00000164932	1.062291558	0.00682631	0.081196868	up	CTHRC1	protein_coding	33.25483562	24.40994156	46.02090452	69.77129903	88.70224618	58.4551579
ENSG00000147650	1.124427859	0.011345456	0.112773458	up	LRP12	protein_coding	3.342035245	3.888352104	2.362533727	6.275121771	5.587679275	9.015207138
ENSG00000104447	1.168127132	1.16E-05	0.00068392	up	TRPS1	protein_coding	29.24820336	25.70153028	27.79639562	77.45619691	56.80534803	51.66295557
ENSG00000164754	-1.310651258	0.001128141	0.023939615	down	RAD21	protein_coding	40.87803714	64.55558625	28.95195162	23.90095879	13.18606663	17.02302089
ENSG00000182197	-2.096212823	0.017818738	0.146951506	down	EXT1	protein_coding	2.155949863	5.608027599	7.503759383	1.846032287	1.57494026	0.136438005
ENSG00000177570	-6.652608154	3.95E-07	4.23E-05	down	SAMD12	protein_coding	2.182115201	2.4182999	0.843349554	0.045001709	0	0
ENSG00000164761	1.73791179	1.07E-06	9.65E-05	up	TNFRSF11B	protein_coding	51.60499566	67.15945326	30.63175342	194.2060631	166.2621236	137.1694231
ENSG00000136960	1.333871644	0.027094349	0.187078227	up	ENPP2	protein_coding	2.872480269	1.42066937	3.724525439	6.114320538	9.91957672	4.253727022
ENSG00000064313	-1.229066872	0.042075836	0.240277815	down	TAF2	protein_coding	8.880428183	12.86980477	5.799230513	5.803728942	4.308741057	1.596118348
ENSG00000172164	1.387269841	0.034663484	0.21591302	up	SNTB1	protein_coding	1.091358825	1.482780593	1.094972117	2.241914865	3.003266372	4.343387723
ENSG00000136986	-1.603374759	0.014584649	0.130271972	down	DERL1	protein_coding	7.560802086	18.99485007	6.299563584	5.964178685	3.394651281	1.411587102
ENSG00000147689	-5.217694408	0.001320168	0.026672965	down	FAM83A	protein_coding	16.90189503	24.10764482	14.10810564	1.360088867	0	0.10788473
ENSG00000156802	-2.16066219	0.000263155	0.00810078	down	ATAD2	protein_coding	11.40078422	28.79705177	9.341105911	6.15418292	2.456004058	2.425521943
ENSG00000156795	-3.037322621	0.005979894	0.074013438	down	WDYHV1	protein_coding	6.331877573	3.232582245	2.763376298	0.340552336	0.745430534	0.426208778
ENSG00000104549	1.315281879	0.023795245	0.172482458	up	SQLE	protein_coding	4.596778654	5.990456559	2.020209792	11.58094166	7.983206053	11.661884
ENSG00000173334	-1.959639834	0.018722764	0.150801826	down	TRIB1	protein_coding	14.75467416	9.778134153	3.050913968	3.09981084	3.360562256	0.603881602
ENSG00000168672	-2.754177935	0.004086068	0.057124528	down	FAM84B	protein_coding	4.314845851	11.02540479	1.090214335	0.380674157	1.470445872	0.588521448
ENSG00000153317	-1.635073425	0.003450609	0.051968653	down	ASAP1	protein_coding	11.46825523	11.84086262	7.544540684	3.273689574	5.302324813	1.344359259
ENSG00000204882	-8.15372071	0.001115859	0.023749254	down	GPR20	protein_coding	0	15.70168406	2.59252729	0	0	0
ENSG00000167653	-5.717688328	0.006155637	0.075666332	down	PSCA	protein_coding	0	2.900351361	11.35136635	0.137276911	0	0.128853817
ENSG00000160886	-10.11071803	7.41E-11	3.94E-08	down	LY6K	protein_coding	5.683037473	18.72326965	2.171034655	0	0	0
ENSG00000180155	2.546501347	1.38E-05	0.000786723	up	LYNX1	protein_coding	1.28294967	2.346249813	2.513875349	6.361316914	11.94633327	17.64158079
ENSG00000160932	-1.143384415	0.000109174	0.004198654	down	LY6E	protein_coding	62.23326428	73.51659881	57.45576376	26.95213746	30.47582618	30.03109027
ENSG00000182759	-7.168052714	0.01455675	0.130113224	down	MAFA	protein_coding	0	4.883188112	0.709587499	0	0	0
ENSG00000180921	-2.937162284	0.000249422	0.007863658	down	FAM83H	protein_coding	19.01950681	21.94085183	10.4862482	3.039151528	0.175678491	3.495530113
ENSG00000180900	-2.179106995	2.56E-06	0.000196902	down	SCRIB	protein_coding	10.40531855	14.289835	8.502842337	1.99337514	2.342050763	3.008378693
ENSG00000261150	-2.829083675	0.002262129	0.038388473	down	EPPK1	protein_coding	2.358293633	4.668099464	2.735005891	0.105870163	0.099316204	1.178293347
ENSG00000178719	-1.366920939	0.000510647	0.013104169	down	GRINA	protein_coding	40.49091859	34.04715382	46.96161884	16.23357867	11.32039659	19.59750803
ENSG00000178814	-2.274428787	0.037656775	0.226493267	down	OPLAH	protein_coding	5.651005497	3.595443185	1.932499325	0.190266662	1.874124881	0.255131715
ENSG00000185803	-1.593126058	0.03446828	0.215070674	down	SLC52A2	protein_coding	7.235054419	6.686262766	5.976596881	2.977679756	2.647857914	0.931658013
ENSG00000167702	-2.505553983	0.001660475	0.031136623	down	KIFC2	protein_coding	3.967050676	23.04670727	4.037576634	1.551056221	1.920904251	1.992264869
ENSG00000198169	1.960082968	0.008252205	0.091765779	up	ZNF251	protein_coding	2.640079087	0.855243268	3.370292976	3.479117785	9.331540608	14.07446838
ENSG00000182307	-1.487929196	0.012178295	0.117562343	down	C8orf33	protein_coding	9.17336685	7.239492619	12.18090933	2.185194021	4.293066408	3.765979756
ENSG00000107099	2.040382009	0.007757113	0.088384267	up	DOCK8	protein_coding	0.790169244	0.145158454	1.370448703	3.336016161	2.594189112	3.625742988
ENSG00000107104	1.002906393	0.030824288	0.200400857	up	KANK1	protein_coding	5.475038047	2.48306395	3.612481942	6.463058745	10.62686095	6.123726781
ENSG00000107249	1.565705118	0.011753965	0.11471466	up	GLIS3	protein_coding	0.783080409	1.269510611	1.302656363	5.18253594	2.90474763	1.827889162
ENSG00000120211	-7.18227482	0.002555413	0.042132372	down	INSL4	protein_coding	0.392940894	5.466841892	1.389328241	0	0	0
ENSG00000099219	-1.336099984	0.000683528	0.016314814	down	ERMP1	protein_coding	22.65342775	18.45840754	12.57769471	8.5640983	6.573217412	6.089862714
ENSG00000137040	1.972648557	0.02256323	0.167444144	up	RANBP6	protein_coding	2.309597341	0.242546626	2.530221298	4.884742614	5.548358363	9.665723189
ENSG00000107295	-7.145580088	0.047832395	0.256338465	down	SH3GL2	protein_coding	0	5.13934776	0	0	0	0
ENSG00000177076	4.428971666	0.033821811	0.21255698	up	ACER2	protein_coding	0.274180741	0	0	0.594774604	2.574200126	2.740648136
ENSG00000147889	-3.218142714	0.002667308	0.043430793	down	CDKN2A	protein_coding	19.98612299	18.17986969	4.730893899	2.292166074	0	2.308950859
ENSG00000107105	-7.623990542	0.004699483	0.062944993	down	ELAVL2	protein_coding	1.313187061	2.422144216	0	0	0	0
ENSG00000107201	-1.769811628	0.028573657	0.192798265	down	DDX58	protein_coding	7.400612501	13.48311844	2.986158202	0.778375536	2.692574547	3.548704563
ENSG00000086062	-3.001616627	9.07E-18	3.25E-14	down	B4GALT1	protein_coding	48.07768532	47.13092189	47.45453934	7.92574588	4.215538193	5.608545754
ENSG00000165271	-2.011088491	0.016424798	0.140246267	down	NOL6	protein_coding	1.63637993	12.64797284	5.241085327	1.782566021	2.35455581	0.692354727
ENSG00000107341	-1.071766162	0.033832732	0.21255698	down	UBE2R2	protein_coding	16.26271949	28.09666062	15.3297661	5.404600395	13.69881808	9.309759403
ENSG00000164970	1.551567448	0.030855877	0.200400857	up	FAM219A	protein_coding	1.176287578	6.1134576	3.684269773	6.815188818	9.612446968	15.67720301
ENSG00000147955	-1.512081277	0.011641229	0.114362289	down	SIGMAR1	protein_coding	13.27267018	30.57381947	25.25277078	8.100369182	11.85068219	4.24132078
ENSG00000005238	2.762968399	0.006339164	0.077228926	up	FAM214B	protein_coding	0.191485879	0.208130663	0.860891499	1.37832744	1.797803053	5.529475347
ENSG00000137135	1.524777439	0.037285461	0.225366561	up	ARHGEF39	protein_coding	1.818367859	2.087655858	2.60566895	2.272655604	3.853265379	12.65937176
ENSG00000137103	1.533996954	0.037811181	0.226661678	up	TMEM8B	protein_coding	0.723469655	0.717378115	0.864654563	0.563184596	2.662734301	3.467802829
ENSG00000165304	-4.285610505	1.96E-05	0.001042307	down	MELK	protein_coding	6.112312069	21.89334112	9.421291443	1.528789852	0.257411386	0.073589012
ENSG00000147905	1.23433936	0.002416015	0.040252894	up	ZCCHC7	protein_coding	6.37902924	8.687786815	6.418694552	17.33905044	14.33198506	18.77902355
ENSG00000165275	2.346587178	0.047278702	0.254711249	up	TRMT10B	protein_coding	1.766341982	0.387854566	0.815737639	0.760004446	2.703291087	11.73100254
ENSG00000180071	-8.397187772	0.000540189	0.013654193	down	ANKRD18A	protein_coding	1.533173414	4.653464888	0	0	0	0
ENSG00000119139	-2.112354964	0.000155464	0.005575323	down	TJP2	protein_coding	4.335463072	7.660210255	5.816852568	1.92078725	0.974186994	1.201953856
ENSG00000165072	1.09030946	0.030969172	0.20092344	up	MAMDC2	protein_coding	10.66743785	5.595451216	5.071322797	18.96465917	11.80397181	14.61805427
ENSG00000119125	-4.94711566	2.55E-07	2.89E-05	down	GDA	protein_coding	4.580386319	11.72908715	4.188350416	0.183719023	0	0.488597892
ENSG00000198963	-7.213802961	0.043199632	0.242923844	down	RORB	protein_coding	0	1.506692253	0	0	0	0
ENSG00000099139	1.595277687	0.034779863	0.216356085	up	PCSK5	protein_coding	0.869350412	0.402465128	0.831745487	1.838241021	3.627585916	0.91189557
ENSG00000187210	1.171653424	0.024481144	0.175651069	up	GCNT1	protein_coding	3.370475898	2.958280733	3.313507863	4.456178869	10.48152838	6.818944777
ENSG00000135069	-1.949778896	0.000949549	0.020988113	down	PSAT1	protein_coding	14.72343063	53.14096798	22.48149073	6.802641865	8.988604432	7.579230967
ENSG00000106829	1.949869833	0.046126788	0.251770016	up	TLE4	protein_coding	0.262325363	0.135775154	0.902379	1.758903385	1.674282323	1.664853637
ENSG00000148053	1.397889498	0.026631475	0.185413925	up	NTRK2	protein_coding	1.491627792	0.665983031	1.758910299	2.329507535	6.243708289	1.773801274
ENSG00000180447	1.199985348	0.00065382	0.015789637	up	GAS1	protein_coding	23.22496124	32.79331617	21.33637252	55.73204633	48.55753484	73.20523984
ENSG00000156345	3.955200049	0.036604901	0.222971252	up	CDK20	protein_coding	0.080358368	0	0.081644983	1.690373274	0.034687836	0.872660055
ENSG00000106809	2.130049149	1.08E-10	5.17E-08	up	OGN	protein_coding	43.69777239	63.52905958	83.71681798	248.6872923	353.0487849	234.4200899
ENSG00000127083	1.636262074	7.75E-05	0.003211253	up	OMD	protein_coding	15.91043189	28.8677825	18.17627341	43.53183126	82.25334368	69.66277191
ENSG00000106819	1.600240396	0.000522114	0.013350668	up	ASPN	protein_coding	33.10299536	56.79465892	123.5397732	222.2265307	260.3455374	164.9966341
ENSG00000106823	1.002806343	0.006824877	0.081196868	up	ECM2	protein_coding	14.82240832	28.40029553	27.77331122	36.94780405	48.97733354	56.37642803
ENSG00000127084	-6.71552373	0.038768457	0.229428018	down	FGD3	protein_coding	0.078134529	0	1.651219176	0	0	0
ENSG00000106789	-6.097380241	0.027399511	0.188330614	down	CORO2A	protein_coding	0.241496786	2.061022662	0	0	0	0.039735749
ENSG00000204291	2.101587647	7.29E-12	4.98E-09	up	COL15A1	protein_coding	28.59178037	27.76889447	19.59439819	134.7602739	109.197282	81.77820875
ENSG00000106799	1.640072068	1.26E-06	0.000110883	up	TGFBR1	protein_coding	7.732966551	7.926015461	11.12246591	30.85355733	30.71001711	22.00660898
ENSG00000106692	-1.852774863	0.017166663	0.144177855	down	FKTN	protein_coding	1.871713675	8.691225897	2.060801898	0.934088023	1.088261758	1.470717443
ENSG00000136810	-1.38511654	0.021417325	0.162195276	down	TXN	protein_coding	33.71666842	85.46208934	37.4228428	26.80860594	22.78817696	10.14503785
ENSG00000165124	-1.337267023	0.023050785	0.169137347	down	SVEP1	protein_coding	9.329651849	2.444090554	5.140423334	1.304754637	2.841960478	2.561457689
ENSG00000165185	-3.798812266	0.007620103	0.087658678	down	KIAA1958	protein_coding	0.502810989	2.813082349	0.149694292	0.138359932	0.105998983	0
ENSG00000228623	3.905284324	0.041666293	0.239176857	up	ZNF883	protein_coding	0	0.235714688	0	0.812575486	1.685023395	0.843003155
ENSG00000095397	-4.012399702	0.00033744	0.009732382	down	WHRN	protein_coding	4.788688848	4.452783165	2.126134344	0.502205111	0.179228832	0
ENSG00000157693	-2.275238992	0.00112031	0.023808661	down	TMEM268	protein_coding	5.794270993	8.490032839	5.464216534	2.095950862	0.580384249	1.374772347
ENSG00000041982	1.084064678	0.015792118	0.137169101	up	TNC	protein_coding	260.8475078	97.91600225	214.846494	526.8111856	499.7561323	189.5199079
ENSG00000182752	1.36906686	0.037932149	0.227196944	up	PAPPA	protein_coding	2.465494446	0.998924075	0.832296275	5.750909722	2.523340006	2.806982362
ENSG00000095261	-1.154678518	0.032913257	0.208722254	down	PSMD5	protein_coding	16.68339083	23.82697711	7.849280827	5.433418266	9.816321069	6.458332386
ENSG00000119522	-1.303349075	0.026539729	0.185081386	down	DENND1A	protein_coding	4.098355129	6.828221982	2.197483939	1.946819761	1.936985544	1.417593004
ENSG00000106689	-6.70221571	0.037323861	0.225405653	down	LHX2	protein_coding	0	3.433162981	0.387449263	0	0	0
ENSG00000185585	-3.830194414	1.81E-05	0.000981646	down	OLFML2A	protein_coding	6.435423559	9.952580427	1.524870727	0.556077305	0.588963052	0.10102399
ENSG00000165219	-1.148622774	0.016525721	0.140689298	down	GAPVD1	protein_coding	10.41459196	12.15611644	5.456539417	6.163718176	3.863792139	2.584311062
ENSG00000136859	1.442666338	4.49E-08	7.00E-06	up	ANGPTL2	protein_coding	304.9148586	185.5033888	251.5005267	628.6960408	670.3979385	717.8993152
ENSG00000136854	-1.602789784	0.000214898	0.00708669	down	STXBP1	protein_coding	7.01181944	14.24077119	8.709445221	3.596529861	3.325164059	2.924926337
ENSG00000187024	-6.30401322	4.74E-06	0.00033823	down	PTRH1	protein_coding	1.657608422	10.42799196	1.65352744	0.029717484	0.146358475	0
ENSG00000136807	-1.488231029	0.000771367	0.018080479	down	CDK9	protein_coding	15.49381661	22.45414193	17.08228577	6.937883547	6.886784228	5.754955064
ENSG00000167106	-1.23604221	0.006990607	0.0823322	down	FAM102A	protein_coding	9.983842224	9.658087343	9.198311112	3.570774986	2.99614194	5.697852404
ENSG00000119333	-2.603837023	7.62E-05	0.00319834	down	WDR34	protein_coding	15.3168481	21.08778976	15.19098961	4.461183291	2.898991943	1.046863036
ENSG00000160447	1.314589976	0.04338879	0.243700936	up	PKN3	protein_coding	3.681698996	5.796742179	9.753389442	11.76034007	8.005150897	28.20264528
ENSG00000136802	-1.122378213	0.037694231	0.226494711	down	LRRC8A	protein_coding	12.17260264	12.07234786	5.918518154	3.840839974	3.418575786	6.602242903
ENSG00000148341	-1.956412353	0.000974381	0.02133968	down	SH3GLB2	protein_coding	6.663871581	18.07518393	6.271923463	2.592809088	3.615130236	1.766946255
ENSG00000107130	-2.246919205	0.000268181	0.008199865	down	NCS1	protein_coding	12.1238276	7.31392952	11.01542249	3.340404826	0.901450878	2.147563612
ENSG00000130707	-1.644997308	8.87E-06	0.000555791	down	ASS1	protein_coding	64.2285467	134.2656369	81.52769749	24.36062046	33.08782838	32.10162596
ENSG00000130720	-2.962321943	0.007743067	0.088384267	down	FIBCD1	protein_coding	18.13940709	15.14619155	16.67228904	0	4.770677587	1.660334066
ENSG00000126878	-4.321279704	3.22E-08	5.33E-06	down	AIF1L	protein_coding	7.208459537	18.41813663	5.470845541	0.799270784	0.599833138	0.12861065
ENSG00000126882	-5.986943896	1.70E-07	2.13E-05	down	FAM78A	protein_coding	2.203841764	6.387758036	2.295814148	0.088022984	0.072252132	0
ENSG00000148308	-2.949005031	5.98E-05	0.002614728	down	GTF3C5	protein_coding	9.182039767	20.98159308	14.11073506	3.705750458	1.327331207	0.632431177
ENSG00000197859	1.997825776	0.000818631	0.018910243	up	ADAMTSL2	protein_coding	8.035922725	3.137268257	9.537568898	20.38818949	13.50716303	49.05729562
ENSG00000122140	-2.361925171	0.00346684	0.05202073	down	MRPS2	protein_coding	3.984522723	28.96272486	12.94196898	4.1744382	1.854349212	2.85805505
ENSG00000130559	-1.080161076	0.029338095	0.195382998	down	CAMSAP1	protein_coding	5.875580343	11.13906464	5.724375169	2.562457325	4.643457758	3.548698524
ENSG00000165689	-1.693439304	0.032743302	0.208109292	down	SDCCAG3	protein_coding	7.442523772	18.66252675	12.53647892	8.342825694	2.219279702	1.305153852
ENSG00000165688	-1.539568581	0.001933534	0.034757581	down	PMPCA	protein_coding	11.98833449	15.92324853	7.066927035	5.086442838	2.7432183	4.171089945
ENSG00000169692	-2.611867179	0.000453281	0.012019057	down	AGPAT2	protein_coding	12.20066176	53.91031775	14.25107267	5.38418673	2.541221612	5.180167092
ENSG00000107331	-1.497250734	0.004050178	0.056849116	down	ABCA2	protein_coding	11.23151618	34.38846448	8.722977161	6.957473776	6.728879847	5.544082626
ENSG00000107281	-1.426527148	0.026419868	0.184722636	down	NPDC1	protein_coding	6.837889379	28.83557695	19.30457876	7.958248965	4.500090871	7.96793963
ENSG00000186193	-4.164656035	0.004099942	0.057204316	down	SAPCD2	protein_coding	10.24554576	6.008600999	2.333043567	1.006316813	0	0
ENSG00000188566	-3.681138307	0.00103145	0.02244587	down	NDOR1	protein_coding	5.571447412	11.20998162	2.143353524	0.128007331	1.120774259	0.240306007
ENSG00000188229	-1.173702034	0.027101964	0.187078227	down	TUBB4B	protein_coding	54.71970915	75.9315248	60.02577017	28.43238275	10.16342095	45.95039416
ENSG00000198113	-2.143118871	0.00226397	0.038388473	down	TOR4A	protein_coding	10.54006162	16.34692919	12.8505817	2.100455874	0.957845889	5.969491657
ENSG00000165802	-1.420858741	0.038262199	0.227936563	down	NSMF	protein_coding	5.496564734	13.17072617	5.958990026	1.256410716	4.4892006	3.468586301
ENSG00000185201	-2.197888781	2.00E-05	0.001052302	down	IFITM2	protein_coding	50.40563273	66.56579746	35.87917594	15.84182667	10.81478155	6.477931477
ENSG00000142089	-1.474385497	1.46E-05	0.00082307	down	IFITM3	protein_coding	143.6172148	236.3368202	136.805544	66.96821898	59.83296614	58.98312136
ENSG00000182272	-5.750837076	0.007979983	0.089923688	down	B4GALNT4	protein_coding	0.040788121	0.709337635	5.221588467	0	0	0.120802594
ENSG00000184363	-4.837071838	0.000574665	0.014386694	down	PKP3	protein_coding	3.402679294	4.285511301	0.963065845	0.223677628	0	0.059986607
ENSG00000174915	4.709551469	5.97E-06	0.00040178	up	PTDSS2	protein_coding	0.200757893	0	0.198872913	2.593204184	2.339820234	5.98302861
ENSG00000177666	-1.627952095	0.023468301	0.171038143	down	PNPLA2	protein_coding	18.68153277	9.834530389	19.39432264	4.439852496	9.821721336	1.241362179
ENSG00000250644	1.278935689	0.017992135	0.147568428	up	AC068580.4	protein_coding	3.318915953	4.393641047	2.315045432	5.991321828	8.678597845	9.593377076
ENSG00000130595	2.323657828	4.81E-05	0.002211937	up	TNNT3	protein_coding	4.616079334	6.456407861	4.319150984	10.92388942	27.94269049	38.07350754
ENSG00000110651	1.102521723	0.000801653	0.01863811	up	CD81	protein_coding	42.86352745	21.67858383	40.01692448	74.43219449	83.23507185	66.9771474
ENSG00000053918	-7.814328746	0.003439682	0.051939205	down	KCNQ1	protein_coding	0	5.094676294	0.423895979	0	0	0
ENSG00000110628	-6.177149332	1.73E-07	2.14E-05	down	SLC22A18	protein_coding	7.214264712	2.467414594	3.236827311	0.02276328	0	0.17093249
ENSG00000129749	7.28922004	0.04617685	0.251770016	up	CHRNA10	protein_coding	0	0	0	0	0	4.70642975
ENSG00000244734	4.41873544	0.006335538	0.077228926	up	HBB	protein_coding	1.6914789	0	0.079318204	31.5097084	1.010978307	5.395029523
ENSG00000051009	-2.735016517	0.000470521	0.012372874	down	FAM160A2	protein_coding	10.72144538	18.82382032	3.870179042	1.967427988	0.503354487	2.542223771
ENSG00000166313	1.531787267	0.015090221	0.134119716	up	APBB1	protein_coding	1.872208999	1.229448679	3.958922231	7.015049087	6.477953392	7.061135097
ENSG00000166333	-1.411314572	0.001841627	0.033398406	down	ILK	protein_coding	25.44993805	42.81731831	18.35966001	11.91340175	11.91715345	8.672076373
ENSG00000166340	-1.88574365	1.78E-07	2.18E-05	down	TPP1	protein_coding	33.67942019	26.49129777	20.39762869	6.962804792	7.377191838	7.462610466
ENSG00000166341	1.072655235	0.002164937	0.037326953	up	DCHS1	protein_coding	16.78681459	9.72706824	14.55950665	25.2698164	23.12285354	38.06905518
ENSG00000183801	-3.091716333	0.006802302	0.081113074	down	OLFML1	protein_coding	6.696920468	4.076265695	8.763738206	0.669145034	1.618859908	0
ENSG00000166387	1.972068415	0.013152079	0.123070172	up	PPFIBP2	protein_coding	0.38283238	0.485461472	1.993429698	4.466923869	2.168972644	4.67708404
ENSG00000166394	7.023944403	0.025982621	0.182885527	up	CYB5R2	protein_coding	0	0	0	0	0.254214706	0.977810995
ENSG00000166405	1.62204306	0.026711813	0.185739676	up	RIC3	protein_coding	1.001724728	1.48076663	1.038118565	2.370568044	1.842061362	6.616004856
ENSG00000166441	-1.370269139	8.50E-06	0.000538555	down	RPL27A	protein_coding	46.044697	66.17313295	39.69204025	17.52982063	21.51452633	19.70716391
ENSG00000205339	-1.006107133	0.000334021	0.009660337	down	IPO7	protein_coding	41.81823969	48.08456554	34.96691311	17.97188766	21.44236847	22.76396086
ENSG00000166483	-1.666835373	0.001479099	0.028789246	down	WEE1	protein_coding	6.425738317	10.51553951	5.759356719	2.658831924	1.311623712	3.171862428
ENSG00000110328	1.65038866	4.88E-08	7.44E-06	up	GALNT18	protein_coding	19.54031036	19.85969362	16.24350225	52.14722904	53.40248316	69.02138
ENSG00000050165	1.14639366	0.017131797	0.144100845	up	DKK3	protein_coding	16.40475026	6.987270148	25.60187502	43.24675844	28.78350563	36.59675079
ENSG00000187079	-2.632399342	1.26E-12	1.07E-09	down	TEAD1	protein_coding	32.72840216	44.33820272	28.11216496	4.073287331	4.850955012	8.06661998
ENSG00000011405	-1.440649706	0.008801201	0.095682874	down	PIK3C2A	protein_coding	13.30035763	26.47335807	5.415484014	6.402832858	4.964272554	5.257176922
ENSG00000006611	2.429187503	0.022987379	0.169014695	up	USH1C	protein_coding	1.251257136	0.090668123	0.30510983	2.985758811	2.957173394	2.964688794
ENSG00000110768	-2.106475784	0.005414506	0.069210351	down	GTF2H1	protein_coding	4.996300939	8.201969832	1.549842735	1.552075819	1.002018058	0.851189112
ENSG00000166833	-1.480352424	0.00035981	0.01016038	down	NAV2	protein_coding	8.559390798	11.63977835	7.662727905	4.620593478	2.200468883	3.141453392
ENSG00000185238	-3.371710979	0.00856374	0.093847867	down	PRMT3	protein_coding	1.655541131	7.157126341	1.009228757	0.464825596	0.472387797	0
ENSG00000121621	-3.762665758	0.030595424	0.19979091	down	KIF18A	protein_coding	2.79334846	0.952520295	1.402341775	0.362925097	0	0
ENSG00000179241	1.224612876	0.00180588	0.033042537	up	LDLRAD3	protein_coding	5.800855431	7.580687424	8.462446223	14.57405198	17.36893878	19.16663205
ENSG00000166181	-1.307612311	0.019510613	0.154529376	down	API5	protein_coding	10.95036969	23.66104651	14.05456846	3.04410295	9.268677812	7.375308773
ENSG00000149084	-1.079552272	0.047785014	0.256338465	down	HSD17B12	protein_coding	6.047700252	5.531009978	3.973064847	3.026011861	2.889375486	1.420170281
ENSG00000166199	-2.604970612	0.002455911	0.040775508	down	ALKBH3	protein_coding	13.77532824	18.65148784	3.587677416	1.428443807	3.433788672	1.053483165
ENSG00000052850	-2.199552559	0.023910785	0.172970356	down	ALX4	protein_coding	7.310040036	3.673083915	2.927462493	1.957198695	0.103647254	0.948184816
ENSG00000085117	1.684403836	0.042401316	0.241272068	up	CD82	protein_coding	1.551447735	0.877427674	5.028742853	6.507176145	13.4267595	4.202687694
ENSG00000175274	-1.420945869	0.018193561	0.148625645	down	TP53I11	protein_coding	6.11945658	3.026796963	5.271026749	1.103831584	2.109634379	2.195918148
ENSG00000175264	2.144529247	0.042275243	0.240805893	up	CHST1	protein_coding	1.852493745	0.127842574	1.828378114	2.470293666	10.33840137	4.180228248
ENSG00000121671	1.863854356	0.000209573	0.006943013	up	CRY2	protein_coding	5.121718362	2.079751249	4.238393838	12.35468948	10.4775672	18.94298664
ENSG00000157613	-1.163900037	0.029993156	0.197873553	down	CREB3L1	protein_coding	15.0858156	7.709822436	10.03034396	4.556219645	3.59226612	6.527529439
ENSG00000149091	-1.047301298	0.02666494	0.185503667	down	DGKZ	protein_coding	6.100896409	9.439302172	5.990513452	3.298120093	4.91716718	2.190192361
ENSG00000175224	-1.446451921	0.002357459	0.039460612	down	ATG13	protein_coding	8.874256615	12.63857425	9.136559844	2.851961643	2.86593072	5.548628293
ENSG00000149179	-2.803303573	0.00034442	0.00982248	down	C11orf49	protein_coding	3.59845325	13.22017904	4.191670236	1.717602225	0.385857476	0.882474414
ENSG00000134574	-1.997285396	0.000167755	0.005941832	down	DDB2	protein_coding	9.397843058	15.57181035	10.98055824	1.779189497	4.097280166	3.154484574
ENSG00000134575	-1.602473097	0.007641942	0.087839473	down	ACP2	protein_coding	15.01458283	21.44056476	6.71040205	4.515283461	6.215166151	3.455789833
ENSG00000149187	-1.266228959	0.015431321	0.135638668	down	CELF1	protein_coding	8.189772452	11.14569041	5.770945763	5.152054206	3.535232123	1.717027653
ENSG00000030066	-1.84283757	2.32E-05	0.00121278	down	NUP160	protein_coding	9.641420626	11.69140915	7.545847105	3.471124161	2.061624781	2.489961778
ENSG00000149177	-2.446655485	9.45E-06	0.000579392	down	PTPRJ	protein_coding	9.599717584	13.58868226	6.746384314	0.981158893	3.05626519	1.464084749
ENSG00000149136	-1.292471998	0.001626163	0.030831554	down	SSRP1	protein_coding	23.67901721	38.88723234	27.47952409	16.61178712	12.75578655	7.329200203
ENSG00000134802	2.272936827	0.020567748	0.158981011	up	SLC43A3	protein_coding	1.765998338	0.147654353	0.890235778	2.893300077	3.210533169	7.543810455
ENSG00000186907	-9.307324214	1.31E-09	3.43E-07	down	RTN4RL2	protein_coding	10.15410629	11.08331387	4.583741545	0	0	0
ENSG00000156587	-1.734918189	0.032927045	0.208722254	down	UBE2L6	protein_coding	10.96242494	11.43466581	7.278681779	5.673185465	1.808440941	1.344196916
ENSG00000149131	1.000861279	0.005639337	0.07133712	up	SERPING1	protein_coding	67.86738135	32.57952515	68.18400225	98.80939041	135.5809455	103.3390086
ENSG00000110104	-3.057633605	6.44E-05	0.002798754	down	CCDC86	protein_coding	20.63900897	26.53896762	6.359465094	2.36809387	2.915712877	1.111395689
ENSG00000006118	-3.765032816	1.04E-07	1.47E-05	down	TMEM132A	protein_coding	6.434913778	17.12257086	6.199256024	0.649068116	1.284127377	0.249945569
ENSG00000134780	-3.552888588	0.042503157	0.241378979	down	DAGLA	protein_coding	3.410756988	4.054788063	0.292390296	0	0	0.670814268
ENSG00000124920	-3.132955055	0.031864375	0.204876672	down	MYRF	protein_coding	0.043091046	1.665305146	1.663677057	0.03399146	0.03720173	0.319057976
ENSG00000168496	-3.132336789	0.008541784	0.093750493	down	FEN1	protein_coding	16.34329659	15.61072366	12.41598774	4.541522396	0	0.458372233
ENSG00000149485	-2.069257228	1.24E-05	0.000725487	down	FADS1	protein_coding	20.67881605	31.09847479	15.71400627	6.257485502	2.466223768	7.350247438
ENSG00000167996	-1.215316399	7.80E-07	7.27E-05	down	FTH1	protein_coding	564.0435408	702.4380157	673.0399709	308.1273919	297.4965525	229.5193059
ENSG00000149503	-2.305749431	0.000138238	0.00511088	down	INCENP	protein_coding	17.31926739	11.33211671	8.739046752	4.112107916	1.421200893	1.980684524
ENSG00000162222	-2.483235304	0.029063425	0.194820016	down	TTC9C	protein_coding	3.983772907	11.29580805	4.962656748	2.732621681	0.747674962	0.085498411
ENSG00000168003	-1.931330091	1.67E-06	0.000142829	down	SLC3A2	protein_coding	18.13119436	26.40512084	21.14859537	4.650619883	7.711491832	4.869793347
ENSG00000176485	-2.154647473	0.014948829	0.133193134	down	PLA2G16	protein_coding	10.33853216	15.76775686	5.252030975	1.12621255	0.7012932	5.249097585
ENSG00000133318	-1.547329288	0.021749211	0.163603791	down	RTN3	protein_coding	25.18772837	25.56352656	16.17803786	6.91543103	1.406240803	14.59029208
ENSG00000072518	-1.865482831	0.01416868	0.128152403	down	MARK2	protein_coding	4.187827913	23.0121412	8.190642158	4.974882675	3.744595309	0.959766209
ENSG00000167771	-1.96682894	0.029365504	0.195448416	down	RCOR2	protein_coding	6.891419779	13.07276704	5.703871153	2.209817326	3.91800249	0.414845286
ENSG00000176340	-3.419439615	0.017360719	0.145127922	down	COX8A	protein_coding	24.50835131	37.71078576	13.28040184	6.444298052	0.39182887	0
ENSG00000167770	-2.062747392	0.003455185	0.051968653	down	OTUB1	protein_coding	6.181013276	13.70740254	6.344237443	3.741863468	1.638103156	0.851459066
ENSG00000173457	-1.186737366	0.005446009	0.069380994	down	PPP1R14B	protein_coding	43.19415237	33.17982147	31.47341557	13.1611646	18.48532601	15.78517648
ENSG00000149782	-2.096241446	0.000192161	0.006455612	down	PLCB3	protein_coding	8.869255405	14.82420154	10.45557422	1.389513903	2.881410372	3.752594856
ENSG00000173264	-1.706838535	0.021161997	0.161386951	down	GPR137	protein_coding	7.649275389	6.563103497	4.593450823	3.242132585	1.626318242	0.845333461
ENSG00000173153	-2.600096477	0.01454945	0.130113224	down	ESRRA	protein_coding	15.34041248	3.008266573	1.172809965	0.63899457	1.245705449	1.349520468
ENSG00000162302	-2.456062128	0.021400726	0.162172963	down	RPS6KA4	protein_coding	5.480157862	10.62829502	3.807461324	0.953582323	2.609104772	0.059671468
ENSG00000133895	-1.668094972	0.020800773	0.16014093	down	MEN1	protein_coding	4.552265598	12.30447143	5.726378326	3.818955715	1.263246681	1.979572142
ENSG00000171219	-7.192609654	2.79E-06	0.000210683	down	CDC42BPG	protein_coding	1.003953697	6.51095622	1.805449481	0	0	0.074335497
ENSG00000146670	-4.497200927	3.42E-06	0.000249962	down	CDCA5	protein_coding	8.598447762	9.798994903	2.620835141	0.58577894	0.253066544	0.057877523
ENSG00000149823	1.433649281	0.006480228	0.078446303	up	VPS51	protein_coding	2.515852806	3.327025686	5.367881433	8.384838808	12.82841939	9.174323069
ENSG00000149809	3.820911694	0.027225241	0.187547644	up	TM7SF2	protein_coding	0	0	0.521363585	2.414510733	1.224120301	4.066116787
ENSG00000149798	-8.230875077	5.67E-06	0.00038918	down	CDC42EP2	protein_coding	3.655763767	7.097389759	2.396772162	0	0	0
ENSG00000172922	1.201880916	0.004450836	0.060233242	up	RNASEH2C	protein_coding	5.850684772	6.494554934	6.500853093	12.92907512	16.9801696	13.4568764
ENSG00000254470	-2.272808277	0.001009136	0.022067168	down	AP5B1	protein_coding	6.440996304	10.58218172	4.256919495	1.106718407	0.949722814	2.360936176
ENSG00000172757	-1.014180706	0.021160771	0.161386951	down	CFL1	protein_coding	33.6479114	36.44001803	21.70825478	14.90174465	8.267502287	22.27909523
ENSG00000172638	1.119603333	0.003551061	0.052732883	up	EFEMP2	protein_coding	12.59181532	9.639145349	8.629062286	16.56959274	28.82131125	21.67726118
ENSG00000174851	1.771379197	0.009748026	0.101517037	up	YIF1A	protein_coding	9.256029474	2.907960061	4.222037737	11.13084055	14.08203201	30.86434928
ENSG00000174669	-3.445795705	0.047484237	0.255212209	down	SLC29A2	protein_coding	1.635558684	9.481218929	0.171904711	0.088977645	0.949464737	0
ENSG00000174516	-4.606577882	2.95E-05	0.001462541	down	PELI3	protein_coding	2.969616273	4.416918615	4.811580469	0.277403559	0.202401668	0
ENSG00000174080	1.49889757	0.000342699	0.009815811	up	CTSF	protein_coding	17.42747137	18.65446532	21.95821506	38.6929857	84.44304529	41.02539117
ENSG00000173898	-2.364678128	7.73E-05	0.003211253	down	SPTBN2	protein_coding	3.240341041	5.620609909	3.101170776	0.95356145	0.587035724	0.770739591
ENSG00000173715	-3.580124412	0.001039064	0.022481705	down	C11orf80	protein_coding	4.726395347	6.672499542	4.371539092	0.51425061	0.791463097	0
ENSG00000173621	-3.969468888	9.50E-05	0.003754908	down	LRFN4	protein_coding	5.912676665	13.12841074	19.67543033	1.112535189	1.334684409	0
ENSG00000173156	-1.46441865	0.019584598	0.154788465	down	RHOD	protein_coding	18.91782093	20.91373138	16.5593838	7.557121062	8.3231886	4.489511439
ENSG00000173020	-1.224911816	0.011230852	0.11224833	down	GRK2	protein_coding	8.308910588	16.34447654	11.85613769	3.721975594	7.540927389	4.362740839
ENSG00000110697	-1.047677266	0.043885569	0.245051961	down	PITPNM1	protein_coding	15.29521667	9.376734448	15.32742817	8.06855739	2.864804322	8.418895587
ENSG00000006534	-1.659456509	0.002793821	0.044929786	down	ALDH3B1	protein_coding	4.630368996	13.92424816	7.621299125	2.520272314	2.608388115	3.154176525
ENSG00000110719	-1.879349869	0.001943686	0.034852727	down	TCIRG1	protein_coding	18.65063835	31.0860126	12.41478258	2.705050292	4.123587728	10.10447294
ENSG00000132749	-6.70852023	0.00589417	0.073362271	down	TESMIN	protein_coding	2.787731396	0	0.641290334	0	0	0.03894553
ENSG00000110090	-2.399086282	0.000959956	0.02108815	down	CPT1A	protein_coding	6.776419833	6.874425301	4.002748179	1.990713854	0.393380668	0.934283401
ENSG00000172890	1.270837623	0.037986822	0.227429452	up	NADSYN1	protein_coding	0.52823163	0.66983912	0.85678585	1.287256978	1.368112315	2.318766543
ENSG00000168010	-1.168893354	0.047212903	0.254711249	down	ATG16L2	protein_coding	2.86620217	5.495391026	3.125525697	1.643045471	1.221867655	2.240848172
ENSG00000137478	1.355582224	1.22E-05	0.000719518	up	FCHSD2	protein_coding	14.69580764	10.62739452	11.60840573	29.66927661	32.01184472	32.88437325
ENSG00000181924	-2.177599964	0.0082586	0.091765779	down	COA4	protein_coding	21.10501985	11.08621662	5.870783161	4.36410389	0.972942836	3.034318061
ENSG00000168014	-1.341030248	0.044894086	0.247885168	down	C2CD3	protein_coding	3.72192014	2.81191629	1.651466723	1.155130985	1.580281898	0.487914289
ENSG00000149380	1.304479614	0.01135203	0.112773458	up	P4HA3	protein_coding	4.859646759	2.606374941	4.385392526	9.960879753	10.10877436	9.293031112
ENSG00000158555	-2.929283087	0.007602137	0.087522193	down	GDPD5	protein_coding	3.016154882	2.906562539	4.217562838	0.907541316	0	0.414416441
ENSG00000171533	2.67499874	0.039048928	0.230548356	up	MAP6	protein_coding	0.405389417	0.03455903	0.130832499	2.087993975	0.833786011	0.741575448
ENSG00000149256	-4.114372371	0.005850888	0.073110612	down	TENM4	protein_coding	0.958188655	0.095298693	0.20615933	0.022230789	0.036495512	0.013911162
ENSG00000165490	-5.485202911	0.013571508	0.12511779	down	DDIAS	protein_coding	0	4.705368192	0.753173817	0.113326088	0	0
ENSG00000137500	2.088071272	0.033806686	0.21255698	up	CCDC90B	protein_coding	3.226607107	0.03388481	2.152254322	6.289326702	7.660460455	9.140784882
ENSG00000150687	-1.105980098	0.000277339	0.008358053	down	PRSS23	protein_coding	14.4049417	20.40208298	22.16472639	8.824153964	8.657897508	8.989897261
ENSG00000165323	1.950980433	0.031877639	0.204876672	up	FAT3	protein_coding	0.127306328	0.461241156	0.358931331	0.320098	2.174101508	1.166481255
ENSG00000134627	1.587902606	0.016412218	0.140246267	up	PIWIL4	protein_coding	2.692481349	0.975507841	2.667200787	4.884985916	7.452915223	6.828036683
ENSG00000263465	1.190784725	0.043607803	0.244057359	up	SRSF8	protein_coding	8.987927871	2.814853546	4.504005863	12.1370102	9.074709948	16.07329803
ENSG00000149218	1.547909085	0.0414452	0.238480303	up	ENDOD1	protein_coding	4.680347739	0.711494251	1.915415329	7.874531046	8.010714286	5.525346232
ENSG00000166037	-1.011402123	0.039504619	0.231681831	down	CEP57	protein_coding	6.545761136	13.6189879	8.020186347	6.151875008	4.36424856	3.423054899
ENSG00000082175	7.73675767	0.00458532	0.061646131	up	PGR	protein_coding	0	0	0	0.196393139	0.928545903	0
ENSG00000187151	1.778114861	0.017434798	0.145408309	up	ANGPTL5	protein_coding	1.68433583	1.877687812	2.645938733	6.898773464	9.479842829	4.988514569
ENSG00000110318	1.563164944	0.020305195	0.157874265	up	CEP126	protein_coding	0.805320152	2.497042828	3.744756617	6.529879351	3.88049786	10.4557219
ENSG00000110330	1.224124267	0.000924447	0.020688288	up	BIRC2	protein_coding	6.769820161	7.211116689	7.180852761	18.66410153	15.25435097	15.48881447
ENSG00000152558	-1.402150961	0.004615741	0.061997002	down	TMEM123	protein_coding	18.4203791	23.63357199	20.16423398	8.176676002	11.67063176	3.666386037
ENSG00000137752	-9.105600961	4.36E-08	6.87E-06	down	CASP1	protein_coding	4.18978275	8.897538959	1.416145248	0	0	0
ENSG00000110660	-4.320497737	0.000171301	0.00603762	down	SLC35F2	protein_coding	4.415991756	8.911869063	4.729900091	0	0.320673507	0.611162978
ENSG00000137727	5.980913704	0.045819122	0.251002434	up	ARHGAP20	protein_coding	0	0	0.013125076	0.033967606	1.338322441	0
ENSG00000150764	1.617958521	7.16E-07	6.80E-05	up	DIXDC1	protein_coding	7.31955279	5.852542611	5.275327092	20.60675822	19.82136497	16.15200537
ENSG00000150768	-1.975104097	0.019030405	0.152540039	down	DLAT	protein_coding	3.143657288	11.82690683	11.59515248	3.632041302	2.672887689	0.423209172
ENSG00000150782	-7.603062543	0.004299157	0.058902966	down	IL18	protein_coding	1.517696821	0	5.657941367	0	0	0
ENSG00000109906	1.280721148	0.036655117	0.223133889	up	ZBTB16	protein_coding	2.672294077	2.930748886	6.48683993	4.462846083	14.49711478	10.51709624
ENSG00000204361	8.008454882	5.40E-05	0.002416818	up	NXPE2	protein_coding	0	0	0	3.16576094	5.939565025	2.061867453
ENSG00000137726	1.122007592	0.001301383	0.026438396	up	FXYD6	protein_coding	7.883723761	12.03123805	11.2685429	23.79203674	20.96013678	23.08397188
ENSG00000198851	7.314769885	0.044415253	0.246385472	up	CD3E	protein_coding	0	0	0	0	0	4.552970778
ENSG00000172269	-3.829329324	9.77E-05	0.003829288	down	DPAGT1	protein_coding	4.270910294	2.610555055	1.629448294	0.275021811	0.225746861	0.086048969
ENSG00000172375	-2.194475041	0.048230372	0.257893238	down	C2CD2L	protein_coding	0.832270643	2.967137928	2.445463897	0.853474804	0.474225176	0.024649444
ENSG00000160703	-2.155918169	0.041738067	0.239357998	down	NLRX1	protein_coding	4.469481081	0.417891423	2.460951657	0.56865412	0.485440618	0.597813892
ENSG00000110395	-2.471626639	4.14E-05	0.001964422	down	CBL	protein_coding	4.181373079	2.613280809	4.277528068	0.876134218	0.761463005	0.348300428
ENSG00000076706	-2.103455513	2.72E-07	3.03E-05	down	MCAM	protein_coding	8.1641915	10.45392949	10.58388263	2.461930627	2.060981848	2.264959126
ENSG00000173456	-2.173544356	0.04049966	0.235304828	down	RNF26	protein_coding	14.2010277	10.21052541	11.34139328	1.432836991	6.415196039	0.081510326
ENSG00000137699	-1.210407574	0.021946049	0.164738921	down	TRIM29	protein_coding	6.951077491	5.569922554	6.33325355	1.72904689	1.885863381	4.557614226
ENSG00000181264	-1.806268602	0.044696556	0.247461247	down	TMEM136	protein_coding	3.364727895	8.160293389	2.051160244	1.137511876	2.22311143	0.508436166
ENSG00000023171	-3.029145755	2.45E-09	5.62E-07	down	GRAMD1B	protein_coding	9.018135324	16.88063237	6.224458654	1.797338542	0.799702927	1.324418339
ENSG00000134910	1.554130797	0.000181721	0.006263047	up	STT3A	protein_coding	11.98828695	4.96394702	12.9229279	31.73103926	29.37260174	26.78401572
ENSG00000064309	1.05807988	0.000500605	0.012939051	up	CDON	protein_coding	29.04547911	15.6881171	23.29964023	48.02711071	48.10878568	45.58387322
ENSG00000149418	-5.390272898	4.43E-06	0.00031935	down	ST14	protein_coding	2.398041492	4.548580021	5.546475873	0.222546385	0	0.052222823
ENSG00000166106	-3.974477097	0.010798529	0.109550851	down	ADAMTS15	protein_coding	2.325534063	2.312141015	0.065937714	0.213307944	0.035018022	0.040043941
ENSG00000151503	-1.209118642	0.022079965	0.165139262	down	NCAPD3	protein_coding	6.934660899	10.19629395	5.612611493	4.580679272	3.5528999	1.669995796
ENSG00000151502	1.497041625	0.000733334	0.0173592	up	VPS26B	protein_coding	5.324067267	4.526609175	6.173826585	14.89521182	9.315409556	21.09454047
ENSG00000151632	1.96823206	0.026090243	0.183239174	up	AKR1C2	protein_coding	0.142458559	4.197929873	2.185565796	6.87362978	9.808335972	8.790020076
ENSG00000123243	1.277421455	0.008477385	0.093431942	up	ITIH5	protein_coding	9.270525456	5.167363998	3.196478089	9.273431636	12.30403726	21.16705818
ENSG00000181192	-1.769586138	0.002186022	0.037644901	down	DHTKD1	protein_coding	5.025357621	6.104174277	5.294704171	1.237363799	1.617546148	1.978751529
ENSG00000152457	1.979271473	0.010433365	0.106752222	up	DCLRE1C	protein_coding	0.557745	0.738015014	0.546964595	2.238084543	3.20313598	1.795520699
ENSG00000165997	-1.728719083	0.018590507	0.150327405	down	ARL5B	protein_coding	3.901188834	10.53509155	4.288539992	3.346429927	1.573577339	0.694514193
ENSG00000185875	-2.289779113	0.019605298	0.154794414	down	THNSL1	protein_coding	5.58864024	3.932239144	2.049060593	1.181983918	0.20977533	0.959532329
ENSG00000107968	2.182825259	0.043622382	0.244057359	up	MAP3K8	protein_coding	0.085200847	1.728661659	3.350065266	3.864510866	4.799550027	14.8880727
ENSG00000183621	2.755454791	0.045826098	0.251002434	up	ZNF438	protein_coding	0.071902566	0.156305299	0.43832277	0.879141669	3.072739082	0.638863686
ENSG00000165507	1.545702896	0.016861824	0.142502763	up	C10orf10	protein_coding	6.900353383	2.985139133	11.1754797	24.8193567	27.34121091	9.532111398
ENSG00000188234	3.161520912	0.023981144	0.173160561	up	AGAP4	protein_coding	0	0.319974434	0.484539705	2.507970917	1.944256209	2.811824695
ENSG00000264230	-8.048108332	0.001264249	0.026094462	down	ANXA8L1	protein_coding	0	2.570332033	1.01605526	0	0	0
ENSG00000265763	-8.421534785	0.000329174	0.009615808	down	ZNF488	protein_coding	7.064663644	0	2.460951657	0	0	0
ENSG00000265190	-8.366199445	0.000224332	0.007297153	down	ANXA8	protein_coding	0.588229742	5.877636537	0.01887309	0	0	0
ENSG00000165633	1.826314336	0.017137403	0.144100845	up	VSTM4	protein_coding	5.473007118	0.386282121	2.762263588	11.39589971	13.4386455	5.789093171
ENSG00000072401	-2.165218862	0.031295606	0.202223184	down	UBE2D1	protein_coding	4.268559986	14.54060758	1.046222133	1.041390678	2.336473532	1.042658767
ENSG00000151150	1.70477395	0.021140099	0.161386951	up	ANK3	protein_coding	0.191650347	3.7929675	2.60679864	8.947925988	5.677250634	6.846829205
ENSG00000170312	-2.486609106	0.003101656	0.048626504	down	CDK1	protein_coding	12.79993715	13.1207914	10.39597131	4.61751196	1.516081689	0.288945916
ENSG00000138311	1.583351327	0.042125334	0.240464748	up	ZNF365	protein_coding	0.557956147	1.274170431	0.566889558	3.494380508	1.138562365	2.503794542
ENSG00000183230	6.898915293	0.036919892	0.224033776	up	CTNNA3	protein_coding	0	0	0	0.032599568	0.838442004	0
ENSG00000138347	-6.739038487	3.14E-21	2.25E-17	down	MYPN	protein_coding	7.952678427	7.840968981	11.13981488	0.051420509	0.056276838	0.160884758
ENSG00000099282	-2.222892962	0.030574462	0.19979091	down	TSPAN15	protein_coding	6.609248009	5.041229863	1.55506847	1.509189982	0.600626568	0.686830775
ENSG00000148730	-1.060571907	0.01494321	0.133193134	down	EIF4EBP2	protein_coding	17.566326	14.58226275	13.82704187	6.586577197	4.489429092	10.98751783
ENSG00000107736	1.472864381	0.003407393	0.051768746	up	CDH23	protein_coding	1.800856884	2.363647018	1.014960294	4.315309835	3.24513456	6.78023375
ENSG00000214688	3.237393769	1.57E-07	2.02E-05	up	C10orf105	protein_coding	0.684145702	2.073107419	4.075810873	21.9058524	25.81376224	17.08489812
ENSG00000122863	1.077814066	0.003728999	0.054256689	up	CHST3	protein_coding	23.94600973	14.70426216	35.62201043	46.98019639	49.65005846	60.32859901
ENSG00000122884	1.142526394	4.46E-05	0.002069395	up	P4HA1	protein_coding	49.10122328	43.77361989	39.94013944	116.6668663	89.85498708	86.51969301
ENSG00000148660	-1.492276597	0.047337762	0.254711249	down	CAMK2G	protein_coding	11.01885086	2.196950129	2.813760656	1.552778011	1.875230559	2.278393947
ENSG00000122861	-3.75675404	0.003209881	0.049725418	down	PLAU	protein_coding	11.44030762	1.356518056	13.34586597	1.517747485	0	0.385032676
ENSG00000156110	1.219215957	0.03415459	0.213950913	up	ADK	protein_coding	7.082414055	9.007240128	2.995806728	11.55368009	17.59464225	15.12559269
ENSG00000165644	-2.986631134	0.017634177	0.146390202	down	COMTD1	protein_coding	7.767297461	23.92031663	1.716435903	0.919060229	3.143310717	0.143778025
ENSG00000165655	2.007626069	0.010851235	0.109930062	up	ZNF503	protein_coding	2.429166004	0.996347043	4.554267871	6.941691837	5.994735874	19.41153682
ENSG00000188199	7.0865231	0.031106377	0.201475173	up	NUTM2B	protein_coding	0	0	0	0.023820787	2.150816546	0
ENSG00000108219	-2.205501745	0.012737091	0.120285435	down	TSPAN14	protein_coding	1.440736414	4.996194726	1.003751302	0.372066627	1.099455864	0.139694883
ENSG00000173267	-3.385302493	0.021281747	0.161527331	down	SNCG	protein_coding	25.2188016	1.604542207	25.04763306	0.291121724	0	4.736488572
ENSG00000214562	-7.620023885	0.000133232	0.004964194	down	NUTM2D	protein_coding	0.812591642	1.08215033	0.843452866	0	0	0
ENSG00000198682	1.049939397	0.003413958	0.051768746	up	PAPSS2	protein_coding	25.73642555	56.79106567	43.37977288	73.56008306	86.50809895	100.5375672
ENSG00000119922	-5.148643859	0.000188039	0.006392704	down	IFIT2	protein_coding	1.421447633	11.33004426	7.1374199	0.5311321	0	0
ENSG00000119917	-2.240395359	0.001549861	0.0296244	down	IFIT3	protein_coding	14.06204478	12.4632951	9.812112554	4.079490194	0.978236396	2.581469078
ENSG00000138182	-1.973039323	0.000346849	0.009872135	down	KIF20B	protein_coding	4.769388205	6.814600753	4.149600575	1.271740033	1.536831642	1.193708077
ENSG00000165338	1.701377408	0.001817617	0.03313052	up	HECTD2	protein_coding	2.284459695	2.406041526	1.433104835	5.898563028	3.40555264	10.58156468
ENSG00000119938	1.552224014	1.98E-05	0.001048554	up	PPP1R3C	protein_coding	69.04401182	48.09261386	72.76772745	126.2833906	163.0815356	268.0309479
ENSG00000138160	-1.865781904	0.011265783	0.112383628	down	KIF11	protein_coding	8.58558065	5.992528609	8.293305811	4.158148695	0.85839547	1.215308899
ENSG00000152804	-4.884315058	0.049431862	0.261371199	down	HHEX	protein_coding	2.12639381	0	1.888841311	0.047924593	0	0.089968031
ENSG00000138180	-4.305116102	0.000159617	0.005709664	down	CEP55	protein_coding	16.55507676	13.2534565	4.459957635	1.479787181	0	0.208348467
ENSG00000138207	2.122447321	0.007734113	0.088384267	up	RBP4	protein_coding	9.422337551	1.53428735	15.7473732	18.79031006	39.75886738	58.47766805
ENSG00000119969	-2.27180741	0.000399959	0.010928392	down	HELLS	protein_coding	3.703587957	9.464079461	2.746138802	1.252070128	1.292015931	0.738725483
ENSG00000107438	-2.627528422	0.003357349	0.05139933	down	PDLIM1	protein_coding	19.7321965	16.18484709	17.95978119	3.080637345	5.412278463	0.202920303
ENSG00000138185	3.88218481	0.021220866	0.161422129	up	ENTPD1	protein_coding	0.131960538	0	0.040222006	1.023593722	1.424066218	0.130276289
ENSG00000171314	1.037671756	0.000380373	0.010598261	up	PGAM1	protein_coding	44.62339613	42.42053587	40.56736976	101.5481624	70.08701598	90.23078832
ENSG00000095713	1.892284545	8.07E-11	4.13E-08	up	CRTAC1	protein_coding	138.4652486	249.0364715	169.9504262	599.6326936	753.4773235	715.8421745
ENSG00000099194	-1.717248327	1.85E-06	0.000153663	down	SCD	protein_coding	112.3494961	174.0152258	93.88241426	52.67370362	34.82614754	28.04663607
ENSG00000055950	-1.502107066	0.024461342	0.175651069	down	MRPL43	protein_coding	16.35795454	15.24432355	3.795086379	3.759324165	4.781562388	3.941924234
ENSG00000138111	7.250677583	0.002160494	0.037326953	up	MFSD13A	protein_coding	0	0	0.026521884	1.166853741	0	5.540714118
ENSG00000148700	-2.099198438	0.000133213	0.004964194	down	ADD3	protein_coding	20.05206035	26.2730465	8.163542127	6.475058686	3.037108047	3.160434853
ENSG00000119927	2.869459527	0.042953674	0.242393401	up	GPAM	protein_coding	0	0.045334061	0.514872839	1.20910894	1.620368983	1.34337461
ENSG00000099204	-1.240793373	0.003302216	0.05076787	down	ABLIM1	protein_coding	9.246829529	8.671109435	5.722192527	3.211884748	2.716920985	4.073443659
ENSG00000107518	1.694988433	0.039139707	0.230713506	up	ATRNL1	protein_coding	0.21861337	2.104600574	1.06614518	2.15560662	4.206097859	4.578533918
ENSG00000170370	-7.326513687	0.010876511	0.110030717	down	EMX2	protein_coding	0	4.361853821	0.430025274	0	0	0
ENSG00000198873	1.425079496	0.003203938	0.049687015	up	GRK5	protein_coding	3.046167622	2.254942118	2.257747363	5.912183156	8.712538838	5.679231971
ENSG00000107651	1.147330302	0.032530745	0.207446015	up	SEC23IP	protein_coding	2.066967997	1.752094914	3.32840036	4.676104921	6.969543346	4.244805388
ENSG00000107679	1.162394921	0.003437063	0.051939205	up	PLEKHA1	protein_coding	1.995417617	1.603479321	1.922099072	5.367890059	2.898775664	4.091433689
ENSG00000166033	1.879172986	4.80E-07	4.93E-05	up	HTRA1	protein_coding	469.6192312	373.641452	697.2247509	2657.530569	1896.614379	1113.236622
ENSG00000182022	-1.612588046	0.025945062	0.182767311	down	CHST15	protein_coding	4.634424278	2.306628031	4.837042912	1.93866458	1.273055229	0.623900979
ENSG00000107938	1.655775401	0.019939498	0.156216327	up	EDRF1	protein_coding	2.358234189	0.746708973	0.821482894	2.626225585	4.337046003	5.429055236
ENSG00000186766	5.981432852	0.026639115	0.185413925	up	FOXI2	protein_coding	0	0	0.05813874	0.150462663	4.384415248	0
ENSG00000132334	1.835360855	0.017495427	0.145575346	up	PTPRE	protein_coding	2.635246648	0.217668056	1.489932637	5.676195593	3.536399419	6.328792548
ENSG00000148773	-2.356042337	2.57E-06	0.000196902	down	MKI67	protein_coding	19.33272878	20.20601451	13.35527931	3.656649797	1.302975555	5.374583547
ENSG00000171798	-3.847319666	0.011576676	0.11413568	down	KNDC1	protein_coding	0.096057686	2.5057785	2.201758126	0.060618458	0.273666827	0
ENSG00000148803	-3.897969612	0.020403898	0.158212931	down	FUOM	protein_coding	13.26157154	1.385160355	2.476284689	0.942442342	0.154717475	0
ENSG00000148824	2.687653394	0.011351493	0.112773458	up	MTG1	protein_coding	0.636842521	0.271450839	0.685100095	3.102810173	0.776194334	6.490550824
ENSG00000171840	6.162192383	0.009575701	0.100519928	up	NINJ2	protein_coding	0	0.217107653	0	0	0.776004833	13.19977743
ENSG00000006831	-1.40683556	0.000603805	0.014933761	down	ADIPOR2	protein_coding	15.71100428	22.05027767	14.55721149	6.608383899	4.731543591	8.386480692
ENSG00000118971	1.199346789	0.014249879	0.128320472	up	CCND2	protein_coding	21.71278168	5.156466024	14.20316741	35.10072976	32.97538046	26.31316643
ENSG00000111247	-7.313689579	0.000257763	0.008020852	down	RAD51AP1	protein_coding	0.119940676	7.648164524	3.948297733	0.047306332	0	0
ENSG00000185652	6.117145316	0.011931076	0.115720954	up	NTF3	protein_coding	0.052553657	0	0	3.026276315	0.068056608	0.778243504
ENSG00000111319	-3.215180805	9.96E-06	0.000602675	down	SCNN1A	protein_coding	9.215734525	25.84127907	14.8327202	2.965517688	2.062302838	0.309284246
ENSG00000111321	-1.10196085	0.047118623	0.254653962	down	LTBR	protein_coding	12.92209905	12.46114959	13.56580007	2.948163743	4.175597982	11.06907633
ENSG00000111639	1.104706248	0.027627228	0.189195771	up	MRPL51	protein_coding	13.94582953	10.03370509	21.70587922	27.54119127	38.1688309	32.9549244
ENSG00000010292	-1.58528949	0.000389771	0.010770319	down	NCAPD2	protein_coding	9.482820111	20.32290959	14.87724375	6.00664254	3.919859161	4.937701297
ENSG00000110811	1.586129308	0.000515176	0.013196779	up	P3H3	protein_coding	14.57022442	8.697518507	17.27640481	23.27613413	38.16844117	60.53239206
ENSG00000111665	-5.905492611	0.029699657	0.196604327	down	CDCA3	protein_coding	0.8955132	0	1.091821468	0.021406262	0	0
ENSG00000111676	-1.153494655	0.000624172	0.015279427	down	ATN1	protein_coding	42.97377206	80.11299761	50.54821577	25.74185668	23.94566448	28.33652911
ENSG00000139182	-1.70672329	0.003650294	0.053820516	down	CLSTN3	protein_coding	3.508295353	7.675079703	4.522558792	1.568806134	1.909887497	1.323637459
ENSG00000166532	-2.031079379	6.38E-06	0.000425951	down	RIMKLB	protein_coding	7.048153317	8.460422523	5.859000813	1.558425019	1.567315482	2.108544182
ENSG00000003056	-1.248848795	0.010461267	0.106767379	down	M6PR	protein_coding	11.04737145	19.18870671	11.31503481	4.901897883	7.10053668	5.473233882
ENSG00000175899	1.114295443	0.019617724	0.154794414	up	A2M	protein_coding	34.14587428	50.32109217	41.30883139	30.42299543	109.8464987	132.0528186
ENSG00000173391	-3.587697089	0.022778343	0.168257122	down	OLR1	protein_coding	42.60389336	42.54372542	26.52224838	3.641767387	0	5.647649719
ENSG00000165685	-9.377243643	1.28E-07	1.77E-05	down	TMEM52B	protein_coding	0.483647284	13.82718757	4.23489646	0	0	0
ENSG00000111215	3.984266025	0.044170286	0.245780744	up	PRR4	protein_coding	0	0	0.27813796	0.959758864	2.626004459	1.126086974
ENSG00000226761	7.157742575	0.023542594	0.17125685	up	TAS2R46	protein_coding	0	0	0	0	11.74854629	0.732804125
ENSG00000013588	-1.323805069	0.000145229	0.005314555	down	GPRC5A	protein_coding	14.64973041	19.0709009	18.63675191	5.663363829	6.42576135	8.855295348
ENSG00000134531	1.014468991	0.027246378	0.187547644	up	EMP1	protein_coding	8.044028491	4.056073984	11.38229389	18.0016828	17.43763451	12.08593892
ENSG00000197837	2.45204829	0.000331985	0.009620868	up	HIST4H4	protein_coding	3.570305466	1.293550642	1.741185346	11.92259022	15.48879158	8.811841693
ENSG00000182993	1.503075955	1.28E-06	0.000111531	up	C12orf60	protein_coding	115.2712833	66.06305597	131.3318893	270.4842518	316.5474841	299.5950205
ENSG00000111341	1.433898917	1.36E-06	0.000117461	up	MGP	protein_coding	427.834164	364.2683049	592.1390994	942.6276167	1497.795775	1300.090041
ENSG00000111348	1.323608552	0.013978895	0.127238102	up	ARHGDIB	protein_coding	10.07125082	6.345905908	16.28302362	19.63095742	27.59653345	35.01562623
ENSG00000151491	1.136374706	7.54E-05	0.003180534	up	EPS8	protein_coding	12.84140981	15.27541435	15.82233144	28.47629059	34.70093356	33.45250832
ENSG00000008394	-4.441797339	1.23E-05	0.000723073	down	MGST1	protein_coding	2.1237399	6.663570812	4.198171832	0.260235692	0	0.335868557
ENSG00000134532	1.108554508	5.41E-05	0.002416818	up	SOX5	protein_coding	19.99346951	29.75085917	23.46061083	46.64691828	55.53906332	55.60981221
ENSG00000133703	-1.616053239	0.005267572	0.068136453	down	KRAS	protein_coding	8.760547803	3.044621158	7.133456967	2.402956934	1.87720479	1.897743907
ENSG00000123095	1.256233237	0.013181447	0.123235068	up	BHLHE41	protein_coding	31.4346345	32.99860356	13.52526065	55.63131158	30.2917064	100.1777392
ENSG00000111790	1.123818146	0.011676564	0.114362289	up	FGFR1OP2	protein_coding	10.89320866	5.547716849	5.027413886	13.65943196	15.93649584	17.19653559
ENSG00000123106	1.848440359	0.017870838	0.147068922	up	CCDC91	protein_coding	0.631125132	1.032665998	1.067337759	2.344711497	1.476417424	6.029708795
ENSG00000133687	1.184469382	0.00541814	0.069210351	up	TMTC1	protein_coding	8.259254604	3.32657105	6.574756197	10.55816173	18.13378444	12.63431217
ENSG00000170456	-2.258190741	8.70E-05	0.003526839	down	DENND5B	protein_coding	3.567222355	12.87519409	7.466409829	1.711895268	2.213157551	1.064542155
ENSG00000174718	-2.295746344	0.003996892	0.056488657	down	KIAA1551	protein_coding	10.98711457	8.028344398	2.518716998	2.512687986	1.434779927	0.410176248
ENSG00000057294	-4.74490025	1.06E-05	0.00063722	down	PKP2	protein_coding	6.556104157	17.58217492	2.376741896	0.171815415	0.817983797	0
ENSG00000139174	-1.707239094	0.044105197	0.245675778	down	PRICKLE1	protein_coding	5.524557424	2.021810085	1.406087572	0.36682914	1.421217049	0.964099037
ENSG00000189079	-1.419039347	0.04605869	0.251770016	down	ARID2	protein_coding	2.833555205	9.221247892	5.590765907	3.272956851	0.524204799	2.791145588
ENSG00000111371	-2.540504325	1.43E-07	1.93E-05	down	SLC38A1	protein_coding	14.4596599	51.03441106	21.55120361	5.002293865	3.967193956	5.988286531
ENSG00000061273	-1.939393606	0.001985068	0.035461769	down	HDAC7	protein_coding	6.613312393	2.082553992	9.81505256	1.487023651	1.860910866	1.487308937
ENSG00000111424	-1.860653039	0.002320248	0.039111576	down	VDR	protein_coding	5.109865984	10.85339296	6.62557235	2.345973853	2.730924306	1.121032747
ENSG00000134291	-1.929810749	8.92E-06	0.000556583	down	TMEM106C	protein_coding	25.03025577	40.6890356	28.76799373	9.889705174	9.546980902	5.295168802
ENSG00000139219	1.756397201	1.74E-05	0.000954085	up	COL2A1	protein_coding	1899.434245	3529.655914	1217.241311	5542.921999	6455.818093	10455.84835
ENSG00000177875	4.166174469	0.030384795	0.199118268	up	CCDC184	protein_coding	0	0	0.399130017	0.723062038	5.087253197	1.842175116
ENSG00000134285	-2.0782183	0.010778453	0.109424566	down	FKBP11	protein_coding	2.290075699	5.381922218	4.244732029	1.562359127	0.681293733	0.549935716
ENSG00000134287	-1.385185049	0.021222875	0.161422129	down	ARF3	protein_coding	20.45592788	36.71228783	12.99354923	6.60448219	4.011271686	16.25881684
ENSG00000123416	-1.51337062	2.25E-08	3.89E-06	down	TUBA1B	protein_coding	84.38514534	97.10094233	77.65975705	26.68034758	31.01587533	33.11561116
ENSG00000167553	-2.513244164	2.76E-09	6.10E-07	down	TUBA1C	protein_coding	22.69095779	31.3482636	19.48674093	5.5918924	3.989445708	3.237566919
ENSG00000135451	-3.740720617	0.001341748	0.026835676	down	TROAP	protein_coding	5.315216263	13.9440877	6.811495937	1.683239206	0	0.229812118
ENSG00000178401	1.747823941	0.040862012	0.236574982	up	DNAJC22	protein_coding	0.58223699	0.488513905	1.102168121	2.07887042	2.658816401	2.632005228
ENSG00000139644	-1.085934909	0.000253113	0.007944098	down	TMBIM6	protein_coding	59.2190511	55.88504017	65.66993403	23.0829816	25.24160824	36.90674511
ENSG00000167566	-1.275526486	0.041926484	0.239902437	down	NCKAP5L	protein_coding	7.31940571	7.859458068	4.820301602	2.168898829	4.935736058	1.151290536
ENSG00000161800	-3.952333343	0.000164615	0.005845044	down	RACGAP1	protein_coding	4.376137281	7.184342402	6.669305137	0.836036884	0.309917687	0
ENSG00000050405	-1.839655346	2.89E-07	3.18E-05	down	LIMA1	protein_coding	41.50192328	61.30732449	32.87943612	10.72746148	15.84980966	11.3278966
ENSG00000066084	-1.349956213	0.008831148	0.095826641	down	DIP2B	protein_coding	5.241295261	7.467111906	5.117620346	3.608914718	1.687273129	1.666331936
ENSG00000110911	-1.085988083	0.030595045	0.19979091	down	SLC11A2	protein_coding	3.388852193	6.518136236	5.026624661	2.95656146	1.840355146	2.220121222
ENSG00000110925	-1.451109435	0.027780736	0.189734899	down	CSRNP2	protein_coding	7.303561584	15.68555056	3.683428216	4.280454187	2.355018875	3.083942409
ENSG00000183283	-1.130968025	0.003947412	0.056120544	down	DAZAP2	protein_coding	18.549827	30.29672711	23.38312014	12.62672114	12.89486866	7.412433283
ENSG00000135480	-3.833051588	2.29E-07	2.63E-05	down	KRT7	protein_coding	36.35524092	96.73803568	41.49165696	9.401674021	0.776573613	1.998068419
ENSG00000205426	-3.958934026	0.02489068	0.177728623	down	KRT81	protein_coding	31.88960812	87.82088987	48.81844277	9.974352454	0.823876568	0
ENSG00000170421	-2.129560318	6.21E-07	6.02E-05	down	KRT8	protein_coding	25.86089011	65.91036236	34.62856899	12.20471736	9.44062151	7.197050252
ENSG00000111057	-3.710853393	1.51E-22	2.17E-18	down	KRT18	protein_coding	86.90357974	139.5533992	85.37926874	9.965053804	5.24731671	8.541790783
ENSG00000123364	-9.249532829	8.81E-08	1.28E-05	down	HOXC13	protein_coding	5.254866844	17.89189278	1.312236707	0	0	0
ENSG00000197757	-4.615055341	3.52E-06	0.000255982	down	HOXC6	protein_coding	3.380090886	6.845392042	4.517306177	0.341835019	0.168353591	0.064172113
ENSG00000161642	1.348315403	0.01094526	0.110492438	up	ZNF385A	protein_coding	7.817385412	11.32920868	4.236026256	25.73214451	15.31016771	18.22213467
ENSG00000123411	-2.617985539	0.009678773	0.101067398	down	IKZF4	protein_coding	2.79408218	7.184196847	1.291204365	0.533238529	1.19637878	0.100103971
ENSG00000170515	-1.209977	0.021746843	0.163603791	down	PA2G4	protein_coding	18.27105782	10.07608347	13.99662202	3.571297717	7.014511147	7.781819828
ENSG00000196465	1.973842494	0.048580356	0.25896886	up	MYL6B	protein_coding	0.376567352	0.545733629	2.840779421	5.606765606	5.729911111	3.624670911
ENSG00000062485	-1.297345082	0.009450488	0.099540878	down	CS	protein_coding	10.73493407	7.39671735	14.54890633	2.967589299	4.096025512	6.280687653
ENSG00000176422	2.250531885	0.036477229	0.222635475	up	SPRYD4	protein_coding	0.085390551	0.495003032	0.347030942	1.01037793	2.985664018	0.400428268
ENSG00000110955	-1.083857694	0.003407821	0.051768746	down	ATP5B	protein_coding	91.23647563	157.0206325	72.37232767	46.06911436	54.92590283	50.1885616
ENSG00000198056	-6.552352944	4.22E-09	9.04E-07	down	PRIM1	protein_coding	4.721095348	9.305071879	11.89577781	0.099310297	0.081517127	0.093216774
ENSG00000166881	-2.452823513	0.027592941	0.189195771	down	NEMP1	protein_coding	5.18692994	8.17919232	3.669870446	2.649999929	0.0348033	0.39798402
ENSG00000182379	-1.336245238	0.039748952	0.232165601	down	NXPH4	protein_coding	20.62036841	30.50413019	12.52681625	6.416322805	4.342739607	14.47543777
ENSG00000139269	-7.785973248	2.57E-06	0.000196902	down	INHBE	protein_coding	1.577289509	7.742426163	4.621528452	0	0	0.075346361
ENSG00000166986	-1.052038876	0.013954257	0.127094483	down	MARS	protein_coding	10.54271376	19.61259347	9.726851897	5.940283279	6.359971315	6.9172205
ENSG00000155980	5.21383069	0.039744265	0.232165601	up	KIF5A	protein_coding	0	0.071016846	0	0.966375952	1.427819147	0
ENSG00000135454	-8.304071976	0.00046211	0.012208037	down	B4GALNT1	protein_coding	1.226772959	0	2.605785873	0	0	0
ENSG00000111110	-3.707136249	4.51E-05	0.002086017	down	PPM1H	protein_coding	3.214471255	3.43093414	4.859186155	0.308392006	0.534402875	0.032163285
ENSG00000156076	1.689848021	0.012247914	0.118023634	up	WIF1	protein_coding	7.644293383	4.412566359	19.11394547	13.5420368	40.26835892	47.19902246
ENSG00000090376	1.333950019	0.010583262	0.107671551	up	IRAK3	protein_coding	1.686770665	2.133401714	1.579791238	2.782107882	5.75875638	5.063849378
ENSG00000155974	7.455863476	0.008252863	0.091765779	up	GRIP1	protein_coding	0	0	0	1.081459237	1.152448696	0
ENSG00000166226	-2.321384116	0.003896889	0.055457221	down	CCT2	protein_coding	10.96757857	24.07333061	11.42446415	3.527813325	5.377810451	0.367928031
ENSG00000166268	6.868205943	0.011755062	0.11471466	up	MYRFL	protein_coding	0	0	0	0.103016115	2.142160902	0.451244311
ENSG00000177425	-1.804769362	0.012843711	0.120973763	down	PAWR	protein_coding	6.744627704	6.878375346	3.614654568	0.425213701	1.157755583	3.368210939
ENSG00000139304	-6.788339285	0.028076573	0.190702387	down	PTPRQ	protein_coding	0	0.518265986	0.345799316	0	0	0
ENSG00000072041	-6.013943231	5.57E-05	0.00248106	down	SLC6A15	protein_coding	0.97832035	2.253310909	1.246030186	0	0	0.077611643
ENSG00000070961	-1.237444801	0.001704422	0.031629929	down	ATP2B1	protein_coding	14.25286402	16.69787243	11.23021445	7.763072203	6.089671976	3.996341469
ENSG00000139329	1.692386066	3.52E-08	5.73E-06	up	LUM	protein_coding	259.6854401	231.6307695	403.1330071	973.6686404	1158.65777	758.9931025
ENSG00000011465	1.658068754	2.43E-07	2.77E-05	up	DCN	protein_coding	176.1514478	201.0503057	306.113116	503.5834102	882.089472	770.9467882
ENSG00000198015	-1.451314247	0.00573271	0.072136601	down	MRPL42	protein_coding	3.228476976	5.587452792	2.584201905	1.779010115	0.908881401	1.468916218
ENSG00000180263	-1.312980708	0.004475426	0.060444806	down	FGD6	protein_coding	8.125347911	6.197641014	4.683256668	2.650548714	1.898754957	3.098585345
ENSG00000139343	-3.820460957	0.007498709	0.086871375	down	SNRPF	protein_coding	1.915661106	0.876706817	3.933640769	0.318132361	0.065283351	0.074653066
ENSG00000084110	8.190734901	0.001368597	0.027186524	up	HAL	protein_coding	0	0	0	0	1.351147164	3.266717185
ENSG00000139350	-1.84169495	0.048682222	0.259319152	down	NEDD1	protein_coding	6.496387989	16.18943021	2.451577653	3.551928563	3.071330804	0.356304045
ENSG00000120802	-2.402293945	1.46E-07	1.96E-05	down	TMPO	protein_coding	13.46057374	33.50426124	17.47782587	5.478032484	3.375300437	3.304568818
ENSG00000075188	-2.732079807	0.008175168	0.091333946	down	NUP37	protein_coding	10.19179753	3.883565995	2.865472348	1.316828373	0.113778486	1.105921461
ENSG00000185480	-3.785102367	0.012736928	0.120285435	down	PARPBP	protein_coding	2.651030187	4.91958164	2.581795016	0.714071382	0	0
ENSG00000204954	-3.400495085	0.009088248	0.097219178	down	C12orf73	protein_coding	1.486474078	7.468054472	4.047534185	0.703544167	0	0.51362563
ENSG00000111727	1.317060869	0.029261861	0.195147094	up	HCFC2	protein_coding	2.717923369	1.280143399	3.424185504	4.734614372	4.898236917	8.955292699
ENSG00000198431	-2.334958764	7.70E-08	1.13E-05	down	TXNRD1	protein_coding	26.45923859	38.61072541	34.82459378	9.939816311	6.278374227	3.522004323
ENSG00000074590	1.112996649	0.021260286	0.161449872	up	NUAK1	protein_coding	5.078447055	3.648201662	3.856474186	5.922701439	13.15310476	8.168758314
ENSG00000075035	1.073567837	0.006382233	0.077456114	up	WSCD2	protein_coding	11.93169188	10.95147027	9.76949392	14.24727904	31.63003748	22.8659027
ENSG00000084112	-1.726695638	0.002434324	0.040510885	down	SSH1	protein_coding	7.36576179	2.202230592	4.078506385	1.148746258	1.776531668	1.203276774
ENSG00000076248	-2.127094988	0.001331472	0.026774613	down	UNG	protein_coding	15.65714091	37.84693009	14.93635638	8.48528532	2.321666194	4.778784985
ENSG00000111199	1.422765456	0.000389215	0.010770319	up	TRPV4	protein_coding	50.07365288	34.24375078	28.13694608	80.31895289	68.65010676	152.5339877
ENSG00000139436	-1.170274604	0.038629829	0.228985494	down	GIT2	protein_coding	3.239815367	5.745929917	1.919767634	1.554841961	1.921732247	1.358788332
ENSG00000111231	-1.73769015	0.023048207	0.169137347	down	GPN3	protein_coding	4.019838339	23.64540786	9.081338369	3.590650848	3.904246283	3.501645917
ENSG00000111237	-1.533493433	0.021656757	0.163250748	down	VPS29	protein_coding	14.28459462	22.64031874	12.40669119	2.336529118	10.76498265	3.961843542
ENSG00000151164	7.275542064	0.005393324	0.069077885	up	RAD9B	protein_coding	0	0	0	0.03807728	1.000162303	2.930755328
ENSG00000196850	-1.635493484	0.005841151	0.073052578	down	PPTC7	protein_coding	4.855414537	3.791958675	6.199330656	1.255418711	1.746590798	1.797541331
ENSG00000186298	-1.73906491	0.005274347	0.068162614	down	PPP1CC	protein_coding	10.15141689	21.43989948	9.099748265	6.868775258	1.467060397	3.815759679
ENSG00000111331	-2.245669338	2.56E-05	0.001311499	down	OAS3	protein_coding	6.042460378	6.27804499	9.758503977	1.52526943	0.938993123	2.202586633
ENSG00000135111	-2.610782149	0.015268446	0.134997698	down	TBX3	protein_coding	4.66657926	8.145441287	5.453799756	1.342291325	1.636000778	0
ENSG00000135116	-7.10741209	0.013359563	0.124201507	down	HRK	protein_coding	1.052093079	0	0.900637204	0	0	0
ENSG00000135108	-1.117344936	0.030636143	0.199943341	down	FBXO21	protein_coding	11.45729469	7.422338606	5.033104756	4.405731469	3.945128616	2.647965403
ENSG00000111445	-4.592465741	4.46E-07	4.67E-05	down	RFC5	protein_coding	8.734922467	17.58565309	6.33227327	0.968374736	0.122288235	0.20975926
ENSG00000111707	-1.133498034	0.003761515	0.054339301	down	SUDS3	protein_coding	12.28624905	19.20215098	15.07746198	6.94680812	8.353933729	5.906163418
ENSG00000122966	-2.945615265	0.001518095	0.029230966	down	CIT	protein_coding	4.046715009	6.872876713	5.372054713	1.015273261	0.015015664	1.081758471
ENSG00000135127	-8.575047326	5.27E-07	5.25E-05	down	BICDL1	protein_coding	1.790274251	3.648548747	1.330098598	0	0	0
ENSG00000111737	-2.259669695	0.005464026	0.069548757	down	RAB35	protein_coding	8.085945914	18.24092944	6.719585057	1.173389924	4.939264976	0.790743387
ENSG00000089159	-1.726607358	0.000473882	0.012394302	down	PXN	protein_coding	12.74940448	39.42721548	14.4661732	6.131585466	6.231339616	7.765169719
ENSG00000257218	-2.803020991	0.000441102	0.011783244	down	GATC	protein_coding	11.72559796	13.8760365	8.078510686	2.298689762	2.291162167	0.205490076
ENSG00000022840	-1.220901811	0.003130713	0.048845177	down	RNF10	protein_coding	22.70827428	24.25905309	14.46012061	10.11313497	10.3512822	5.841605546
ENSG00000135114	-6.749762023	5.58E-09	1.18E-06	down	OASL	protein_coding	5.016057537	12.26321808	11.51336325	0	0.282424278	0
ENSG00000139725	-2.968139601	3.55E-06	0.000257159	down	RHOF	protein_coding	12.68233422	14.31526586	8.76004827	1.624946858	0.449959767	2.499192843
ENSG00000176383	-6.286503992	0.01525065	0.134960254	down	B3GNT4	protein_coding	0	2.27532524	0.917216097	0	0	0.048436946
ENSG00000184445	-2.116665665	0.000242049	0.0076649	down	KNTC1	protein_coding	9.332930863	20.86748661	9.826422422	2.959793228	1.157737542	5.115069855
ENSG00000139726	-1.464117987	0.010081619	0.103670843	down	DENR	protein_coding	7.378498175	13.9881441	13.1539793	5.854211476	3.05541053	3.557460742
ENSG00000130787	-1.119026823	0.048369544	0.258421271	down	HIP1R	protein_coding	4.989630082	6.260721965	6.452114877	1.942423829	1.818180854	4.414159459
ENSG00000139722	-1.432093919	0.049388913	0.261273054	down	VPS37B	protein_coding	6.468072457	8.925593589	4.71272449	3.638622177	3.170239803	0.610567522
ENSG00000051825	-1.728931855	0.016893023	0.142547307	down	MPHOSPH9	protein_coding	2.813798486	8.371455351	2.849774376	0.833820009	2.583469507	0.815728195
ENSG00000111328	1.109091245	0.004793171	0.064020517	up	CDK2AP1	protein_coding	14.17400961	8.701580016	13.14086602	23.83698826	27.27792672	26.74723302
ENSG00000179195	-1.223675515	0.014238011	0.128320472	down	ZNF664	protein_coding	12.24329451	23.70459435	8.791109326	5.057972104	5.640110839	8.456143502
ENSG00000073060	-2.369094207	5.83E-10	1.95E-07	down	SCARB1	protein_coding	24.11740343	20.247301	17.4565115	5.205554285	2.797266357	3.932396766
ENSG00000132341	-1.236567052	2.62E-05	0.001321008	down	RAN	protein_coding	35.64062673	40.36285504	34.47984537	15.02274579	14.12216216	17.74980686
ENSG00000177169	-1.940617537	8.56E-06	0.000538848	down	ULK1	protein_coding	12.2392618	22.4422195	18.90481843	4.008204309	6.606240937	3.344237543
ENSG00000112787	-1.218933661	0.007353671	0.085554271	down	FBRSL1	protein_coding	8.929764329	5.324558784	10.45541034	3.885927337	4.096465425	2.63497821
ENSG00000177084	-1.521265012	0.000944823	0.020988113	down	POLE	protein_coding	5.791100384	8.807598285	7.922044753	1.908875571	4.162364898	1.778072506
ENSG00000165474	-4.789124229	0.019857457	0.155743696	down	GJB2	protein_coding	5.119791559	0.824418678	0.655036988	0	0.245559008	0
ENSG00000132964	2.017679038	0.041184034	0.237836138	up	CDK8	protein_coding	1.43084684	1.00539621	0.766525926	1.983763881	1.684487598	9.310216346
ENSG00000102755	1.835440649	0.002227706	0.038043387	up	FLT1	protein_coding	1.306138407	0.530719114	1.1534181	5.064935776	3.161569783	2.476501249
ENSG00000139514	-1.244051964	0.000579542	0.014433216	down	SLC7A1	protein_coding	12.16543372	12.34137899	10.491998	5.742135052	4.7520712	4.252779011
ENSG00000102781	1.213084875	0.01733863	0.145027779	up	KATNAL1	protein_coding	4.428940804	2.00237277	5.21521353	9.704656125	6.446249651	10.93103254
ENSG00000133119	-2.625448529	0.015840949	0.137221265	down	RFC3	protein_coding	5.764664399	7.658143862	7.776744241	2.610506263	0.069122212	0.711386051
ENSG00000133103	1.762446907	0.000717325	0.017036473	up	COG6	protein_coding	3.58216066	1.325459617	4.193185298	9.318836168	9.647867321	12.04835201
ENSG00000150907	1.198517375	0.018065603	0.148001757	up	FOXO1	protein_coding	9.107754524	3.210629224	9.048499081	21.99997964	13.22893991	13.88823736
ENSG00000102738	3.569652742	0.000807031	0.018732778	up	MRPS31	protein_coding	1.227810792	0	2.025302964	7.178535401	15.24535296	17.00560986
ENSG00000102743	-3.171016564	0.00881392	0.095712098	down	SLC25A15	protein_coding	4.342413986	9.197706047	2.799885119	1.053975802	0.108142209	0.618315947
ENSG00000120690	1.207016206	0.035455036	0.218753762	up	ELF1	protein_coding	2.335564531	4.923310438	6.967870966	9.155974103	9.669360341	14.0965481
ENSG00000120696	1.872943694	0.001968534	0.035210251	up	KBTBD7	protein_coding	2.138714035	1.643670953	3.535993488	5.163485117	11.16240497	10.6530587
ENSG00000102760	1.798513484	0.00408875	0.057124528	up	RGCC	protein_coding	13.82420893	68.50503813	38.9650679	79.73500562	98.55862938	243.2384236
ENSG00000136156	1.298728541	4.42E-07	4.66E-05	up	ITM2B	protein_coding	30.72589964	24.45282861	33.49545622	63.30188602	80.92217925	74.04695005
ENSG00000102547	1.626359747	0.004335158	0.059029924	up	CAB39L	protein_coding	5.791725848	2.931083428	1.886762377	9.064841947	12.85755991	10.80029732
ENSG00000123178	-1.629598251	0.038054613	0.227640417	down	SPRYD7	protein_coding	9.461452011	11.31559889	6.83171969	3.767963492	0.654260363	4.488973773
ENSG00000253797	1.225115078	0.010115819	0.103948015	up	UTP14C	protein_coding	5.21612868	4.664300142	3.31509639	7.178720878	10.67122436	12.98344947
ENSG00000136108	-3.73292254	0.000225318	0.007312645	down	CKAP2	protein_coding	3.643643168	20.87747684	6.087702714	1.437105394	0.043689738	0.799364078
ENSG00000136110	1.652411371	0.041308508	0.238352827	up	CNMD	protein_coding	19.59954421	101.1903032	19.53040259	29.1374459	76.87595794	334.7537469
ENSG00000102554	-2.456244312	0.000181853	0.006263047	down	KLF5	protein_coding	12.80666339	26.95458717	10.78570695	1.49202688	5.46013984	2.275777517
ENSG00000139737	7.201444403	0.022998723	0.169014695	up	SLAIN1	protein_coding	0	0	0	0.058557753	2.835900557	0
ENSG00000102471	-1.575065114	0.0202441	0.157535741	down	NDFIP2	protein_coding	8.668873128	6.028501147	4.800664131	2.379613267	3.207465227	0.940464826
ENSG00000165300	-8.766809947	1.09E-07	1.53E-05	down	SLITRK5	protein_coding	0.356195902	0.906002387	0.744477817	0	0	0
ENSG00000102580	1.493003557	0.009949409	0.102898693	up	DNAJC3	protein_coding	9.685504574	2.186997502	10.83857514	27.249344	20.39514474	16.41502212
ENSG00000043355	-9.325186731	7.76E-09	1.59E-06	down	ZIC2	protein_coding	1.853826282	11.14949466	5.848291763	0	0	0
ENSG00000182968	7.314769885	0.044415253	0.246385472	up	SOX1	protein_coding	0	0	0	0	0	4.556174839
ENSG00000068650	-1.310864434	0.012929869	0.12154585	down	ATP11A	protein_coding	2.39048152	4.629943623	2.526359605	1.348173619	1.07046061	1.422599431
ENSG00000150403	1.333561814	2.92E-06	0.000219078	up	TMCO3	protein_coding	7.414458998	8.032253012	8.132230949	17.05785322	20.21504894	22.17776375
ENSG00000198176	-1.082029168	0.023425652	0.170839339	down	TFDP1	protein_coding	12.3838668	31.49656926	23.79775118	11.74190955	8.177817308	12.02339407
ENSG00000183087	1.21424345	0.042890073	0.242270547	up	GAS6	protein_coding	9.220594251	2.924265854	19.57206408	18.41537986	24.74119439	30.5993917
ENSG00000100814	-1.34383532	0.013012262	0.122086828	down	CCNB1IP1	protein_coding	8.462238409	12.56581339	8.106428257	4.833807262	3.50889142	3.086539115
ENSG00000100823	-1.122091566	0.039951978	0.232877338	down	APEX1	protein_coding	17.65042158	34.42042693	44.47719946	19.2486103	16.01055147	9.033773018
ENSG00000165782	-3.067505075	0.023811545	0.17251344	down	PIP4P1	protein_coding	0.685740237	7.891917431	3.221303536	0.763668241	0.626843768	0
ENSG00000165792	-2.534481264	0.035659861	0.219536749	down	METTL17	protein_coding	10.20625331	7.745409469	3.888624444	3.127917201	0	0.612729006
ENSG00000165804	2.745206329	0.025431857	0.180247028	up	ZNF219	protein_coding	0.068904383	0.199716937	0.756082168	0.471065955	1.368203761	5.135882783
ENSG00000232070	6.781548947	0.037283535	0.225366561	up	TMEM253	protein_coding	0	0	0	3.332237749	1.215648571	0
ENSG00000100439	-1.456372826	0.025173893	0.179215627	down	ABHD4	protein_coding	12.2120237	13.05505126	13.41853542	2.884012503	2.050025545	9.209565358
ENSG00000157227	-1.068712624	0.037704383	0.226494711	down	MMP14	protein_coding	67.11430462	15.58817387	57.84008198	27.37896342	22.07302637	17.5567655
ENSG00000092096	1.35635306	0.001450979	0.028422937	up	SLC22A17	protein_coding	7.064191817	11.6927544	13.88096388	32.61432096	19.54995253	31.43623494
ENSG00000100842	1.167231471	0.032096534	0.20554678	up	EFS	protein_coding	6.066026562	5.494426616	3.466771565	14.57946949	9.082876468	9.965411676
ENSG00000100889	-2.50485056	0.003663728	0.053820516	down	PCK2	protein_coding	18.42021361	18.41595326	5.536406879	0.288874664	3.035106992	4.175706486
ENSG00000092010	-1.416778988	0.009621161	0.100814873	down	PSME1	protein_coding	25.06490754	49.93110319	37.64800048	7.881590805	12.60430535	21.81131201
ENSG00000092098	-1.983335761	0.047250791	0.254711249	down	RNF31	protein_coding	1.66275045	9.28185333	4.824097528	2.76898716	0.956999939	0.227990043
ENSG00000157379	2.769789895	0.026298507	0.184115216	up	DHRS1	protein_coding	0.061337115	0.666688036	0.13087028	2.177301821	2.621227042	0.90831379
ENSG00000129465	7.337856902	0.004342761	0.059029924	up	RIPK3	protein_coding	0	0	0	0.074330219	3.477721907	0.488386042
ENSG00000092140	-2.145893946	0.00626881	0.07692564	down	G2E3	protein_coding	2.474527942	5.65603396	1.498364417	0.589523856	0.40862699	1.180483424
ENSG00000129480	-4.70999933	0.001433587	0.028132424	down	DTD2	protein_coding	1.135944378	13.46929743	0.409192231	0.407302581	0.066865445	0.076462228
ENSG00000165389	-1.167523136	0.015523064	0.136194711	down	SPTSSA	protein_coding	18.78192382	30.42165288	19.86839617	14.37996649	7.511346749	8.753011464
ENSG00000165410	-2.335138082	0.000240865	0.007644258	down	CFL2	protein_coding	5.149797198	10.18842457	4.428958826	2.039582283	1.023863739	0.822733145
ENSG00000151327	1.170541254	0.020207272	0.157535741	up	FAM177A1	protein_coding	4.500586131	5.435329586	5.888674305	16.0191595	5.04639136	14.54858709
ENSG00000198807	-6.363115272	0.000187099	0.00639032	down	PAX9	protein_coding	0.635476905	6.594028901	0.294417083	0.080205201	0	0
ENSG00000129514	-6.026567203	0.027244834	0.187547644	down	FOXA1	protein_coding	2.080317112	1.060785159	0	0	0	0.05704904
ENSG00000198718	1.351807282	0.02323053	0.169934707	up	TOGARAM1	protein_coding	0.71670216	1.536363133	1.847749765	3.03878489	3.113083046	4.333772499
ENSG00000129534	-1.639061943	0.049153232	0.260666586	down	MIS18BP1	protein_coding	4.049868896	10.49342078	2.034911706	3.21401489	0.731058633	1.344842131
ENSG00000197776	2.549598314	0.032631383	0.207760444	up	KLHDC1	protein_coding	1.633044576	0	1.057734378	5.555330789	5.35303933	4.987748637
ENSG00000165516	1.776411509	0.003083567	0.048395814	up	KLHDC2	protein_coding	1.435150415	1.657393668	4.456405369	6.244173024	9.20542965	10.55983492
ENSG00000100505	2.11722097	0.04473258	0.247565149	up	TRIM9	protein_coding	0.188646772	0.099415645	0.470455823	0.974029175	0.799514874	1.57456627
ENSG00000100526	-3.759037403	0.007674156	0.088068614	down	CDKN3	protein_coding	3.175030906	13.68298517	7.028992641	1.581824794	0	0.123730544
ENSG00000197045	-1.307152068	0.030001741	0.197873553	down	GMFB	protein_coding	4.275133783	7.898074449	6.538852972	1.519076033	4.339236668	1.711041518
ENSG00000020577	1.29418346	2.83E-08	4.83E-06	up	SAMD4A	protein_coding	13.48746209	13.39024385	13.88526758	31.47044977	34.63850926	33.87939532
ENSG00000131979	-3.917439067	0.016288623	0.139717371	down	GCH1	protein_coding	0	15.44399816	5.957654571	0.041006302	1.077097864	0.307921761
ENSG00000198554	-2.545469847	0.0093138	0.098692916	down	WDHD1	protein_coding	5.886297664	4.561266882	4.291344675	1.53512566	0.933393441	0.035578587
ENSG00000032219	1.363911656	0.022656909	0.167878804	up	ARID4A	protein_coding	1.13512566	3.818891491	4.176593959	6.267938944	6.956153263	10.29585923
ENSG00000050130	1.684292067	0.015075339	0.134070516	up	JKAMP	protein_coding	1.199020746	1.226583376	1.375869984	4.784747274	3.105446469	4.334494286
ENSG00000154001	-1.347367061	0.01605401	0.138458931	down	PPP2R5E	protein_coding	7.529958675	7.742907687	2.809148996	2.963339059	2.118895218	2.00268955
ENSG00000126821	-1.546666667	0.003260675	0.05024101	down	SGPP1	protein_coding	16.6743614	13.35788924	23.63316075	9.134178499	4.318635594	4.869872825
ENSG00000054654	-1.031395263	0.022283705	0.166057013	down	SYNE2	protein_coding	4.009414878	3.713098622	3.868935409	0.960393625	2.786038899	1.93326313
ENSG00000179841	-4.967233558	0.043774703	0.244718674	down	AKAP5	protein_coding	0.592215072	0.56230651	0.03734671	0.032217678	0	0
ENSG00000257365	-2.867860587	0.028497988	0.192378183	down	FNTB	protein_coding	2.447938162	4.899110085	1.421218282	0.582366347	0.60382139	0
ENSG00000100558	-3.444490827	0.043047233	0.242471142	down	PLEK2	protein_coding	7.368757089	11.7885528	1.983499402	1.887236381	0	0
ENSG00000100626	2.154320296	5.96E-05	0.002613681	up	GALNT16	protein_coding	1.093512092	1.625915638	3.333060798	9.779797998	11.18159603	6.077756118
ENSG00000100678	5.206841426	0.002159578	0.037326953	up	SLC8A3	protein_coding	0.054501702	0.026328545	0	0.100315867	1.152795432	1.614182464
ENSG00000170468	-3.714487322	0.002004998	0.035596155	down	RIOX1	protein_coding	2.147278816	11.44083146	12.08895643	1.644016753	0.163571212	0.093523787
ENSG00000184227	5.780338937	0.002261328	0.038388473	up	ACOT1	protein_coding	0.179105808	0	0	3.320169905	3.711051719	2.78491235
ENSG00000156050	2.832017428	0.009237536	0.098417444	up	FAM161B	protein_coding	0.84954816	0.087942341	0.203456842	2.800261634	3.693390093	1.662433409
ENSG00000119723	4.921473206	1.28E-06	0.000111531	up	COQ6	protein_coding	0.068832243	0.066502614	0.097908038	3.094920886	1.010222266	3.091894163
ENSG00000119688	1.803736778	0.032860387	0.208580462	up	ABCD4	protein_coding	0.629780875	0.583113177	1.599660673	2.276951017	1.155379075	6.450581643
ENSG00000119616	1.47626842	0.008727414	0.095205141	up	FCF1	protein_coding	2.003592951	2.57583801	2.029105706	4.741475668	7.11433123	6.508325663
ENSG00000119689	-1.156837073	0.017434806	0.145408309	down	DLST	protein_coding	10.8900071	17.98090356	13.27723984	6.249946206	4.016805678	8.637425327
ENSG00000198208	-7.278946952	0.039104693	0.23065659	down	RPS6KL1	protein_coding	0	1.984723659	0	0	0	0
ENSG00000119686	-3.178406978	0.036224029	0.22176846	down	FLVCR2	protein_coding	2.872619476	0.09050203	1.770202149	0.344826858	0.12130505	0.046238404
ENSG00000119669	-1.520945809	0.002687491	0.04370981	down	IRF2BPL	protein_coding	17.71324992	18.39727532	14.24001231	7.568557892	7.02492516	2.896312672
ENSG00000165548	7.36375831	0.01387124	0.126499006	up	TMEM63C	protein_coding	0	0	0	0	0.249765503	1.856483184
ENSG00000100596	-2.075331799	0.002493947	0.041263756	down	SPTLC2	protein_coding	5.16772071	10.3584785	3.927617476	2.660278787	0.564922692	1.366543841
ENSG00000015133	-6.081851615	1.86E-07	2.27E-05	down	CCDC88C	protein_coding	1.654285589	2.433227123	1.083721831	0.009738419	0	0.073127082
ENSG00000197249	1.430418815	1.90E-07	2.27E-05	up	SERPINA1	protein_coding	527.5574738	418.9669264	409.567218	1076.076975	993.2051352	1585.782446
ENSG00000188488	1.199878877	0.001960152	0.035104092	up	SERPINA5	protein_coding	148.2432444	98.58562349	54.17744329	222.7858801	183.5014004	285.0598341
ENSG00000176438	1.2339891	0.011653117	0.114362289	up	SYNE3	protein_coding	1.09791545	1.077075801	1.776209878	2.145182237	3.543544643	3.63941093
ENSG00000182512	-2.059136707	0.029566841	0.196205437	down	GLRX5	protein_coding	10.89196247	12.81553282	1.577777091	2.72218425	0.768094767	2.555155333
ENSG00000090060	-1.179489589	0.008889194	0.096038636	down	PAPOLA	protein_coding	8.411631474	11.82469708	8.944323593	6.701690812	2.645443392	3.505588903
ENSG00000100749	4.354663923	0.039168924	0.230750807	up	VRK1	protein_coding	0	0.162039531	0.136320937	3.307478045	2.751084191	0
ENSG00000182218	1.730281189	5.31E-05	0.002389384	up	HHIPL1	protein_coding	4.1698671	5.560793063	4.391774882	22.40746872	14.3238054	10.03070067
ENSG00000197119	-3.69343119	0.000390419	0.010770319	down	SLC25A29	protein_coding	4.323562772	4.057882194	2.221495215	0.357295816	0.453250978	0
ENSG00000140105	-2.182103611	1.93E-05	0.001030174	down	WARS	protein_coding	18.96439794	33.77782587	23.01868434	8.488562465	2.343393017	5.823937158
ENSG00000176473	-3.200768468	0.000826766	0.018945625	down	WDR25	protein_coding	2.691300436	10.75223337	2.261415036	0.918043408	0.282584975	0.484713966
ENSG00000156381	-2.308104954	0.018329437	0.149071632	down	ANKRD9	protein_coding	1.445804642	4.99176083	3.214415581	0.855369291	0.082601762	1.007542193
ENSG00000089902	-2.213056493	0.006334154	0.077228926	down	RCOR1	protein_coding	3.462847062	18.0664933	6.724961091	3.7656969	0.576560831	1.721534361
ENSG00000185215	-1.879267554	4.91E-07	4.96E-05	down	TNFAIP2	protein_coding	20.74265359	18.96490826	24.69466383	7.170582588	5.332815081	4.968904488
ENSG00000075413	-1.772941778	6.55E-06	0.000432313	down	MARK3	protein_coding	9.368849375	10.75209109	10.69687749	2.259317632	3.686699377	3.091607551
ENSG00000126215	-2.285355952	0.004660554	0.062512002	down	XRCC3	protein_coding	2.942612758	3.997996802	2.516353393	0.87045667	0.18524053	0.877568814
ENSG00000066735	-2.529575649	0.001428754	0.028114513	down	KIF26A	protein_coding	9.377724032	22.77149496	10.03540825	2.525511122	4.498898359	0.268998554
ENSG00000099814	-1.555546731	0.028243785	0.191292299	down	CEP170B	protein_coding	6.307490062	12.41449247	4.910280539	1.109408721	5.325857314	1.609339244
ENSG00000184916	-3.930967503	0.001501163	0.028982753	down	JAG2	protein_coding	1.990392741	2.363239036	2.061244174	0.018916617	0.372657003	0.035511846
ENSG00000182979	-1.101507657	0.020360793	0.157964076	down	MTA1	protein_coding	12.8607535	16.3403585	9.55835602	8.616244616	5.903251239	3.489393172
ENSG00000170113	-3.529609415	1.36E-05	0.000782006	down	NIPA1	protein_coding	1.675102513	12.44471051	6.578378361	1.057095328	0.274009983	0.443893993
ENSG00000128739	5.782511496	0.019386163	0.154154383	up	SNRPN	protein_coding	0	0	0.095783028	0	1.627782074	4.343284266
ENSG00000206190	1.295917867	0.003113163	0.048700461	up	ATP10A	protein_coding	3.429655782	2.45874611	3.036022415	5.741803913	7.08730779	9.131075782
ENSG00000104067	-1.787786767	0.000607677	0.014977889	down	TJP1	protein_coding	8.157041348	13.36080306	9.920267621	4.962843649	1.393157723	2.722401477
ENSG00000178115	6.923467493	0.028076922	0.190702387	up	GOLGA8Q	protein_coding	0	0	0	1.359022144	3.253628127	0
ENSG00000187951	-3.228247122	0.017879972	0.147068922	down	ARHGAP11B	protein_coding	1.152535346	4.962460646	0.875695777	0.658806603	0	0.074205993
ENSG00000137801	1.137188803	0.037605335	0.226373699	up	THBS1	protein_coding	28.29215624	56.85404138	89.03335061	37.75108298	175.6851895	169.7444175
ENSG00000104081	-1.953673983	0.009539461	0.100325195	down	BMF	protein_coding	3.210587522	5.550813333	2.558088541	1.421812776	0.765889845	0.708991691
ENSG00000128944	-1.982756837	0.039865165	0.232546588	down	KNSTRN	protein_coding	1.511370688	2.494539605	4.606707535	0.894159582	0.59803766	0.683870298
ENSG00000137812	-3.131377586	0.004211483	0.058034318	down	KNL1	protein_coding	1.79595073	3.188368862	3.047258384	0.613902345	0.290717908	0
ENSG00000137880	-4.369331771	0.015283882	0.135004488	down	GCHFR	protein_coding	9.017878012	1.45211128	5.314112461	0	0.77853914	0
ENSG00000104140	-8.983213989	4.24E-08	6.75E-06	down	RHOV	protein_coding	6.747982031	17.21173447	4.936337048	0	0	0
ENSG00000137804	-2.010791829	0.041373199	0.238352827	down	NUSAP1	protein_coding	22.3036258	37.11747956	18.89839676	11.15392805	8.153584002	0.079015401
ENSG00000168970	-6.618285031	0.038984174	0.230324539	down	JMJD7-PLA2G4B	protein_coding	0.975604966	0	0.23789408	0	0	0
ENSG00000137814	-4.037917986	0.011848391	0.115365608	down	HAUS2	protein_coding	6.387402839	6.839769955	0.475909226	0.811769213	0	0
ENSG00000140326	1.703873733	0.047031134	0.254653962	up	CDAN1	protein_coding	1.356558215	0.450534379	1.567791236	3.656148465	5.855777077	1.54850098
ENSG00000092470	-3.058758088	2.79E-05	0.001402675	down	WDR76	protein_coding	8.952962657	8.286506135	6.099877231	1.661730608	0.535858168	0.557060517
ENSG00000171877	-7.247476194	0.001377476	0.027292669	down	FRMD5	protein_coding	0	2.631970736	1.723735658	0	0.029770304	0
ENSG00000137872	-1.789962052	9.66E-05	0.00379771	down	SEMA6D	protein_coding	7.117148249	7.924162939	5.180163755	1.937398008	1.625103028	2.28310833
ENSG00000185634	1.352023944	0.049583412	0.261786548	up	SHC4	protein_coding	1.821721423	5.170191557	1.789192628	5.328972841	12.61471819	4.383771338
ENSG00000138593	1.152794846	0.000216113	0.007110422	up	SECISBP2L	protein_coding	7.776896087	7.897038191	8.342170648	14.41153492	19.00020939	20.02975478
ENSG00000140284	-8.211374185	1.66E-05	0.000924898	down	SLC27A2	protein_coding	2.737404084	6.664786547	0.901119343	0	0	0
ENSG00000186417	1.536208486	0.002317251	0.03910701	up	GLDN	protein_coding	5.239446593	1.960533165	6.453453016	12.97499316	12.9027097	13.86419451
ENSG00000140280	6.294316998	0.011978771	0.116026651	up	LYSMD2	protein_coding	0	0	0.090179521	0.758497955	8.045905466	0
ENSG00000128989	-1.094080764	0.002897645	0.046001271	down	ARPP19	protein_coding	17.56484992	22.65929696	14.31742324	8.519831375	6.835394317	10.1810722
ENSG00000047346	1.342983845	0.040149912	0.233746137	up	FAM214A	protein_coding	1.669471253	0.85924461	2.767819714	2.240006775	5.354370209	5.914903924
ENSG00000166450	-1.901655063	0.047767866	0.256338465	down	PRTG	protein_coding	1.674533561	1.465230726	1.129949518	0.731075416	0.354598941	0.046787576
ENSG00000138587	-2.341974331	0.013244592	0.123437546	down	MNS1	protein_coding	14.64200712	4.261691443	4.668338806	0.531591679	2.697422552	1.451560887
ENSG00000128849	1.785334136	0.013438153	0.124448225	up	CGNL1	protein_coding	3.559301523	0.436270348	4.890086786	8.82812711	13.82780955	8.076663729
ENSG00000128918	1.272093539	0.016842294	0.142454424	up	ALDH1A2	protein_coding	8.486867032	2.269079663	9.891758366	13.44551075	17.34967522	19.18107574
ENSG00000137845	-1.366289251	0.001650672	0.03109911	down	ADAM10	protein_coding	5.076150841	8.635319941	6.825152913	3.412937662	2.862885719	1.67201535
ENSG00000157483	-1.680435201	2.15E-06	0.000170976	down	MYO1E	protein_coding	16.02101062	25.12249789	18.34173809	7.707617628	5.475836435	5.338702578
ENSG00000140307	-1.750088441	0.047414778	0.255029992	down	GTF2A2	protein_coding	3.255767943	14.77958317	3.239792163	1.737341277	3.224149919	1.347133676
ENSG00000069667	1.189006866	0.001353645	0.026932087	up	RORA	protein_coding	4.105180806	2.792024807	3.858090526	10.1906556	6.027335194	8.318875
ENSG00000103710	2.116372301	0.001613411	0.030695467	up	RASL12	protein_coding	7.445739107	2.776994395	2.302860544	9.803418438	19.0007636	25.53830222
ENSG00000246922	2.981177769	0.011862271	0.115365608	up	UBAP1L	protein_coding	0.269571447	0	0.482042077	1.4176382	1.6756468	2.954052244
ENSG00000138615	1.735323168	1.71E-05	0.000940971	up	CILP	protein_coding	794.2535602	1322.978938	1067.808436	1753.28988	3304.547158	5546.879439
ENSG00000103769	-1.367897143	0.009432272	0.099522198	down	RAB11A	protein_coding	9.3144004	19.99377316	8.986241637	5.281657866	3.181592502	6.356901678
ENSG00000137764	-2.577677841	0.000208198	0.006913432	down	MAP2K5	protein_coding	7.043600246	16.79207514	5.539220148	2.1166457	0.710759346	2.077079473
ENSG00000137807	-2.563023213	0.033277106	0.210383464	down	KIF23	protein_coding	1.996635152	15.37436765	6.203126382	0.967773159	0	3.027973765
ENSG00000140332	-1.116640581	0.011664323	0.114362289	down	TLE3	protein_coding	5.973945656	9.467089717	7.002239209	2.35621029	3.081907434	4.926735982
ENSG00000137817	-1.675041048	0.004842596	0.064620504	down	PARP6	protein_coding	5.282236627	5.459738408	2.867699384	1.761054423	0.980895922	1.505409722
ENSG00000205363	-6.532216966	0.014376946	0.12905963	down	C15orf59	protein_coding	0.676817225	0.608813063	0.08536391	0	0	0
ENSG00000129038	-2.049395795	0.026266005	0.184008648	down	LOXL1	protein_coding	6.706421735	2.200565447	10.25926561	1.463959928	2.731059078	0.437224347
ENSG00000167178	4.366595363	0.030046364	0.197905424	up	ISLR2	protein_coding	0	0.218637833	0	0.039668775	2.27929956	1.97344235
ENSG00000129009	1.171087149	0.000130238	0.004903568	up	ISLR	protein_coding	73.57195205	59.17943335	92.25574295	131.2032169	180.5839657	195.3604768
ENSG00000137868	-1.606951883	0.026037105	0.182999641	down	STRA6	protein_coding	4.468468656	5.261627975	3.563099577	0.645174703	0.904161678	2.835923377
ENSG00000140481	-8.247322995	0.000635159	0.015435957	down	CCDC33	protein_coding	0	2.579608806	1.601168207	0	0	0
ENSG00000138623	-4.299327676	8.06E-05	0.003312564	down	SEMA7A	protein_coding	11.28547403	9.90603423	0.889803361	0.589742755	0.046102863	0.474477491
ENSG00000178718	-2.813523097	0.029571011	0.196205437	down	RPP25	protein_coding	6.943184398	7.14568292	1.257514819	0.992207254	1.172787889	0
ENSG00000169371	2.946598679	0.001179637	0.024703637	up	SNUPN	protein_coding	0.392672675	0.505843543	1.037295323	3.063098439	8.757642716	3.295117526
ENSG00000173517	-1.131170199	0.022998269	0.169014695	down	PEAK1	protein_coding	1.998110293	2.776220127	3.588446875	1.881393003	0.895370446	1.033270785
ENSG00000169684	-8.49347542	1.12E-06	9.96E-05	down	CHRNA5	protein_coding	3.006263556	5.154494039	1.522896388	0	0	0
ENSG00000103876	1.736447426	0.021245481	0.161449872	up	FAH	protein_coding	0.521265609	0.66100566	1.58883471	3.64930541	2.306370305	3.344981594
ENSG00000136404	-6.902719818	0.021033623	0.161179128	down	TM6SF1	protein_coding	2.536558246	0	1.827448506	0	0	0
ENSG00000156218	1.488407675	0.007117173	0.083343543	up	ADAMTSL3	protein_coding	3.129733529	2.84906496	10.55580228	12.70389861	20.34637893	13.46153816
ENSG00000166716	1.173495539	0.044558061	0.246980442	up	ZNF592	protein_coding	2.828942553	4.919754445	4.483809142	5.340846476	5.37307502	16.8966577
ENSG00000273540	6.843353473	0.012451154	0.119233515	up	AGBL1	protein_coding	0	0	0	0.106930424	0.029257325	0.552031385
ENSG00000172183	1.918835581	0.048903254	0.259917442	up	ISG20	protein_coding	0.625033783	0.362327698	0.304819762	0.871045583	0.998277575	3.023575897
ENSG00000157766	1.06594599	0.000824834	0.018931588	up	ACAN	protein_coding	986.2979541	896.182178	830.7918306	1227.823629	1744.461142	2708.100218
ENSG00000140545	1.021947701	8.91E-05	0.003563475	up	MFGE8	protein_coding	24.68107903	24.03000982	21.28289448	42.3365446	45.76351453	54.02621726
ENSG00000140525	-2.631385707	0.003486204	0.052202078	down	FANCI	protein_coding	5.925989886	13.48337492	6.27374722	0.981664254	0.102321523	3.071436296
ENSG00000166965	-1.469388041	0.048560009	0.25895663	down	RCCD1	protein_coding	2.809373186	2.460757302	4.968457843	1.534233165	1.199379577	0.960063364
ENSG00000198901	-1.987140286	0.001052981	0.022714296	down	PRC1	protein_coding	14.49356618	17.38307301	21.47909698	4.971797007	1.258462137	7.236523634
ENSG00000182253	1.000911233	0.005876799	0.073362271	up	SYNM	protein_coding	13.65510563	8.728954949	14.12489941	17.6585177	29.39588485	26.11909217
ENSG00000154237	-1.109090508	0.021748271	0.163603791	down	LRRK1	protein_coding	3.835103121	3.069507476	2.789544634	1.629504229	1.941423001	0.916421523
ENSG00000188536	7.874165905	0.002959341	0.046804566	up	HBA2	protein_coding	0	0	0	5.089188649	17.17363968	0
ENSG00000103126	-1.491962175	0.00088013	0.019820202	down	AXIN1	protein_coding	7.45814097	12.23388722	7.381868881	3.264850881	2.679895949	3.671361392
ENSG00000086504	-1.932930113	0.01174054	0.11471466	down	MRPL28	protein_coding	5.296398653	13.13194245	8.013448241	2.9195327	1.23954183	2.740394795
ENSG00000162004	8.031290993	0.002353474	0.039439927	up	CCDC78	protein_coding	0	0	0	0.58360066	0	4.546672328
ENSG00000103253	3.177070828	0.009993731	0.103062591	up	HAGHL	protein_coding	0.031370987	0.409174669	0.458975033	0.61865847	2.76251373	4.78495618
ENSG00000102854	-4.832223545	0.03443859	0.214978927	down	MSLN	protein_coding	30.02166662	36.47408575	26.95895636	3.261586788	0	0
ENSG00000007376	-4.614035542	5.10E-05	0.002319882	down	RPUSD1	protein_coding	5.152251214	19.91149251	4.491747806	0.874031035	0.286973257	0
ENSG00000127586	-3.516655816	6.00E-05	0.002614728	down	CHTF18	protein_coding	5.186075891	10.63489876	3.872795796	0.593184298	1.040969296	0.076798269
ENSG00000162009	-4.046428782	0.010808322	0.109572707	down	SSTR5	protein_coding	7.208417027	8.65115019	0.686609126	0.533081924	0.437571007	0
ENSG00000007520	1.755827946	0.020591576	0.159066319	up	TSR3	protein_coding	7.651694079	15.20277566	3.084603927	18.69174785	21.25616457	47.15178917
ENSG00000090581	1.663720672	0.016107979	0.138780153	up	GNPTG	protein_coding	4.786866889	1.463333105	5.745020251	6.224530696	11.42932911	20.54602693
ENSG00000127554	-4.309057921	0.000439377	0.011759065	down	GFER	protein_coding	12.44588732	10.6732611	6.403786374	0.090070411	0	1.437245158
ENSG00000127561	-5.318932691	0.000325691	0.009554262	down	SYNGR3	protein_coding	3.139850509	7.735634561	1.558602716	0.283063384	0	0
ENSG00000065054	1.543468579	0.036173219	0.221564826	up	SLC9A3R2	protein_coding	7.864662175	0.939372832	5.769025265	10.49886079	13.71014737	18.42950769
ENSG00000103197	-1.19076959	0.037197488	0.225241857	down	TSC2	protein_coding	6.262518899	11.75461949	3.876535485	2.557077173	5.001710858	2.022278447
ENSG00000167964	-5.015549042	0.007749194	0.088384267	down	RAB26	protein_coding	0.739891277	3.931673001	2.36797358	0.194549191	0	0
ENSG00000131653	-1.690488446	0.000488395	0.012692075	down	TRAF7	protein_coding	8.816721811	10.89552509	13.08267996	3.234829942	2.743762244	4.20027849
ENSG00000182685	-8.39037544	9.00E-05	0.003574785	down	BRICD5	protein_coding	3.534996636	12.06047085	0.089789883	0	0	0
ENSG00000184207	-2.957641779	0.038684662	0.22903446	down	PGP	protein_coding	8.044294042	0.978298072	1.646049073	0.133123869	1.16557235	0.083303733
ENSG00000162068	-6.643898097	0.036001236	0.220938775	down	NTN3	protein_coding	3.475924279	0	1.412630861	0	0	0
ENSG00000162065	-2.313658006	0.003660701	0.053820516	down	TBC1D24	protein_coding	3.27834902	1.820340923	0.934166207	0.574679163	0.406651186	0.223207348
ENSG00000162078	-7.57765064	0.004901642	0.065272354	down	ZG16B	protein_coding	0	5.255553069	1.719434141	0	0	0
ENSG00000162076	-2.474615573	0.00934757	0.098960068	down	FLYWCH2	protein_coding	20.11673139	20.19594241	24.32105337	8.953823643	2.037510127	0.49927314
ENSG00000131650	-7.186965623	0.01995786	0.156274836	down	KREMEN2	protein_coding	0	5.358090638	0.071550239	0	0	0
ENSG00000126602	-1.304270005	0.009267296	0.098619705	down	TRAP1	protein_coding	17.16881826	7.060422295	16.87119604	5.070040499	4.826758971	6.779875167
ENSG00000103423	-1.308972177	0.008194671	0.091382296	down	DNAJA3	protein_coding	10.47860165	5.47070757	7.604552921	3.730744179	3.483736025	2.281009588
ENSG00000267795	7.121373764	0.029753748	0.196871545	up	SMIM22	protein_coding	0	0	0	0	0.112745311	6.317420354
ENSG00000067836	-3.271755294	0.001165425	0.024513227	down	ROGDI	protein_coding	3.540415588	4.829068411	4.189564727	0.624268894	0.593328702	0.061680499
ENSG00000118894	3.016708056	0.049284286	0.26097567	up	EEF2KMT	protein_coding	0.098084479	0	1.136065918	2.553271543	1.016149552	6.681449378
ENSG00000183454	4.754298756	4.56E-08	7.03E-06	up	GRIN2A	protein_coding	0.055128459	0.026631317	0.044808895	1.485803027	0.916183953	1.074890574
ENSG00000166669	1.504520573	0.026497441	0.184966318	up	ATF7IP2	protein_coding	1.416185787	2.539388405	1.038905894	3.483925177	7.273633788	3.341247412
ENSG00000153066	1.00538732	0.042300001	0.240805893	up	TXNDC11	protein_coding	3.824380559	5.542416439	8.039949705	9.670617821	12.08050768	13.28506267
ENSG00000186260	-2.118112274	0.0006456	0.015631724	down	MKL2	protein_coding	2.368889852	3.567176441	1.286143392	0.70804264	0.467344207	0.479606995
ENSG00000103489	1.341455569	1.11E-05	0.000668544	up	XYLT1	protein_coding	18.70850014	14.50604272	13.52941943	34.4092174	33.27201821	50.78484423
ENSG00000185164	1.145104937	0.039708105	0.232116043	up	NOMO2	protein_coding	8.72921575	9.120245274	2.887574507	16.42285808	8.383271154	20.97666624
ENSG00000170540	-1.341184066	0.019086723	0.152704429	down	ARL6IP1	protein_coding	10.79603497	13.8873094	12.01476071	4.225103215	2.601076757	7.683849039
ENSG00000006007	-1.382543283	0.049908196	0.263113955	down	GDE1	protein_coding	6.982388835	24.7691514	7.665953577	7.261671907	5.848152367	1.954808106
ENSG00000103540	-1.196454845	0.01860432	0.150354347	down	CCP110	protein_coding	5.384723767	3.77033492	2.959839116	1.586893746	1.99793317	1.702313665
ENSG00000103544	1.185513915	0.035100146	0.217405699	up	C16orf62	protein_coding	2.764321283	1.183633493	1.723447254	5.711623232	3.844191446	3.34927574
ENSG00000011638	2.585007788	0.036024803	0.220938775	up	TMEM159	protein_coding	0.359822029	0.260732882	0.840841184	4.96716484	2.951123932	0.976881183
ENSG00000140743	1.249039428	0.002937739	0.046514201	up	CDR2	protein_coding	10.02488962	5.518537797	8.266753008	18.11465848	17.71209411	20.88714494
ENSG00000140750	-1.158770175	0.00580747	0.072753272	down	ARHGAP17	protein_coding	6.677171139	5.468502033	4.761476867	2.511080811	2.392976136	2.667439654
ENSG00000077238	-2.452420256	0.022487335	0.167140324	down	IL4R	protein_coding	4.398591296	4.71492698	2.364083523	1.560354488	0.471869922	0.038542463
ENSG00000077235	-1.097440536	0.02690531	0.186610715	down	GTF3C1	protein_coding	4.020191129	12.74839916	10.02132208	5.034216921	3.797201994	3.67416149
ENSG00000169180	-1.472257812	0.002857577	0.04554661	down	XPO6	protein_coding	14.135327	22.37342767	14.24251824	9.72872625	5.258160422	3.247572139
ENSG00000197165	-6.969133787	8.79E-05	0.003541195	down	SULT1A2	protein_coding	4.248114226	3.615725173	2.630784365	0	0	0.099854628
ENSG00000168488	-2.693723305	1.62E-09	4.00E-07	down	ATXN2L	protein_coding	30.03024816	42.90591666	22.9910665	7.456184435	4.273511559	3.03683578
ENSG00000178952	-2.138384544	9.27E-06	0.000570678	down	TUFM	protein_coding	40.79968798	78.70711692	37.47235064	7.67299953	15.9205712	12.10369121
ENSG00000169682	6.864233028	0.036019494	0.220938775	up	SPNS1	protein_coding	0	0	0	0.223382694	0	2.276485389
ENSG00000103485	-21.49380596	8.51E-10	2.39E-07	down	QPRT	protein_coding	0	4.273002907	0	0	0	0
ENSG00000102870	-1.239772594	0.019331118	0.153887287	down	ZNF629	protein_coding	10.40839553	10.7744176	4.393892329	3.339841015	3.524721806	3.95596247
ENSG00000099377	1.911102195	0.01410677	0.127810975	up	HSD3B7	protein_coding	5.96400806	1.425688093	2.811107103	18.57582187	5.653171884	14.20377054
ENSG00000099365	3.214997779	0.029166958	0.19496739	up	STX1B	protein_coding	0.058674364	0	0.983627646	0.578550377	2.963332284	6.342840832
ENSG00000151006	2.712612813	0.040355257	0.234751077	up	PRSS53	protein_coding	0	1.091182039	0.407996348	2.331760999	1.26395261	6.153103535
ENSG00000167397	2.798403113	0.000938134	0.020961894	up	VKORC1	protein_coding	3.850856626	0.710281907	0.939003006	16.12724886	8.704287898	13.47877967
ENSG00000052344	-4.527773848	0.016494212	0.140581259	down	PRSS8	protein_coding	4.077186042	0	7.114684824	0.402025238	0.065999082	0
ENSG00000176723	3.866376271	0.038981514	0.230324539	up	ZNF843	protein_coding	0	0.487112701	0	0.689362295	0.652905031	5.524932066
ENSG00000091651	-3.577370762	0.019517345	0.154529376	down	ORC6	protein_coding	6.408155598	2.734478199	3.211973107	1.01098758	0	0
ENSG00000140795	-3.988062301	0.001275439	0.026212285	down	MYLK3	protein_coding	3.399314256	2.918481372	2.975782123	0.546462157	0	0.023857307
ENSG00000155330	-2.134429281	0.004000842	0.056488657	down	C16orf87	protein_coding	6.08010437	6.123235063	1.721310537	0.585294301	1.040928692	1.556581113
ENSG00000177508	-8.522964454	4.83E-07	4.93E-05	down	IRX3	protein_coding	3.319979342	5.727883123	3.244634991	0	0	0
ENSG00000125144	5.666671125	8.43E-05	0.003437218	up	MT1G	protein_coding	0	0	0.997505738	7.099229676	25.42812638	24.83717449
ENSG00000070915	-3.062518626	2.02E-05	0.001058996	down	SLC12A3	protein_coding	32.91486562	30.00216984	22.90994672	2.212635022	0.514322945	7.572309295
ENSG00000172775	-1.303343569	0.020810618	0.16014093	down	FAM192A	protein_coding	8.293068631	23.73031101	8.88478843	4.899399363	5.80388064	5.852992691
ENSG00000205336	-2.119585954	0.034412485	0.214909488	down	ADGRG1	protein_coding	5.810896518	3.260701708	7.851512932	1.523275903	2.34011297	0.026235048
ENSG00000103005	-1.658872599	0.025529805	0.180584346	down	USB1	protein_coding	3.452288835	1.640824253	1.71983748	0.644213219	0.937402572	0.57719962
ENSG00000102996	-2.955991602	0.01248045	0.119354703	down	MMP15	protein_coding	3.124320262	12.37616798	7.131691994	2.272866379	0	0.616888741
ENSG00000070770	-1.326244715	0.007730908	0.088384267	down	CSNK2A2	protein_coding	10.01958875	15.67979455	6.852886092	5.187377356	4.86213948	2.895133459
ENSG00000103037	-2.323823298	0.014031815	0.12731587	down	SETD6	protein_coding	6.162749403	2.232814117	1.620603061	0.428943037	1.173634722	0.402623771
ENSG00000125107	-1.226649451	0.000283137	0.008479324	down	CNOT1	protein_coding	30.01077746	30.29936164	19.897606	13.21381977	12.77762179	8.2477604
ENSG00000089505	-6.155105821	0.001790974	0.032895671	down	CMTM1	protein_coding	3.350806823	25.49451455	0	0.247801222	0.13560221	0
ENSG00000166592	7.814790898	0.003665573	0.053820516	up	RRAD	protein_coding	0	0	0	2.336639376	0	8.37429173
ENSG00000172828	-3.699033241	0.012834377	0.12096527	down	CES3	protein_coding	3.57476684	8.424216882	2.633991216	1.103430973	0	0
ENSG00000135722	-6.884371647	0.030719093	0.200120522	down	FBXL8	protein_coding	3.577795883	0	0.089632105	0	0	0
ENSG00000205250	-1.407601885	0.029213869	0.195099142	down	E2F4	protein_coding	20.94210415	11.79242463	8.641499147	7.837584156	5.545986525	2.156268978
ENSG00000159713	1.065898344	0.02580668	0.182183479	up	TPPP3	protein_coding	9.140963895	11.12440376	9.715964984	27.59462539	13.2033458	21.8665616
ENSG00000102977	-2.561174363	0.026984208	0.186818757	down	ACD	protein_coding	10.37607794	20.27972748	4.091150785	1.989918904	3.883154189	0
ENSG00000102898	-1.613234161	0.007563753	0.08729046	down	NUTF2	protein_coding	5.553268704	13.12790616	10.6601223	4.287374673	2.295141381	2.974488632
ENSG00000103064	-2.562528356	0.00149668	0.028982753	down	SLC7A6	protein_coding	3.861384798	12.53982676	6.876913408	2.758916742	0.314165373	0.838263022
ENSG00000132600	-1.23999596	0.032770689	0.208191114	down	PRMT7	protein_coding	2.465365508	4.325074604	2.402667329	1.292236125	1.176232321	1.417105884
ENSG00000062038	-3.984981563	0.000286108	0.008526409	down	CDH3	protein_coding	1.623584387	10.76653425	6.178425135	1.00906014	0.063713033	0.07285737
ENSG00000039068	-4.379038159	1.78E-08	3.15E-06	down	CDH1	protein_coding	13.63426656	18.35556109	9.840619383	1.292963151	0.064321592	0.625202807
ENSG00000103044	2.600199699	0.047788914	0.256338465	up	HAS3	protein_coding	0.145021861	0.294238544	0.106087536	1.898997264	0.863890425	0.472463995
ENSG00000157315	7.165112281	0.019321922	0.153887287	up	TMED6	protein_coding	0	0	0	1.029139023	0	7.244945108
ENSG00000181019	-2.406887286	0.000301402	0.008896321	down	NQO1	protein_coding	23.14733414	12.2978742	8.449216937	3.681607277	3.296708917	1.256621702
ENSG00000157322	1.640509795	0.025881215	0.182619788	up	CLEC18A	protein_coding	0.599625244	1.774200914	1.187990344	2.325591599	3.979615667	4.772774751
ENSG00000157350	-1.258467674	0.031191496	0.201732193	down	ST3GAL2	protein_coding	3.416327493	4.220943538	3.867714868	2.421682201	0.876668843	1.492080649
ENSG00000132613	-1.134865056	0.00095126	0.02099358	down	MTSS1L	protein_coding	35.01382405	40.87026601	45.40182587	13.65261304	24.36024935	17.26831886
ENSG00000167377	6.223338946	0.025516519	0.180584346	up	ZNF23	protein_coding	0	0	0.012833287	0	1.308569698	0.280571361
ENSG00000103089	-8.315522302	5.77E-06	0.000394178	down	FA2H	protein_coding	1.590649663	6.102055909	1.768222661	0	0	0
ENSG00000183196	1.500718432	0.001651971	0.03109911	up	CHST6	protein_coding	17.11735718	4.620145201	12.49973981	42.47981239	26.52985423	27.95021709
ENSG00000171724	5.297970057	0.000154066	0.005539037	up	VAT1L	protein_coding	0.074162013	0	0.113024127	1.199273258	5.618297503	1.153143547
ENSG00000166509	1.548412582	1.99E-06	0.000162355	up	CLEC3A	protein_coding	407.615217	433.5464388	434.4287597	758.8150836	1219.492499	1752.912796
ENSG00000186153	1.591253728	0.008550031	0.093769262	up	WWOX	protein_coding	1.350056768	2.866567525	2.009659663	5.646784294	5.204282927	7.857471986
ENSG00000166446	-3.430896953	0.001016224	0.022188334	down	CDYL2	protein_coding	2.689098835	4.598612591	2.732153879	0.410106148	0.510746666	0
ENSG00000197943	1.690282705	0.03650692	0.222635475	up	PLCG2	protein_coding	1.040531855	0.347993663	1.540479429	0.910999499	2.887459845	5.706324312
ENSG00000184860	-2.771130304	0.018132073	0.148292241	down	SDR42E1	protein_coding	0.540926307	1.642515729	0.596694516	0.182870686	0.200141621	0.019072226
ENSG00000103194	-1.646767716	0.013796426	0.12621794	down	USP10	protein_coding	8.1485567	16.92645243	7.763883685	3.213908236	1.289728277	5.988723857
ENSG00000131149	-2.076027203	5.40E-07	5.34E-05	down	GSE1	protein_coding	9.270481587	14.73043073	10.90451411	2.829312302	1.7510685	3.699327914
ENSG00000103257	-3.084366258	1.32E-07	1.80E-05	down	SLC7A5	protein_coding	165.9156941	205.3573936	120.81224	25.80857996	3.516798301	28.67742846
ENSG00000167513	-2.793221563	0.0424592	0.241378979	down	CDT1	protein_coding	11.45012802	21.79198546	0.532616036	4.062672313	0.774143911	0
ENSG00000198931	-3.274234295	0.005902446	0.073362271	down	APRT	protein_coding	5.95578965	26.01727565	8.039381731	2.751743465	1.322177952	0
ENSG00000178773	-8.485651546	0.000256598	0.0080194	down	CPNE7	protein_coding	3.221083986	0	8.191868607	0	0	0
ENSG00000187741	-2.358688778	0.002279124	0.038599796	down	FANCA	protein_coding	2.253162475	2.694489725	1.219859562	0.546879854	0.387683598	0.256662086
ENSG00000181031	1.764575379	0.00913954	0.097695006	up	RPH3AL	protein_coding	1.087434449	4.031487977	1.279565039	5.665467438	6.320614376	9.624547422
ENSG00000167693	-1.227979346	0.037247635	0.225366561	down	NXN	protein_coding	6.626640767	5.066436012	8.858588907	1.975666886	2.162255645	4.674741962
ENSG00000167703	-3.333052226	0.004118412	0.057327414	down	SLC43A2	protein_coding	0.694267207	2.641155747	3.271214073	0.330876702	0.318420991	0
ENSG00000132361	-1.955340099	0.011460869	0.113470654	down	CLUH	protein_coding	8.826295299	10.5037312	7.115360226	2.507880049	4.001935651	0.296307755
ENSG00000083454	-7.306002096	0.011030023	0.111093445	down	P2RX5	protein_coding	2.928957038	0.742829431	0	0	0	0
ENSG00000161920	-3.915920139	0.00859995	0.094172739	down	MED11	protein_coding	19.73377368	10.98796973	0.253259751	0.163858628	1.74850649	0.153804522
ENSG00000108528	-1.388716734	0.04746131	0.255184591	down	SLC25A11	protein_coding	13.96672999	6.663716357	5.746216084	4.307198086	3.349410146	2.383192135
ENSG00000108518	-1.310745655	0.000681138	0.016295884	down	PFN1	protein_coding	90.48295638	134.3755423	109.8473701	63.82388395	29.29369428	41.61530825
ENSG00000196388	5.892998516	0.010976663	0.11065371	up	INCA1	protein_coding	0	0	0.06021646	1.012958634	2.302530761	2.632998724
ENSG00000091592	1.255871912	0.003837541	0.055026278	up	NLRP1	protein_coding	7.234235744	3.36740615	4.643682046	8.673236245	10.98136509	16.79647931
ENSG00000129195	-4.92974406	0.000529014	0.013455145	down	PIMREG	protein_coding	8.042440835	18.2705742	0.132506076	0.685849645	0.070370966	0.080470875
ENSG00000174327	-7.282549573	0.008804559	0.095682874	down	SLC16A13	protein_coding	3.969249038	0	3.271049304	0	0	0
ENSG00000129245	-1.233894602	0.049372483	0.261273054	down	FXR2	protein_coding	10.34264707	4.465870842	13.08492144	4.135169781	5.320766458	2.412788461
ENSG00000141510	-1.817121315	0.018460628	0.149549494	down	TP53	protein_coding	18.73970843	11.5142968	10.50421935	2.009774771	0.955082872	8.637992683
ENSG00000170037	-1.367671471	0.022101558	0.165214613	down	CNTROB	protein_coding	9.744631607	17.08220011	4.185275821	3.047562831	5.098677891	3.862679428
ENSG00000179111	-8.082430896	4.26E-05	0.002012822	down	HES7	protein_coding	2.381541553	10.35422196	1.401741201	0	0	0
ENSG00000178999	-3.579509002	0.010891555	0.11006602	down	AURKB	protein_coding	3.080404113	17.26165695	6.676745237	2.105923371	0	0.101369602
ENSG00000178921	-1.779844922	0.029633787	0.196379906	down	PFAS	protein_coding	5.974013207	7.798831678	3.526185097	3.12294895	1.565680591	0.315951709
ENSG00000154914	-4.548691653	0.004912148	0.065272354	down	USP43	protein_coding	2.72422479	6.272988928	0.369045631	0.382035033	0	0
ENSG00000153976	1.794623365	0.028869944	0.194067176	up	HS3ST3A1	protein_coding	13.60089844	3.891415107	5.05300424	6.262292678	14.06021543	58.00250613
ENSG00000125430	3.14725554	0.016710535	0.141590446	up	HS3ST3B1	protein_coding	0.314411286	0.331385485	0.104545738	0.946972809	0.222087465	5.417862435
ENSG00000109099	1.676952435	0.002216834	0.037948078	up	PMP22	protein_coding	4.667681064	17.55744025	19.40660202	32.88978784	53.92610135	46.3658323
ENSG00000175106	1.240619357	0.022945657	0.169014695	up	TVP23C	protein_coding	2.116892247	2.577009922	3.544494861	7.391938569	4.71513958	7.398153147
ENSG00000214946	-7.168682662	0.046223309	0.251831893	down	TBC1D26	protein_coding	0	2.45763273	0	0	0	0
ENSG00000133027	-3.345222903	0.000331744	0.009620868	down	PEMT	protein_coding	35.58618943	7.367522969	6.578753325	2.180986918	0.692990363	1.981127432
ENSG00000072310	-1.082567261	0.010895347	0.11006602	down	SREBF1	protein_coding	22.37063888	20.79215392	16.38570875	5.560714969	8.337171729	14.25819633
ENSG00000176974	-1.816916364	0.003615883	0.053474069	down	SHMT1	protein_coding	8.427640426	12.61055238	2.954088378	1.944529985	2.892139426	1.965617987
ENSG00000108448	-5.199806639	0.003059392	0.048121687	down	TRIM16L	protein_coding	1.24027359	0.513555641	3.931610455	0.139766224	0	0
ENSG00000166482	-2.948877899	0.002034374	0.035851468	down	MFAP4	protein_coding	7.484866686	37.0874754	17.94710748	2.24924901	0.276938528	5.594782425
ENSG00000128487	1.878373768	3.10E-06	0.000229037	up	SPECC1	protein_coding	4.172735774	4.14530202	9.299647678	24.99649831	21.10624202	18.78681298
ENSG00000007171	5.184142468	0.005331375	0.068467837	up	NOS2	protein_coding	0.036734704	0	0.179149737	4.752292593	3.567838314	0
ENSG00000109084	-3.653490372	0.003069449	0.048226989	down	TMEM97	protein_coding	2.679768826	8.939625876	3.020627545	0.678036633	0.458339045	0
ENSG00000109079	-2.367950601	0.000218612	0.007159783	down	TNFAIP1	protein_coding	20.59062823	16.69244669	8.295982572	3.951714782	1.174882093	3.680037173
ENSG00000109107	1.089216082	0.020518795	0.158846257	up	ALDOC	protein_coding	8.592307539	21.18401233	10.8271787	25.045019	29.7171687	31.42198017
ENSG00000076382	-4.272222619	0.000131414	0.004934905	down	SPAG5	protein_coding	2.242750363	7.191214902	7.570844334	0.707658461	0.145217279	0
ENSG00000132591	-1.978541496	0.020684937	0.159444076	down	ERAL1	protein_coding	5.294361513	18.41462532	10.77170643	5.533657143	2.056848014	1.078025051
ENSG00000108256	-1.158849213	0.000809962	0.018770454	down	NUFIP2	protein_coding	12.6682116	16.80193127	10.67894248	5.319961074	6.93927124	5.715872177
ENSG00000181481	2.928192823	0.019268327	0.153728675	up	RNF135	protein_coding	0.942706912	0	0.470192998	2.467514124	5.049667206	3.363120608
ENSG00000005156	1.808790574	0.019471335	0.154529376	up	LIG3	protein_coding	1.519910827	0.223712136	1.346389528	2.397898968	2.414210563	6.066522269
ENSG00000278540	-1.580611921	0.003427598	0.051865925	down	ACACA	protein_coding	5.766806354	13.7923445	6.383944705	2.074503388	1.90899098	4.697765683
ENSG00000278053	-2.185494346	0.022064984	0.165113303	down	DDX52	protein_coding	4.338897309	4.21533636	2.096423515	0.912705947	1.373494413	0.047594653
ENSG00000277363	-7.67968348	0.000117515	0.004459667	down	SRCIN1	protein_coding	0.828998101	2.517242004	0.01604326	0	0.017040422	0
ENSG00000161381	-3.009050997	0.028960294	0.194219457	down	PLXDC1	protein_coding	5.026932624	0.023964454	4.576515898	0.378277278	0.792316242	0.024487364
ENSG00000141741	1.885153781	0.038583392	0.22880478	up	MIEN1	protein_coding	1.740186407	0.581984914	4.284117414	11.03447021	7.974025234	5.649497772
ENSG00000172057	1.296465223	0.004662798	0.062512002	up	ORMDL3	protein_coding	18.35779639	9.954547924	13.0354353	26.3499042	23.50847905	51.8275327
ENSG00000131747	-2.591931676	9.90E-08	1.42E-05	down	TOP2A	protein_coding	23.37881722	57.47049034	26.80399576	8.609972862	3.487380429	5.717169982
ENSG00000131746	-2.378004948	1.76E-05	0.000961423	down	TNS4	protein_coding	13.83074119	10.04491312	8.547072456	1.972304135	2.991949314	1.265436461
ENSG00000167920	3.387390327	0.008317068	0.09212999	up	TMEM99	protein_coding	0.389680249	0	0.950206567	4.047315048	6.980758128	3.462359881
ENSG00000171401	-2.71142745	0.032112966	0.205552947	down	KRT13	protein_coding	7.899285522	10.9136656	5.040177681	0.373871051	3.273445723	0
ENSG00000171346	-8.151178857	0.001224813	0.025426835	down	KRT15	protein_coding	0	3.490921531	0.423329639	0	0	0
ENSG00000128422	-8.755401102	1.66E-07	2.10E-05	down	KRT17	protein_coding	8.102543449	5.958864846	2.506542799	0	0	0
ENSG00000173801	-3.03785774	9.40E-12	6.13E-09	down	JUP	protein_coding	16.76208568	25.05691177	22.17744699	3.501491772	2.492259959	1.746748805
ENSG00000108771	4.578471324	0.048495217	0.258818199	up	DHX58	protein_coding	0.07983561	0	0.048668313	0.692742943	0	2.482724359
ENSG00000167925	2.444499558	0.032251286	0.206077815	up	GHDC	protein_coding	0.343527525	0.165950413	2.047629346	2.348531612	9.737615267	2.034857934
ENSG00000108786	-2.203668042	0.022255892	0.166022243	down	HSD17B1	protein_coding	2.331699317	3.300588884	1.140441012	0.534683619	0.210665151	0.722701841
ENSG00000131480	2.648152541	0.0125963	0.119744148	up	AOC2	protein_coding	2.944527801	0	5.736971985	21.17781803	13.6824518	19.92112983
ENSG00000175832	-3.330436944	0.003119326	0.048743714	down	ETV4	protein_coding	7.99555738	8.197484202	1.65928318	0.335485436	1.376886868	0.062980116
ENSG00000005102	-3.897872588	0.038567749	0.22880478	down	MEOX1	protein_coding	5.553603338	0.082127165	8.049230134	0.894049477	0	0
ENSG00000161692	-2.763652993	0.030237707	0.198449242	down	DBF4B	protein_coding	1.524166368	4.479964473	1.295563971	0.745091276	0	0.317897116
ENSG00000182963	-2.461852002	0.041356573	0.238352827	down	GJC1	protein_coding	1.22227305	4.107496295	3.153200876	0.391255047	1.14698174	0
ENSG00000186185	-4.571537986	0.000944458	0.020988113	down	KIF18B	protein_coding	3.295469921	6.256431588	3.435287619	0.519912338	0	0
ENSG00000131094	-7.119959671	0.000229058	0.007378035	down	C1QL1	protein_coding	0.710752702	7.210321199	12.27625305	0.093443704	0	0
ENSG00000161714	-1.177193842	0.015223468	0.134909749	down	PLCD3	protein_coding	12.19949717	12.96306634	13.16718674	2.800815593	8.252822916	5.932016777
ENSG00000181513	-2.091380196	0.011131798	0.111512318	down	ACBD4	protein_coding	7.515827091	13.36499994	3.962549278	2.403527478	0.526104972	2.88774507
ENSG00000184922	-2.40699262	0.001454984	0.028435629	down	FMNL1	protein_coding	3.422029712	4.929971464	2.752653688	0.559046448	1.232430063	0.299853853
ENSG00000108424	-1.089751341	0.005659712	0.071468807	down	KPNB1	protein_coding	18.88081505	42.18776651	25.82108173	17.06868889	12.10882874	11.59811895
ENSG00000189120	-8.475473307	7.52E-07	7.05E-05	down	SP6	protein_coding	3.501002113	3.273397354	1.721156374	0	0	0
ENSG00000005243	1.102767157	0.022688724	0.168016956	up	COPZ2	protein_coding	25.27728691	10.20910326	25.31150602	36.87164374	51.73030167	42.34111356
ENSG00000170689	-6.156495792	8.90E-05	0.003563475	down	HOXB9	protein_coding	6.775695557	9.733421455	0.253627718	0.140654316	0.076969096	0
ENSG00000064300	-3.822664306	0.046999784	0.254653127	down	NGFR	protein_coding	0.073929699	8.249881564	0.991496668	0.641496658	0	0
ENSG00000182575	2.115336194	0.038578032	0.22880478	up	NXPH3	protein_coding	1.195074627	0.118086882	0.728525349	1.199811866	3.376610266	4.343888476
ENSG00000121104	-2.49869778	0.01833129	0.149071632	down	FAM117A	protein_coding	5.238774858	5.10010554	2.267206245	0.504732416	1.60541563	0.118440708
ENSG00000005884	-1.84803559	0.000160006	0.005709664	down	ITGA3	protein_coding	15.00862637	26.46861687	15.77047719	5.271485188	2.452308276	8.181060542
ENSG00000167100	2.421515467	0.041123053	0.237579619	up	SAMD14	protein_coding	0.284243675	0.19012392	0.146618842	0.293210254	1.41574428	1.618937278
ENSG00000167105	-7.524072595	0.005952627	0.07380332	down	TMEM92	protein_coding	3.264970087	2.50923518	0	0	0	0
ENSG00000167107	1.415963358	0.000173293	0.006092872	up	ACSF2	protein_coding	40.24972812	42.56912938	40.6844511	58.42778356	109.9005969	161.2952823
ENSG00000136457	1.648402347	0.000109956	0.004206167	up	CHAD	protein_coding	236.2355419	399.1118183	384.9627619	474.099752	1120.947164	1603.673916
ENSG00000136444	1.829180542	0.029818739	0.197119729	up	RSAD1	protein_coding	2.04636279	0.529581317	1.492516179	2.248391745	6.625062703	5.681937656
ENSG00000108846	-2.041142967	0.043644304	0.244084809	down	ABCC3	protein_coding	4.675203722	9.203521771	4.42582215	0.742621823	3.657409092	0.047258015
ENSG00000121060	-2.391903799	0.000680741	0.016295884	down	TRIM25	protein_coding	6.765798486	9.605108347	10.32521691	1.179961565	3.397378496	0.511181996
ENSG00000136451	-1.093876892	0.017400272	0.145289236	down	VEZF1	protein_coding	12.67699464	10.2267294	10.41183414	6.625601776	5.337422212	3.606595512
ENSG00000108384	-4.168859684	0.033006536	0.209041394	down	RAD51C	protein_coding	0	4.140072639	1.202086472	0.039884508	0	0.262060803
ENSG00000068489	-5.455918629	5.22E-06	0.000363278	down	PRR11	protein_coding	5.113470828	12.75060477	8.549394311	0.563525083	0	0
ENSG00000153982	-7.016248482	0.001328128	0.026774613	down	GDPD1	protein_coding	6.249797679	6.362643145	0	0.081487944	0	0
ENSG00000175155	1.625560906	0.006536232	0.078990942	up	YPEL2	protein_coding	1.964677265	1.795578238	6.387627608	7.232372346	9.901918372	14.31111414
ENSG00000170832	-1.322281717	0.003734182	0.054256689	down	USP32	protein_coding	7.754276846	7.138264475	5.221469834	2.371819305	2.484816508	3.192966008
ENSG00000008283	-2.178883981	0.002698087	0.043832455	down	CYB561	protein_coding	10.23655344	23.86160025	4.060570234	1.683216196	4.779723004	1.964245644
ENSG00000168646	1.953797254	0.001994198	0.035483014	up	AXIN2	protein_coding	2.054781619	0.978438471	1.825229358	8.405373828	6.348212521	4.129560178
ENSG00000154217	-3.056163844	0.012784985	0.120578971	down	PITPNC1	protein_coding	2.177753915	3.724733219	1.686376644	0.742864899	0.152441927	0
ENSG00000182481	-2.41232641	0.01302146	0.122086828	down	KPNA2	protein_coding	14.36331615	15.15162507	18.28628155	6.01194175	2.846998624	0.072346904
ENSG00000125398	1.124328649	0.000324106	0.009527268	up	SOX9	protein_coding	48.41878604	30.05674767	36.50338661	91.33379984	67.54850916	91.849129
ENSG00000069188	1.319540977	0.001660087	0.031136623	up	SDK2	protein_coding	9.978471117	24.78502616	9.571569019	36.30183647	30.63637933	43.60585451
ENSG00000170190	-3.171815844	0.016575916	0.140903397	down	SLC16A5	protein_coding	5.462756145	6.477384696	2.482462079	0	0.450178265	1.176661852
ENSG00000189159	-3.660808797	0.004265591	0.058554925	down	JPT1	protein_coding	4.493383856	5.795642381	4.21836236	0.106335322	1.047401954	0
ENSG00000177885	-1.468265395	0.002153078	0.037301814	down	GRB2	protein_coding	14.11734313	24.65488506	17.72761868	8.80116448	7.708709592	3.853592516
ENSG00000073350	-2.352944682	0.027653734	0.189195771	down	LLGL2	protein_coding	0.271546055	2.276871563	3.33437324	0.382505996	0.226060834	0.54573477
ENSG00000132470	-1.883415268	8.76E-05	0.003541195	down	ITGB4	protein_coding	13.77256379	36.10492888	15.46384709	4.367155984	6.963728036	6.383990975
ENSG00000167880	-7.921372856	3.18E-05	0.001573155	down	EVPL	protein_coding	1.572851879	0.91769179	0.647515376	0	0	0
ENSG00000141576	4.725446494	0.037296634	0.225366561	up	RNF157	protein_coding	0.058986462	0	0.011986178	0	0.91664452	0.989971223
ENSG00000161542	-1.206904758	0.027944424	0.190415671	down	PRPSAP1	protein_coding	4.067784835	8.906826614	4.797774033	2.145003661	2.605246952	2.94642385
ENSG00000176170	-7.535085714	0.005136337	0.067104515	down	SPHK1	protein_coding	0	2.517190183	1.567073383	0	0	0
ENSG00000182534	1.425131017	5.82E-07	5.68E-05	up	MXRA7	protein_coding	11.55046722	8.934037393	10.15272159	23.59536806	29.46487921	29.27654204
ENSG00000161547	-1.627485911	0.005296088	0.068197829	down	SRSF2	protein_coding	28.37239034	43.62359837	9.484900851	9.947093138	8.164898054	8.207309046
ENSG00000167889	-9.722996595	3.05E-10	1.22E-07	down	MGAT5B	protein_coding	1.969799286	8.494464425	2.416249122	0	0	0
ENSG00000129657	-1.230541814	0.017942681	0.147500146	down	SEC14L1	protein_coding	7.960048137	11.90478301	5.542017769	3.803158755	5.163257229	1.842478944
ENSG00000078687	1.465334125	0.007126949	0.083352859	up	TNRC6C	protein_coding	1.422070458	0.960424388	1.725390461	3.299964703	5.202885075	2.882806977
ENSG00000108639	-1.543203645	0.010066431	0.103588922	down	SYNGR2	protein_coding	11.5975627	11.67798299	7.368357465	3.059398249	1.950488339	5.520313845
ENSG00000167900	-5.216986063	1.90E-05	0.001015966	down	TK1	protein_coding	7.501222655	75.02195207	16.93441533	2.470910627	0	0.122068393
ENSG00000089685	-5.034952979	6.93E-06	0.00044988	down	BIRC5	protein_coding	2.050749769	17.65725447	6.495880259	0.222035957	0.572799374	0
ENSG00000108679	-3.4906079	5.05E-10	1.77E-07	down	LGALS3BP	protein_coding	62.4060307	113.7644103	46.02748646	11.95239879	2.716016917	5.007358546
ENSG00000141582	-1.676432859	0.003715838	0.054236487	down	CBX4	protein_coding	10.44000294	42.22502626	22.27503049	6.848807039	8.070450267	8.518847956
ENSG00000171298	1.179051689	0.001680682	0.031422159	up	GAA	protein_coding	10.29438076	10.04657665	13.85693338	21.99107684	21.07554477	34.49836023
ENSG00000169710	-1.193921092	0.000762154	0.017952538	down	FASN	protein_coding	18.95435417	32.07517494	24.68730829	13.28469302	8.019269085	11.7660295
ENSG00000141551	-1.333048667	0.005266216	0.068136453	down	CSNK1D	protein_coding	16.03061972	12.80588538	7.626182013	3.523592213	7.550560817	3.400120737
ENSG00000141574	-2.825550645	0.031859508	0.204876672	down	SECTM1	protein_coding	9.429095144	20.34726181	3.600419648	0.286074697	4.428023527	0
ENSG00000141568	-1.154510108	0.007778439	0.088540879	down	FOXK2	protein_coding	9.719228408	8.411199437	7.488032267	4.941639023	2.36615066	4.183680043
ENSG00000176890	-1.74173937	2.36E-05	0.001224122	down	TYMS	protein_coding	26.14701885	29.88245128	40.8896583	9.994314874	10.61650013	8.369394483
ENSG00000176105	-1.412866294	0.010523519	0.107292031	down	YES1	protein_coding	9.655436093	27.50643285	9.956720881	4.294654316	6.894574708	6.503277394
ENSG00000080986	-5.169032183	0.015226133	0.134909749	down	NDC80	protein_coding	0	4.8786502	1.013091765	0.100841331	0.055182566	0
ENSG00000101680	-7.128324657	0.012868146	0.121124375	down	LAMA1	protein_coding	0.531579314	0	0.324054244	0	0	0
ENSG00000168502	-3.034230965	0.000231634	0.007433549	down	MTCL1	protein_coding	3.791195505	5.143248593	1.159260765	0.630606663	0.10979871	0.484292975
ENSG00000168461	-1.239860891	0.021586205	0.162975845	down	RAB31	protein_coding	8.787919791	22.20794419	18.63291969	8.275271386	9.210924538	3.497414604
ENSG00000141401	-3.796244868	0.000676314	0.016250803	down	IMPA2	protein_coding	16.08236708	4.824160436	3.960684549	0.53782043	1.246476783	0
ENSG00000085415	-1.812128957	0.00022939	0.007378035	down	SEH1L	protein_coding	5.327650171	6.978599366	3.47975418	1.489384408	1.611092947	1.387160943
ENSG00000168675	1.120210138	0.003020812	0.047671664	up	LDLRAD4	protein_coding	3.441729873	6.354223731	7.789758548	12.05113772	12.20937732	13.98882366
ENSG00000177150	1.495476499	0.042812668	0.242270547	up	FAM210A	protein_coding	0.9831497	2.089724936	2.337404629	5.816526227	6.960005752	2.475033801
ENSG00000141449	-5.785432105	5.84E-06	0.000397186	down	GREB1L	protein_coding	0.914156249	3.091258119	2.326404735	0.103016115	0	0
ENSG00000053747	-4.464803634	6.97E-06	0.000450262	down	LAMA3	protein_coding	1.452131932	7.398551001	2.90465822	0.438505416	0.029382819	0.050399929
ENSG00000101695	-8.376755284	1.89E-06	0.000155487	down	RNF125	protein_coding	2.003587986	2.117967224	0.847795577	0	0	0
ENSG00000075643	-3.432131852	0.004334455	0.059029924	down	MOCOS	protein_coding	12.79792412	2.371488915	3.394632249	1.444948218	0.253026254	0
ENSG00000078142	1.690499798	0.006340542	0.077228926	up	PIK3C3	protein_coding	2.119677998	0.468099986	2.196688392	3.702425483	5.045512147	6.756185948
ENSG00000141469	1.023257725	0.017721922	0.146778851	up	SLC14A1	protein_coding	5.269056358	8.159107191	10.07616122	14.99334715	11.80851521	21.02099663
ENSG00000152229	3.95109532	0.019499145	0.154529376	up	PSTPIP2	protein_coding	0.335106098	0	0.068094293	1.08673667	0.144653328	5.072712052
ENSG00000141639	-7.5132455	0.000878978	0.019820202	down	MAPK4	protein_coding	1.816388796	0.409479715	0.110728255	0	0	0
ENSG00000082212	-2.32732566	0.001828124	0.03323217	down	ME2	protein_coding	3.27717979	3.2301363	1.093890966	0.84184476	0.46475251	0.195799415
ENSG00000049759	-4.782206709	0.038145839	0.227806235	down	NEDD4L	protein_coding	0	0.967985449	0.412531913	0	0	0.052058271
ENSG00000176641	2.525447743	0.000599942	0.014863852	up	RNF152	protein_coding	0.735855001	2.488324887	0.422194867	6.237138734	3.456695721	11.15334495
ENSG00000171791	1.056133414	0.03942163	0.231384322	up	BCL2	protein_coding	1.473409784	2.815590081	3.370238257	6.726755315	5.605967089	3.591456512
ENSG00000119537	1.216777292	0.024465649	0.175651069	up	KDSR	protein_coding	5.26929211	1.771460055	3.584769465	6.319549308	11.89333735	6.53108619
ENSG00000131196	1.597190798	4.27E-05	0.002012822	up	NFATC1	protein_coding	3.366499873	2.917497816	4.403551123	9.007661867	10.44987894	12.97680706
ENSG00000088832	-2.540615325	0.000948563	0.020988113	down	FKBP1A	protein_coding	14.64393276	28.21034672	21.0474872	6.43318384	3.854428354	0.617068278
ENSG00000125835	-2.384313937	0.000233558	0.00747856	down	SNRPB	protein_coding	19.80569687	23.83223667	27.87923168	3.029974254	6.994973146	3.732828525
ENSG00000088882	-3.941914833	0.009311612	0.098692916	down	CPXM1	protein_coding	24.82952585	0.185962557	15.48824782	2.429301817	0.166170838	0
ENSG00000101224	-1.346694926	0.002317116	0.03910701	down	CDC25B	protein_coding	15.46842705	10.77063318	20.24666115	6.591853324	5.802228073	5.897765236
ENSG00000125779	1.156474322	0.045453127	0.250105527	up	PANK2	protein_coding	1.580305257	2.223846204	3.839496091	5.275425837	4.567514863	7.258021151
ENSG00000088826	-1.868015834	0.004780032	0.063904531	down	SMOX	protein_coding	18.01691351	33.88353306	13.14178258	8.33840738	1.955553253	7.479775983
ENSG00000132639	-8.192824243	0.000626984	0.015322123	down	SNAP25	protein_coding	3.975620751	0	4.484987262	0	0	0
ENSG00000132640	-2.100644909	3.20E-07	3.48E-05	down	BTBD3	protein_coding	20.19771714	21.66781789	13.00337141	4.740902635	4.848410417	3.173366612
ENSG00000089048	1.28268587	0.039344616	0.231384322	up	ESF1	protein_coding	3.672922143	2.557765786	7.29868063	12.49228424	8.092070302	12.5027868
ENSG00000125821	1.424033382	0.04948717	0.261487589	up	DTD1	protein_coding	4.838520009	1.202081185	8.118405256	9.705485832	11.51722644	16.99163425
ENSG00000101343	1.505474842	0.011461762	0.113470654	up	CRNKL1	protein_coding	9.371524159	2.87207707	8.825370317	9.379767299	25.44656971	25.1691822
ENSG00000188559	-1.771427539	0.013540306	0.12491041	down	RALGAPA2	protein_coding	5.452689287	5.105143397	1.982878346	2.161265893	0.454433237	1.039310443
ENSG00000101003	-2.621273662	0.040797382	0.236574982	down	GINS1	protein_coding	4.562905385	3.989486553	1.931012215	1.517081965	0.097668258	0.055842989
ENSG00000125968	-1.945717164	9.33E-09	1.83E-06	down	ID1	protein_coding	138.3498677	145.8681701	143.4217877	34.74241464	47.69062632	28.55737082
ENSG00000171552	-1.507718247	0.032174332	0.205677713	down	BCL2L1	protein_coding	18.37701797	40.6532443	15.23799879	6.170978229	17.32406204	2.604837838
ENSG00000088325	-1.782237115	0.000286492	0.008526409	down	TPX2	protein_coding	20.0850893	52.9740265	27.3414801	10.57365409	12.01311449	6.55356588
ENSG00000101337	-1.174375601	0.010443737	0.106767379	down	TM9SF4	protein_coding	13.20153687	19.91215973	11.8816473	9.385785898	5.282851741	5.202029654
ENSG00000126003	-2.703425298	0.001156985	0.024443226	down	PLAGL2	protein_coding	5.297215179	12.080395	3.36035292	0.806023607	2.054474497	0.318554642
ENSG00000171456	-1.060463451	0.021877582	0.164397024	down	ASXL1	protein_coding	9.119221299	21.79913324	11.53372604	8.447888075	4.45476352	7.424932003
ENSG00000125967	-2.99263237	4.34E-05	0.002033182	down	NECAB3	protein_coding	3.886332044	12.23723138	8.916557225	0.919695231	1.647089024	0.575509458
ENSG00000101412	-6.00749743	3.79E-13	4.53E-10	down	E2F1	protein_coding	22.92175098	19.98465973	16.81273405	0.676841532	0.079367654	0.090758801
ENSG00000125977	-1.48682813	0.002250511	0.038297345	down	EIF2S2	protein_coding	32.34424319	68.72111165	31.54762124	12.07362317	22.73787656	12.48746789
ENSG00000101444	-1.752340276	0.012059832	0.116655769	down	AHCY	protein_coding	18.63383437	21.1813215	12.12780234	8.887710496	5.356705167	1.108427401
ENSG00000125971	-2.141733764	0.000132061	0.004946252	down	DYNLRB1	protein_coding	33.17520098	32.80549594	15.39595366	7.083488591	3.39170893	7.941690236
ENSG00000198646	-1.167949882	0.006969775	0.0823322	down	NCOA6	protein_coding	8.51709183	5.49254471	4.645983121	2.826565013	2.67708073	2.795992382
ENSG00000131069	-3.251633924	0.008670025	0.094651073	down	ACSS2	protein_coding	2.392933424	5.821146037	6.494901569	1.370767948	0.147563407	0
ENSG00000078814	2.072214441	0.037374689	0.225405653	up	MYH7B	protein_coding	0.29013515	0.140157759	0.766429277	1.663099993	0.951831423	2.491959054
ENSG00000088298	1.438165708	0.017802445	0.146951506	up	EDEM2	protein_coding	5.276014716	3.707234801	4.142195858	11.60279615	10.86972898	13.14006772
ENSG00000101000	2.84876064	5.49E-07	5.40E-05	up	PROCR	protein_coding	4.25117563	3.277096653	2.97751934	33.39179911	17.21852234	24.91361195
ENSG00000101084	-7.899077941	0.000268387	0.008199865	down	C20orf24	protein_coding	6.437229254	8.324375561	0.241487832	0	0	0
ENSG00000101079	-2.340544887	0.005295131	0.068197829	down	NDRG3	protein_coding	4.156269392	42.77983316	7.082812836	2.45893885	4.220243035	3.986652985
ENSG00000149636	-3.638495712	0.000343502	0.009815811	down	DSN1	protein_coding	4.648609844	30.11320406	5.05308219	0.839424001	0.217587336	2.156407904
ENSG00000149639	-1.177047776	0.005146063	0.067109346	down	SOGA1	protein_coding	7.960221973	10.78672567	7.640532617	3.703559182	5.554733699	2.402636476
ENSG00000101353	4.963341628	0.012918415	0.121517813	up	MROH8	protein_coding	0	0	0.096458136	1.279369125	0.614720693	1.523053442
ENSG00000101407	-1.702930726	0.033981812	0.21324107	down	TTI1	protein_coding	7.84316691	2.233605864	4.426306441	1.64804318	2.040239544	0.760781242
ENSG00000149633	1.08227221	0.017506538	0.145583354	up	KIAA1755	protein_coding	2.448241013	5.225840037	4.141876326	8.802875528	7.29941847	8.881045665
ENSG00000101425	2.819700308	0.042897678	0.242270547	up	BPI	protein_coding	0	0.197581085	0.598397061	1.290539603	1.588975414	2.826492982
ENSG00000101445	7.638693378	0.008422626	0.093155416	up	PPP1R16B	protein_coding	0	0	0	0	0.155200967	2.378178388
ENSG00000101447	-8.828429814	3.23E-08	5.33E-06	down	FAM83D	protein_coding	6.198146458	6.557265171	5.100881617	0	0	0
ENSG00000204103	-1.162372215	0.008918237	0.096117293	down	MAFB	protein_coding	37.75197296	19.00155871	48.31530613	17.5469265	16.62795621	12.78789633
ENSG00000198900	-1.239574145	0.002075797	0.036328395	down	TOP1	protein_coding	19.24733402	37.29094023	33.14845263	11.29811377	12.11713486	14.58550747
ENSG00000183798	1.413974674	0.004289442	0.058826052	up	EMILIN3	protein_coding	11.63866911	25.00787334	12.29308886	25.88508761	35.69131609	68.70135198
ENSG00000101057	-5.296364166	0.001303029	0.026438396	down	MYBL2	protein_coding	36.84571526	76.77464503	42.66653888	3.660355105	0.286146543	0
ENSG00000124191	-7.780209814	2.29E-06	0.000181142	down	TOX2	protein_coding	6.092376041	5.449314527	1.45076269	0	0.061637368	0
ENSG00000196839	-5.167593872	0.02056945	0.158981011	down	ADA	protein_coding	4.894731894	0	3.278967846	0.212148662	0	0
ENSG00000064205	-2.725296409	1.78E-06	0.000149556	down	WISP2	protein_coding	9.947707754	16.0233381	15.90206586	2.842425782	0.917309066	2.554001127
ENSG00000124249	7.763109959	0.003878829	0.055309942	up	KCNK15	protein_coding	0	0	0	2.421123136	0	4.37032087
ENSG00000166913	-1.283765721	5.06E-05	0.002310753	down	YWHAB	protein_coding	18.85403022	18.94455164	19.61564291	9.487957794	7.387354723	6.672184794
ENSG00000025772	-1.954642496	0.000824166	0.018931588	down	TOMM34	protein_coding	13.91201326	11.64421416	18.18621792	3.169019508	3.757338631	4.406775535
ENSG00000101109	-1.099470914	0.023940145	0.173095454	down	STK4	protein_coding	8.891522829	13.08186651	6.512640771	3.560282351	3.130356467	6.608560839
ENSG00000124107	-2.665884705	0.02375515	0.172366023	down	SLPI	protein_coding	83.39418867	180.1672961	27.30169858	35.32830509	0	10.29122572
ENSG00000175063	-2.561972138	0.025770823	0.182109587	down	UBE2C	protein_coding	28.390499	20.7450921	14.25285221	6.963227185	0	3.709607197
ENSG00000132801	-6.927974222	0.020215537	0.157535741	down	ZSWIM3	protein_coding	1.493657184	0	2.765353539	0	0	0
ENSG00000168612	-2.657018591	0.031249552	0.202016594	down	ZSWIM1	protein_coding	9.639695819	4.817296576	3.985159708	1.835465173	0	1.066522436
ENSG00000124257	-4.359599544	0.011384733	0.112979463	down	NEURL2	protein_coding	2.358249421	2.905003865	5.031615225	0.186025514	0.305391602	0
ENSG00000080189	-1.589919045	0.041665066	0.239176857	down	SLC35C2	protein_coding	7.901068703	4.441749934	5.520219791	3.422430214	2.164920594	0.32419072
ENSG00000172315	-2.379167341	0.042858585	0.242270547	down	TP53RK	protein_coding	2.832746624	1.263171801	3.02864846	0.825065432	0.395057006	0.129073454
ENSG00000196562	1.010534662	0.000474345	0.012394302	up	SULF2	protein_coding	45.18934788	54.50253308	51.70992878	81.56377657	89.52556888	133.974251
ENSG00000124207	-1.434514476	0.015411886	0.135634048	down	CSE1L	protein_coding	21.75916402	24.51351086	29.58063892	2.738638242	14.69017992	10.70086866
ENSG00000124214	-1.052232467	0.041515999	0.238600566	down	STAU1	protein_coding	23.60639928	40.13023378	24.85236573	14.83801113	21.78727395	6.048229456
ENSG00000124212	1.827452737	0.001780342	0.032784351	up	PTGIS	protein_coding	2.914650875	1.91275773	5.246560138	11.06199935	17.8040184	7.044324294
ENSG00000158470	-3.265780082	1.36E-09	3.47E-07	down	B4GALT5	protein_coding	16.76334782	42.79696684	30.93440207	4.740952012	3.0711517	1.539478383
ENSG00000172216	-1.351839517	0.001528289	0.029348463	down	CEBPB	protein_coding	54.97765415	89.67744834	48.86171705	18.31229072	23.76574312	33.79665651
ENSG00000196396	-2.286643229	0.000410078	0.011162379	down	PTPN1	protein_coding	17.88006503	18.43024236	11.61720213	6.228655314	2.113897848	1.405402616
ENSG00000101096	1.28482778	0.008641274	0.094441712	up	NFATC2	protein_coding	9.682640272	3.487976201	9.50284929	20.18287023	11.62789767	23.52295936
ENSG00000182463	-4.831819069	0.027648281	0.189195771	down	TSHZ2	protein_coding	1.182751777	0	0.839943281	0.067329082	0	0
ENSG00000124098	1.807201135	0.032127577	0.205552947	up	FAM210B	protein_coding	6.261392851	0.372912894	5.071885831	9.506205392	18.60502502	13.01920664
ENSG00000087586	-4.653826977	0.000770396	0.018080479	down	AURKA	protein_coding	15.66524362	11.0855405	5.397620062	0	1.289100925	0
ENSG00000101146	-1.946685433	0.024511637	0.175721857	down	RAE1	protein_coding	1.519630955	7.252396799	4.312444748	2.066773642	0.678590051	0.620787098
ENSG00000124253	6.942597573	0.036491344	0.222635475	up	PCK1	protein_coding	0	0	0	0.035491889	0	1.432509017
ENSG00000124225	1.039314184	0.004164975	0.057670431	up	PMEPA1	protein_coding	15.20663775	11.75093724	24.08220107	33.31586513	34.85958997	36.91147029
ENSG00000124222	-1.522960016	0.01558227	0.136463779	down	STX16	protein_coding	6.257708956	20.66657076	12.58130767	6.977215424	2.142802129	4.588828343
ENSG00000101158	-1.346989541	0.020758811	0.159927572	down	NELFCD	protein_coding	4.481797233	7.271761958	6.176996474	3.343231158	2.302632316	1.370662527
ENSG00000101166	-2.447580208	0.002756321	0.044568572	down	PRELID3B	protein_coding	12.41867453	38.31012951	17.90534528	9.30843052	2.268843154	0.915697463
ENSG00000130706	1.257072204	0.020430485	0.158248007	up	ADRM1	protein_coding	6.087465272	16.81398431	14.84383539	21.97606589	28.47234914	39.77053201
ENSG00000130702	-2.659020345	7.69E-14	1.10E-10	down	LAMA5	protein_coding	34.03851934	64.60623036	33.04573669	5.605510675	7.13114287	8.122839653
ENSG00000149679	-2.26870204	0.002851403	0.04554661	down	CABLES2	protein_coding	3.971890155	6.284822022	5.855569517	1.15094993	0.577339395	1.620494195
ENSG00000101187	-5.997163921	0.000886286	0.019927554	down	SLCO4A1	protein_coding	3.635348305	0.164639524	2.331555779	0	0.049039061	0.056077334
ENSG00000092758	1.086188586	0.002656307	0.043300826	up	COL9A3	protein_coding	159.8819641	216.8419649	120.2876085	231.3234581	316.7988732	507.004588
ENSG00000101210	-2.382770983	0.028050784	0.190702387	down	EEF1A2	protein_coding	21.56528575	59.73555819	30.58155678	12.24573686	0	9.172837281
ENSG00000130584	1.708078709	0.028009928	0.190652001	up	ZBTB46	protein_coding	2.849221911	0.475038968	3.919563044	6.543747096	4.701946446	12.54583788
ENSG00000196700	-1.541863245	0.026209892	0.183763883	down	ZNF512B	protein_coding	7.360495262	7.249099465	7.5678733	3.741300255	0.637690067	3.223892452
ENSG00000203883	-4.637501576	0.004344174	0.059029924	down	SOX18	protein_coding	8.147536674	11.09205796	1.655597306	0	0.852606169	0
ENSG00000125510	-4.990104674	0.011513115	0.113743553	down	OPRL1	protein_coding	0.086449211	5.825752617	1.106700153	0.204580891	0	0
ENSG00000141934	-8.807175119	9.57E-07	8.75E-05	down	PLPP2	protein_coding	0.369439031	4.283224285	1.523496068	0	0	0
ENSG00000141933	-2.681896201	0.004042554	0.056797692	down	TPGS1	protein_coding	2.569371668	6.714718854	3.620477479	0.764201188	0.981831486	0.249499483
ENSG00000070404	-1.878633339	0.045697121	0.250774753	down	FSTL3	protein_coding	13.30469423	27.03772494	8.994870582	5.839393649	7.319291757	0.222206663
ENSG00000099864	-3.503427193	2.35E-06	0.0001842	down	PALM	protein_coding	4.563366387	5.345059487	9.317319416	0.665700716	0.242857258	0.786853655
ENSG00000064666	-2.394035306	0.000208068	0.006913432	down	CNN2	protein_coding	38.76137146	11.95456089	14.82917481	2.722300942	7.085168959	2.679911931
ENSG00000071626	-1.411564346	0.00124104	0.025713154	down	DAZAP1	protein_coding	10.75379421	10.00323336	7.693917549	4.655732774	2.288628101	3.728134019
ENSG00000099875	-1.022772127	0.021206366	0.161422129	down	MKNK2	protein_coding	18.65765548	37.81241035	21.11770851	8.158471185	16.24720175	13.79288669
ENSG00000104885	-1.349819395	0.003148527	0.04899644	down	DOT1L	protein_coding	4.736039341	8.934542348	5.732759813	2.683853725	1.938635212	2.982705222
ENSG00000104897	-1.165965266	0.016274662	0.139717371	down	SF3A2	protein_coding	32.30591015	53.20315179	21.69312396	11.19744195	13.69175599	22.90538995
ENSG00000130332	-2.333123912	0.015680171	0.136837138	down	LSM7	protein_coding	7.04683259	45.82531386	3.689978162	2.351776615	4.328809059	4.548737032
ENSG00000176619	-1.677102338	0.006941213	0.082087136	down	LMNB2	protein_coding	12.56716413	20.91395786	10.91480989	7.641069898	4.681172014	1.50554014
ENSG00000065717	-2.177595332	0.003308929	0.05076787	down	TLE2	protein_coding	15.57595126	25.38105677	10.42156348	1.168740533	8.068297901	2.137799058
ENSG00000104964	-1.275918007	0.012315861	0.118332907	down	AES	protein_coding	21.94796652	22.61788028	31.01319334	16.78785459	4.349611086	10.03352421
ENSG00000161091	-2.751094568	0.000948338	0.020988113	down	MFSD12	protein_coding	7.674566792	6.530097921	3.243027823	1.651068972	0.263521065	0.645734164
ENSG00000105255	-7.578375016	0.005035765	0.066597806	down	FSD1	protein_coding	0	4.716491044	1.26251329	0	0	0
ENSG00000178078	4.550826704	0.020848539	0.160274544	up	STAP2	protein_coding	0.443685104	0	0	5.074878244	0.071821127	5.256266755
ENSG00000167670	-1.59334865	0.01343064	0.124448225	down	CHAF1A	protein_coding	9.456174246	8.222516789	9.353791597	5.291882808	2.079454683	1.532428259
ENSG00000223573	-8.560334185	7.21E-07	6.81E-05	down	TINCR	protein_coding	2.579534329	5.211026191	1.572501084	0	0	0
ENSG00000174917	1.673528343	0.047840117	0.256338465	up	C19orf70	protein_coding	2.565009639	1.319040241	2.67333152	6.004791209	5.143229446	9.924871405
ENSG00000141994	-2.528955847	0.045393024	0.249870653	down	DUS3L	protein_coding	2.485129974	6.775761752	0.231094307	0.564844356	0.327277162	0.748498448
ENSG00000087903	-2.099592038	0.00810339	0.090957066	down	RFX2	protein_coding	2.732732376	4.547085119	1.007761598	0.798391885	0.699035803	0.424662166
ENSG00000125648	-1.874696695	0.000133931	0.004973957	down	SLC25A23	protein_coding	10.38690205	9.974351854	8.141044852	3.23754838	2.166872521	2.337613489
ENSG00000125726	-2.565472333	0.019504383	0.154529376	down	CD70	protein_coding	25.33370991	73.57398573	24.96612967	11.69022214	0	9.193534783
ENSG00000125730	-2.476783132	1.65E-06	0.000141677	down	C3	protein_coding	11.86266287	35.42462782	20.62790482	4.431787585	2.146872161	5.619220874
ENSG00000125731	-5.559041449	0.019297399	0.153795214	down	SH2D3A	protein_coding	1.180857504	0	2.306819275	0	0	0.079485402
ENSG00000178531	-5.427299725	0.000461509	0.012208037	down	CTXN1	protein_coding	9.753323479	4.362602766	9.028640538	0.474919924	0	0
ENSG00000066044	-1.267970132	0.003287439	0.050599052	down	ELAVL1	protein_coding	17.59869057	14.35032898	8.913343308	6.40188781	6.225888117	4.31086038
ENSG00000186994	7.239002111	0.005037199	0.066597806	up	KANK3	protein_coding	0	0	0	0.808077441	2.542635759	0.063207924
ENSG00000167772	1.785995164	0.013769124	0.12612904	up	ANGPTL4	protein_coding	25.77337633	6.538771675	3.428674791	65.77032475	23.61155722	33.7733537
ENSG00000181143	-3.723024065	6.49E-05	0.002804802	down	MUC16	protein_coding	2.421986183	1.876745327	1.516997305	0.207066387	0.231154896	0
ENSG00000130813	-1.412767593	0.024447773	0.175651069	down	C19orf66	protein_coding	8.622576932	13.87888556	5.01941165	4.906171165	2.242387613	3.139865637
ENSG00000076662	4.134065782	0.030836262	0.200400857	up	ICAM3	protein_coding	0	0	0.570607096	0.697343439	0.336707182	9.394797294
ENSG00000129355	2.505650128	0.049527483	0.261587534	up	CDKN2D	protein_coding	1.837175148	0	3.297642473	7.487619759	5.154778614	16.92811659
ENSG00000129354	-8.391153611	5.30E-05	0.002389384	down	AP1M2	protein_coding	6.097363589	8.535253	0.126715668	0	0	0
ENSG00000079805	-1.025715197	0.008887136	0.096038636	down	DNM2	protein_coding	9.357389152	8.120081406	6.928669071	4.374816933	2.674771997	4.934421589
ENSG00000142453	-2.191505884	0.005435	0.069344237	down	CARM1	protein_coding	13.53261977	27.29698667	7.34694883	7.035125827	0.758063532	2.702575034
ENSG00000130733	1.103136645	0.044553471	0.246980442	up	YIPF2	protein_coding	15.5962891	6.798452838	16.74971783	18.02168339	23.6684556	42.67318066
ENSG00000105514	-1.917307871	0.048622789	0.259098777	down	RAB3D	protein_coding	7.154459977	7.549860888	5.547030722	4.164242406	0.179902411	0.977182771
ENSG00000183401	2.430676928	0.046879862	0.254154052	up	CCDC159	protein_coding	1.094665261	0.218817162	0.644304272	1.905662941	0.391057554	8.328794918
ENSG00000198342	3.733868773	0.012685737	0.120196097	up	ZNF442	protein_coding	0.023352736	0	0.284719632	1.013172145	0.937490388	2.351577251
ENSG00000095059	-1.166236415	0.038383372	0.228468661	down	DHPS	protein_coding	13.01332396	12.12913868	10.2351356	7.246083638	5.35303933	3.098449911
ENSG00000198356	-1.477497606	0.01312331	0.122881123	down	ASNA1	protein_coding	23.77206777	25.03098794	18.22772668	4.102020229	10.70247828	9.35079356
ENSG00000008441	1.042619807	0.001340255	0.026835676	up	NFIX	protein_coding	31.15793078	28.64525681	27.7936803	47.33237956	48.67133838	84.4945715
ENSG00000160877	-1.38731684	0.008890855	0.096038636	down	NACC1	protein_coding	16.18389516	23.25546153	9.468668267	4.516898225	9.146935828	5.026767681
ENSG00000160888	-1.126558765	0.019608666	0.154794414	down	IER2	protein_coding	19.07564313	37.4872548	19.08679498	13.90507411	12.73941268	7.912471626
ENSG00000132000	1.488558338	0.009298754	0.098692916	up	PODNL1	protein_coding	6.551327789	3.040340573	8.997116447	15.73589286	26.02371679	10.57361806
ENSG00000105011	-5.018914658	5.82E-05	0.002578353	down	ASF1B	protein_coding	9.521176151	17.56159684	15.87014745	1.260516633	0	0
ENSG00000072071	-1.901026485	0.00017603	0.006166854	down	ADGRL1	protein_coding	11.60427102	14.17157608	9.894840856	2.138734478	5.383664969	2.03427185
ENSG00000123159	-2.116696119	0.003558474	0.052788318	down	GIPC1	protein_coding	14.47665052	8.912758148	5.665731495	4.224434121	1.29753601	1.125613544
ENSG00000099797	-2.376335523	0.000177385	0.006176188	down	TECR	protein_coding	7.97840204	24.59460753	11.24015805	4.230810393	1.174873207	3.00310753
ENSG00000105137	1.542158693	0.031725636	0.20444935	up	SYDE1	protein_coding	2.669579978	2.07459641	9.481336069	8.209730524	11.27310931	22.17263831
ENSG00000167461	-1.188026422	0.020355329	0.157964076	down	RAB8A	protein_coding	10.10676376	13.66201456	12.37634443	4.802153137	2.985024949	8.09599626
ENSG00000072958	1.35771207	0.011856524	0.115365608	up	AP1M1	protein_coding	1.099479845	0.912725348	2.277549025	3.789180888	3.082636137	4.173174422
ENSG00000085872	-1.335885213	0.005996174	0.074023331	down	CHERP	protein_coding	9.034105177	12.03784336	6.501614471	2.692181443	4.224675422	4.013460186
ENSG00000160111	1.071665252	0.002365681	0.039552087	up	CPAMD8	protein_coding	17.38750547	14.75727487	16.56865443	21.45164731	33.44391377	47.55431026
ENSG00000160113	-2.195283296	0.000955878	0.021030787	down	NR2F6	protein_coding	21.72651843	17.77881267	5.801077374	2.758439986	3.489121882	3.650328472
ENSG00000130303	-1.957337732	0.001421228	0.028004828	down	BST2	protein_coding	43.32055715	81.65575996	30.00205765	8.759407808	10.11926946	21.1131412
ENSG00000179913	-8.190264828	0.000835222	0.019108876	down	B3GNT3	protein_coding	0	9.17871904	3.170039423	0	0	0
ENSG00000105643	1.637639876	0.033774277	0.21255698	up	ARRDC2	protein_coding	5.822541724	1.246554704	3.32761848	3.079390213	15.55155858	13.81534109
ENSG00000130520	-1.529911441	0.034812657	0.21644096	down	LSM4	protein_coding	10.28096314	21.65199072	11.91721324	7.031260822	6.820849351	1.27496789
ENSG00000006016	1.600964123	0.01270226	0.120262701	up	CRLF1	protein_coding	3.558081093	21.87823604	8.025409612	47.35332464	24.5524021	29.28059956
ENSG00000105664	1.985192607	7.08E-13	7.25E-10	up	COMP	protein_coding	1809.832282	2787.90367	2700.871032	8115.057308	11700.46925	9080.764097
ENSG00000064607	-1.431276407	0.002067441	0.036256039	down	SUGP2	protein_coding	10.96002545	19.76920553	12.14782467	6.244826852	2.932469847	6.706698123
ENSG00000064490	-3.55964954	0.012250763	0.118023634	down	RFXANK	protein_coding	3.554710044	3.019904138	7.547049509	0.096691647	1.111147153	0
ENSG00000178093	-6.525485869	0.043622286	0.244057359	down	TSSK6	protein_coding	2.670299892	0	2.694343231	0	0	0
ENSG00000160161	2.031483195	2.34E-11	1.40E-08	up	CILP2	protein_coding	107.8754694	132.3711337	152.0281108	403.4393345	473.7701729	726.7332801
ENSG00000188171	7.863907275	0.003375382	0.051565334	up	ZNF626	protein_coding	0	0	0	0.486706258	0	2.334973967
ENSG00000121297	2.980603708	0.002125562	0.036959008	up	TSHZ3	protein_coding	0.685663958	0.07643742	0.932428649	3.411651	2.117371276	8.044846388
ENSG00000131941	-4.540950563	0.010532533	0.107307657	down	RHPN2	protein_coding	0.989910048	1.295776568	1.557304962	0.151136049	0	0
ENSG00000004776	1.521824225	0.004407085	0.05969748	up	HSPB6	protein_coding	10.69639453	9.300937281	11.90008117	47.74289146	22.97082524	20.85575018
ENSG00000171827	3.311260292	0.001525453	0.029333273	up	ZNF570	protein_coding	0.368405679	0.177968489	0.074860841	3.041707764	1.781108756	1.272962658
ENSG00000188227	3.844207318	0.005748134	0.072267288	up	ZNF793	protein_coding	0.140538467	0.055547157	0	1.078373187	1.125068055	0.567592102
ENSG00000196218	4.454632041	0.00781127	0.088649263	up	RYR1	protein_coding	0.009608777	0	0.041003015	0.250129451	0.833700902	0.113833651
ENSG00000130402	-1.052305656	0.000123214	0.004663595	down	ACTN4	protein_coding	63.59554405	52.46243735	45.16318464	23.99157141	28.049177	25.70462486
ENSG00000179134	-1.249587961	0.000864931	0.019600994	down	SAMD4B	protein_coding	13.59445763	10.23706912	9.958653075	4.475717989	4.191601135	5.554467908
ENSG00000128016	1.321848156	0.005905986	0.073362271	up	ZFP36	protein_coding	18.77483319	13.71515492	31.82341068	43.40692501	76.99203378	40.80005456
ENSG00000105219	-6.978998376	0.018781773	0.151107424	down	CNTD2	protein_coding	1.504699606	0	4.494646381	0	0	0
ENSG00000105223	1.07934745	0.000273617	0.008280659	up	PLD3	protein_coding	33.17245832	24.65914087	23.90218286	47.47945984	60.8157862	64.46103572
ENSG00000090006	1.036267089	0.002717226	0.044093441	up	LTBP4	protein_coding	11.3520566	15.76627852	15.8705279	20.11851707	34.52245281	33.56546572
ENSG00000188493	-3.98274279	0.000909559	0.020386913	down	C19orf54	protein_coding	3.227168256	3.425347651	2.105845448	0.107564086	0.058861404	0.403856496
ENSG00000105737	3.253763031	0.027559872	0.189152634	up	GRIK5	protein_coding	1.407377292	0	0.093255049	0.820567668	1.386717851	12.14227498
ENSG00000105722	1.247238458	0.009828624	0.102019978	up	ERF	protein_coding	5.02811699	7.151967562	9.876669109	13.33125451	19.17238285	19.99365428
ENSG00000204941	-9.253218538	2.47E-09	5.62E-07	down	PSG5	protein_coding	2.164316426	4.609848009	5.897235587	0	0	0
ENSG00000243137	-9.082051246	1.45E-08	2.70E-06	down	PSG4	protein_coding	1.784906139	4.819139341	1.803547293	0	0	0
ENSG00000183668	-7.766578057	0.002383726	0.039807388	down	PSG9	protein_coding	1.944901741	0	2.241572052	0	0	0
ENSG00000204920	4.756008455	0.002097703	0.036563243	up	ZNF155	protein_coding	0.13324041	0	0.08122423	1.436419649	0.747696608	3.880424856
ENSG00000187244	-2.912248728	6.49E-06	0.000430997	down	BCAM	protein_coding	16.91598033	35.09123446	15.28200036	2.071422237	1.107166132	5.787752327
ENSG00000130203	2.856835091	0.035985397	0.220938775	up	APOE	protein_coding	0.630140175	0	1.06704887	6.406715301	2.629420303	3.525219297
ENSG00000179846	-5.167223007	0.033110639	0.209423332	down	NKPD1	protein_coding	1.459296779	0.051581958	0.867899424	0.056152945	0	0
ENSG00000170608	2.417615354	0.042171374	0.240536128	up	FOXA3	protein_coding	0.489885435	0.202845107	1.834486774	5.465305693	1.993822638	6.321772814
ENSG00000104983	5.536512899	0.009290278	0.098692916	up	CCDC61	protein_coding	0.059275164	0	0.03613453	2.758719555	0.076760911	2.018892354
ENSG00000124440	8.339111516	5.16E-05	0.002336211	up	HIF3A	protein_coding	0	0	0	0.53486502	0.14238961	2.469526266
ENSG00000204851	2.457818012	0.01353376	0.12491041	up	PNMA8B	protein_coding	2.758265231	0.04037745	2.802427695	5.384553434	17.60710712	7.921631227
ENSG00000160013	3.730970748	0.049823848	0.262765844	up	PTGIR	protein_coding	0.086522349	0	0.29009526	4.743466991	0.112045819	0.320317652
ENSG00000134830	2.606360853	0.006606956	0.079644361	up	C5AR2	protein_coding	0.428503142	0.130736981	0.728661664	3.380156334	3.533890873	1.035320148
ENSG00000105447	-1.839623103	0.032140485	0.205552947	down	GRWD1	protein_coding	2.102884932	2.044571674	6.669294288	0.713920925	1.689086349	0.630697286
ENSG00000105552	-3.098044613	0.00778502	0.088540879	down	BCAT2	protein_coding	5.491955271	14.69751578	4.292747213	2.232551313	0	0.598732999
ENSG00000074219	-1.300844975	0.04277529	0.242270547	down	TEAD2	protein_coding	10.65592411	19.47149659	6.715590227	3.08615079	5.3997437	6.479660638
ENSG00000090554	-7.329599782	0.011351796	0.112773458	down	FLT3LG	protein_coding	5.228461037	0	0.262870451	0	0	0
ENSG00000142552	1.720962355	5.24E-07	5.25E-05	up	RCN3	protein_coding	32.17602045	40.15111972	49.77401125	108.579084	176.8267717	117.4377256
ENSG00000196961	-1.060599425	0.02700337	0.186861238	down	AP2A1	protein_coding	10.05037315	8.922216004	7.527484419	6.101673013	2.31683492	4.259748654
ENSG00000104973	-1.580112122	0.00978496	0.101640293	down	MED25	protein_coding	4.311357757	5.848567998	4.78277108	1.384096695	2.499445633	1.113574896
ENSG00000131398	7.374462292	0.001162505	0.024487722	up	KCNC3	protein_coding	0	0	0	0.578347603	1.170992159	0.398098147
ENSG00000161681	4.118378975	0.007250935	0.084496066	up	SHANK1	protein_coding	0.081091119	0	0.098867359	0.191901039	2.284020041	0.780547278
ENSG00000167747	-3.49793616	0.000681599	0.016295884	down	C19orf48	protein_coding	14.69965815	35.84676732	9.104614147	2.267071684	2.989620587	0
ENSG00000170949	1.53460244	0.016923576	0.142702481	up	ZNF160	protein_coding	4.145570287	0.940366177	4.790629427	12.4834245	5.345142445	10.86334115
ENSG00000167617	2.500509974	0.004182082	0.057795729	up	CDC42EP5	protein_coding	1.528944766	5.416391155	14.29150663	19.29721144	38.71946154	63.14450608
ENSG00000167646	-8.217443258	3.68E-05	0.001763971	down	DNAAF3	protein_coding	6.82931749	0.538626861	1.387732279	0	0	0
ENSG00000080031	7.563213378	0.009241429	0.098417444	up	PTPRH	protein_coding	0	0	0	0.194997048	0	3.346877036
ENSG00000105063	-1.413255035	0.001850198	0.033511472	down	PPP6R1	protein_coding	9.414441203	15.43360691	7.813138331	3.621280656	4.526596628	4.106508306
ENSG00000133265	2.162498476	0.045516681	0.250305962	up	HSPBP1	protein_coding	0.21315997	2.574319557	1.03954975	4.147619342	6.072893777	6.734059215
ENSG00000095752	3.9205179	0.009080331	0.097219178	up	IL11	protein_coding	2.12502906	0.915574918	0	41.90710483	3.570028975	0.340201091
ENSG00000090971	-1.949348577	0.034122735	0.213950913	down	NAT14	protein_coding	3.829783977	7.708676732	3.458757761	1.510522012	1.193963978	1.155276037
ENSG00000218891	-2.661319809	0.043510045	0.243955108	down	ZNF579	protein_coding	10.71657843	4.351305451	1.098202456	1.45750794	1.076732994	0
ENSG00000142409	-2.040154913	0.006692499	0.080203762	down	ZNF787	protein_coding	13.53934526	5.087096678	3.617350897	1.450401051	2.110496392	1.856463733
ENSG00000178935	-4.618537407	0.037573366	0.22627621	down	ZNF552	protein_coding	3.028050641	0	1.783346032	0.121454932	0.066462776	0
ENSG00000269343	-3.986214947	0.001535796	0.029453192	down	ZNF587B	protein_coding	4.342947827	2.740909771	0.747275275	0.082883285	0.362844269	0.051865132
ENSG00000204514	-3.426956518	0.015957027	0.137871284	down	ZNF814	protein_coding	0.913119791	0.635194963	0.333986296	0.067227554	0	0.108175847
ENSG00000173480	2.36708399	0.025278302	0.179602399	up	ZNF417	protein_coding	0.145960157	1.639359026	0.689581601	2.014907653	7.891474461	2.755859472
ENSG00000142396	-3.24429608	0.000479168	0.012474904	down	ERVK3-1	protein_coding	1.679718667	4.691565423	2.848491526	0.313184304	0.474594236	0.180903268
ENSG00000093009	-5.867540731	4.60E-06	0.000330142	down	CDC45	protein_coding	3.28800127	18.98219662	7.688960694	0.46771102	0	0
ENSG00000184113	7.839310099	0.000777624	0.01819742	up	CLDN5	protein_coding	0	0	0	0.070580109	1.390426858	3.974965509
ENSG00000184702	1.306322282	0.007853639	0.088989298	up	5-Sep	protein_coding	11.05007731	7.02967709	5.787439237	15.36662279	12.32790093	31.34429008
ENSG00000184058	-8.695740292	6.55E-07	6.30E-05	down	TBX1	protein_coding	1.140877359	6.867954689	3.530930638	0	0	0
ENSG00000185838	-7.950214216	0.001771702	0.032707739	down	GNB1L	protein_coding	0	2.640585814	0.802943586	0	0	0
ENSG00000099940	1.287020315	0.037842878	0.226756926	up	SNAP29	protein_coding	2.19900926	1.570995012	2.397850333	6.840841327	4.331714442	3.898523865
ENSG00000100023	-1.44365883	0.01929811	0.153795214	down	PPIL2	protein_coding	4.400692068	8.72575164	4.389857696	1.341219941	3.471126588	1.62919681
ENSG00000100027	-4.876986091	0.02224447	0.166022243	down	YPEL1	protein_coding	0.130196584	2.830276728	0.35715912	0.102702819	0	0
ENSG00000128266	-2.611755947	0.031857301	0.204876672	down	GNAZ	protein_coding	3.31576624	0.868430613	1.99695973	0.567232485	0.310401933	0.118317333
ENSG00000159496	6.449550095	0.013748684	0.12612904	up	RGL4	protein_coding	0.032535339	0	0	0.487631461	0	2.553546507
ENSG00000100095	5.406413181	0.015967319	0.137871284	up	SEZ6L	protein_coding	0	0	0.026162026	0.304682157	0.333457385	0.762632913
[truncated: 50 more rows]
