# Supplementary material for: Overview of distinct N6-Methyladenosine profiles of messenger RNA in osteoarthritis
Source: Front Genet. 2023 May 9;14:1168365. doi: 10.3389/fgene.2023.1168365 (PMC10203613; doi:10.3389/fgene.2023.1168365)
Supplement: Supplementary file 4 [file Table3.XLS]

Table S3. 805 Differentially expressed genes related to m6A methylation.
ensembl_gene_id	log2FC	Pvalue	FDR	external_gene_name.x	gene_biotype.x	N1.Input	N2.Input	N3.Input	OA1.Input	OA2.Input	OA3.Input	chr	chromStart	chromEnd	score	strand	thickStart	thickEnd	itemRgb	blockCount	blockSizes	blockStarts	lg.p	lg.fdr	fold_enrchment	diff.lg.fdr	diff.lg.p	diff.log2.fc	class	external_gene_name.y	gene_biotype.y	group	label
ENSG00000104369	7.086210836	0.00310965	0.048698606	JPH1	protein_coding	0	0	0	1.10561532	0.635267547	0.778332385	8	74244944	74244944	6.60E-06	-	74244854	74245035	0	1	181,	0	-5.18	-4.57	8.97	-2.05	-2.76	-5.7	CDS	JPH1	protein_coding	2	Hypo-Methylated-up
ENSG00000169682	6.864233028	0.036019494	0.220938775	SPNS1	protein_coding	0	0	0	0.223382694	0	2.276485389	16	28982236	28982236	2.00E-13	+	28981952	28982521	0	2	104,166,	0,403	-12.7	-11.8	11.5	-4.05	-5	5.49	exon	SPNS1	protein_coding	2	Hyper-Methylated-up
ENSG00000128739	5.782511496	0.019386163	0.154154383	SNRPN	protein_coding	0	0	0.095783028	0	1.627782074	4.343284266	15	24975439	24975439	5.00E-12	+	24975369	24976344	0	2	140,40,	0,935	-11.3	-10.4	4.86	-11.7	-13	7.63	three_prime_utr	SNRPN	protein_coding	2	Hyper-Methylated-up
ENSG00000239779	5.161937409	0.001908375	0.034348351	WBP1	protein_coding	0.062922118	0	0.153430948	4.119686846	3.911217142	0.465892697	2	74460459	74460459	2.00E-30	+	74460206	74460713	0	1	507,	0	-29.7	-28.5	21.5	-4.43	-5.4	-2.08	three_prime_utr	WBP1	protein_coding	2	Hypo-Methylated-up
ENSG00000101353	4.963341628	0.012918415	0.121517813	MROH8	protein_coding	0	0	0.096458136	1.279369125	0.614720693	1.523053442	20	37179364	37179364	4.00E-18	-	37179229	37179499	0	1	270,	0	-17.4	-16.4	6.91	-12.4	-13.8	6.35	CDS	MROH8	protein_coding	2	Hyper-Methylated-up
ENSG00000112309	4.388975428	0.04244012	0.241378979	B3GAT2	protein_coding	0	0	0.071223277	0.221190428	0.453900771	0.96888649	6	70860604	70860604	7.20E-07	-	70860514	70860695	0	1	181,	0	-6.14	-5.48	5.76	-4.39	-5.36	7.02	three_prime_utr	B3GAT2	protein_coding	2	Hyper-Methylated-up
ENSG00000223658	3.630176538	0.028600866	0.192891122	C1GALT1C1L	protein_coding	0	0	2.31396649	6.195030551	6.949613252	16.47558763	2	43675706	43675706	2.10E-07	-	43675618	43675795	0	1	177,	0	-6.68	-5.99	5.23	-3.28	-4.15	-6.64	CDS	C1GALT1C1L	protein_coding	2	Hypo-Methylated-up
ENSG00000239264	3.242167131	0.000183004	0.006280357	TXNDC5	protein_coding	0.629421985	0.456089385	0.298433162	1.875690125	5.207563778	5.954973117	6	7883017	7883017	1.30E-20	-	7882769	7884399	0	2	497,41,	0,1589	-19.9	-18.9	7.05	-6.74	-7.86	2.32	three_prime_utr	TXNDC5	protein_coding	2	Hyper-Methylated-up
ENSG00000167397	2.798403113	0.000938134	0.020961894	VKORC1	protein_coding	3.850856626	0.710281907	0.939003006	16.12724886	8.704287898	13.47877967	16	31091093	31091093	2.50E-33	-	31090989	31091197	0	1	208,	0	-32.6	-31.4	3.1	-6.37	-7.47	1.74	three_prime_utr	VKORC1	protein_coding	2	Hyper-Methylated-up
ENSG00000136274	2.490912112	0.038160919	0.227806235	NACAD	protein_coding	0.093596171	0.180856813	0.532530519	1.722731701	1.05045519	1.848031554	7	45084205	45084205	4.70E-08	-	45084070	45084341	0	1	271,	0	-7.33	-6.62	11.2	-3.42	-4.3	-3.67	CDS	NACAD	protein_coding	2	Hypo-Methylated-up
ENSG00000163879	2.358185667	0.049098578	0.260569404	DNALI1	protein_coding	1.13607184	0	1.007355436	2.932907641	4.591942425	3.568637684	1	37565660	37565660	8.30E-05	+	37565570	37565751	0	1	181,	0	-4.08	-3.55	2.32	-3.23	-4.09	-2.61	exon	DNALI1	protein_coding	2	Hypo-Methylated-up
ENSG00000185760	2.310120933	0.00143121	0.028124257	KCNQ5	protein_coding	1.053766776	0.411156581	3.174855203	7.417232879	6.665645744	9.122782136	6	73195260	73195260	1.30E-06	+	73195170	73195351	0	1	181,	0	-5.9	-5.25	6.95	-2.86	-3.68	-6.28	CDS	KCNQ5	protein_coding	2	Hypo-Methylated-up
ENSG00000122641	2.305304292	2.45E-05	0.001271085	INHBA	protein_coding	9.737891327	2.356541177	11.78245079	56.75877738	26.75244415	34.69653644	7	41690368	41690368	7.90E-50	-	41690233	41690504	0	1	271,	0	-49.1	-47.7	3.13	-46.8	-48.6	-3.63	CDS	INHBA	protein_coding	2	Hypo-Methylated-up
ENSG00000046647	2.200419362	0.02106941	0.161281046	GEMIN8	protein_coding	2.341564612	0.275146333	2.160439409	6.889160211	10.40819684	4.873268358	X	14020202	14020202	0.0025	-	14020112	14020293	0	1	181,	0	-2.61	-2.2	2.99	-1.19	-1.76	-2.43	CDS	GEMIN8	protein_coding	2	Hypo-Methylated-up
ENSG00000107968	2.182825259	0.043622382	0.244057359	MAP3K8	protein_coding	0.085200847	1.728661659	3.350065266	3.864510866	4.799550027	14.8880727	10	30459349	30459349	9.10E-07	+	30459259	30459439	0	1	180,	0	-6.04	-5.39	2.73	-4.82	-5.82	-3.94	CDS	MAP3K8	protein_coding	2	Hypo-Methylated-up
ENSG00000165655	2.007626069	0.010851235	0.109930062	ZNF503	protein_coding	2.429166004	0.996347043	4.554267871	6.941691837	5.994735874	19.41153682	10	75399054	75399054	4.10E-08	-	75398964	75399145	0	1	181,	0	-7.39	-6.67	2.6	-4.05	-4.99	-4.21	CDS	ZNF503	protein_coding	2	Hypo-Methylated-up
ENSG00000137040	1.972648557	0.02256323	0.167444144	RANBP6	protein_coding	2.309597341	0.242546626	2.530221298	4.884742614	5.548358363	9.665723189	9	6013198	6013198	2.00E-09	-	6013048	6013349	0	1	301,	0	-8.69	-7.92	7.4	-2.86	-3.68	-4.45	CDS	RANBP6	protein_coding	2	Hypo-Methylated-up
ENSG00000188783	1.944450926	1.51E-07	2.00E-05	PRELP	protein_coding	166.6171128	245.8769295	366.5143648	644.5071772	1035.73461	1318.348667	1	203487042	203487042	0	+	203486982	203487102	0	1	120,	0	-438	#NAME?	1.34	-434	-434	-1.23	three_prime_utr	PRELP	protein_coding	2	Hypo-Methylated-up
ENSG00000187601	1.879868365	0.001186413	0.024809185	MAGEH1	protein_coding	8.289278976	4.257804812	11.06586607	28.22453659	35.46480092	23.77352918	X	55452894	55452894	4.00E-14	+	55452790	55452999	0	1	209,	0	-13.4	-12.5	4.58	-9.09	-10.3	-5.03	CDS	MAGEH1	protein_coding	2	Hypo-Methylated-up
ENSG00000128487	1.878373768	3.10E-06	0.000229037	SPECC1	protein_coding	4.172735774	4.14530202	9.299647678	24.99649831	21.10624202	18.78681298	17	20205426	20205426	1.30E-32	+	20205216	20205637	0	1	421,	0	-31.9	-30.7	4.12	-107	-110	-4.35	CDS	SPECC1	protein_coding	2	Hypo-Methylated-up
ENSG00000123106	1.848440359	0.017870838	0.147068922	CCDC91	protein_coding	0.631125132	1.032665998	1.067337759	2.344711497	1.476417424	6.029708795	12	28452565	28452565	1.00E-26	+	28450404	28484100	0	3	14,177,49,	0,2073,33647	-26	-24.8	15.7	-4.85	-5.85	-4.87	CDS	CCDC91	protein_coding	2	Hypo-Methylated-up
ENSG00000116690	1.830936791	5.91E-06	0.000399828	PRG4	protein_coding	101.6712905	47.86629765	66.18808521	394.6486651	170.4182922	202.4436773	1	186308599	186308599	2.00E-25	+	186308539	186308659	0	1	120,	0	-24.7	-23.6	1.49	-225	-227	-6.11	CDS	PRG4	protein_coding	2	Hypo-Methylated-up
ENSG00000136444	1.829180542	0.029818739	0.197119729	RSAD1	protein_coding	2.04636279	0.529581317	1.492516179	2.248391745	6.625062703	5.681937656	17	50485599	50485599	1.60E-18	+	50485494	50485705	0	1	211,	0	-17.8	-16.7	12.5	-3.48	-4.38	-7.23	three_prime_utr	RSAD1	protein_coding	2	Hypo-Methylated-up
ENSG00000005156	1.808790574	0.019471335	0.154529376	LIG3	protein_coding	1.519910827	0.223712136	1.346389528	2.397898968	2.414210563	6.066522269	17	34983310	34983310	6.30E-09	+	34983145	34983476	0	1	331,	0	-8.2	-7.45	10.1	-5.33	-6.37	-4.72	CDS	LIG3	protein_coding	2	Hypo-Methylated-up
ENSG00000124098	1.807201135	0.032127577	0.205552947	FAM210B	protein_coding	6.261392851	0.372912894	5.071885831	9.506205392	18.60502502	13.01920664	20	56368439	56368439	0.00049	+	56368364	56368514	0	1	150,	0	-3.31	-2.84	3.24	-2.1	-2.82	-5.26	three_prime_utr	FAM210B	protein_coding	2	Hypo-Methylated-up
ENSG00000128849	1.785334136	0.013438153	0.124448225	CGNL1	protein_coding	3.559301523	0.436270348	4.890086786	8.82812711	13.82780955	8.076663729	15	57452214	57452214	5.00E-17	+	57451536	57461690	0	4	65,149,136,11,	0,604,2146,10143	-16.3	-15.4	6.87	-4.06	-5	-4.51	CDS	CGNL1	protein_coding	2	Hypo-Methylated-up
ENSG00000175414	1.774017796	0.004054772	0.056857966	ARL10	protein_coding	1.070977397	2.231136858	1.0037951	4.150167687	2.635125236	7.890162578	5	176373184	176373184	6.80E-08	+	176373079	176373290	0	1	211,	0	-7.17	-6.46	11.8	-1	-1.52	-2.82	three_prime_utr	ARL10	protein_coding	2	Hypo-Methylated-up
ENSG00000174851	1.771379197	0.009748026	0.101517037	YIF1A	protein_coding	9.256029474	2.907960061	4.222037737	11.13084055	14.08203201	30.86434928	11	66287863	66287863	1.90E-05	-	66287605	66287938	0	3	71,105,5,	0,206,328	-4.72	-4.14	3.36	-1.84	-2.53	-2.75	CDS	YIF1A	protein_coding	2	Hypo-Methylated-up
ENSG00000198948	1.74601392	0.008077001	0.090731857	MFAP3L	protein_coding	1.632145477	0.584981061	1.497799201	6.146694996	3.522694404	2.83279389	4	169991685	169991685	9.50E-09	-	169991565	169991805	0	1	240,	0	-8.02	-7.27	4.74	-3.48	-4.37	-5.54	CDS	MFAP3L	protein_coding	2	Hypo-Methylated-up
ENSG00000106012	1.709218203	0.005613794	0.071160746	IQCE	protein_coding	4.150544503	1.082718686	1.346065982	5.579013877	7.180900138	8.776994864	7	2614043	2614043	6.80E-08	+	2613923	2614164	0	1	241,	0	-7.17	-6.46	20.2	-1.96	-2.66	6.54	three_prime_utr	IQCE	protein_coding	2	Hyper-Methylated-up
ENSG00000003137	1.689324587	0.01682637	0.142403701	CYP26B1	protein_coding	2.08005593	7.004243557	2.219027596	6.153030344	8.397873244	21.78831967	2	72131207	72131207	3.30E-10	-	72131117	72131297	0	1	180,	0	-9.48	-8.68	20.2	-1.76	-2.43	-4.5	three_prime_utr	CYP26B1	protein_coding	2	Hypo-Methylated-up
ENSG00000116473	1.64803973	0.024999922	0.178242483	RAP1A	protein_coding	0.610067019	2.933700524	4.648760813	8.312300573	11.13227469	6.282881356	1	111703405	111703405	1.60E-06	+	111697460	111704404	0	3	37,141,62,	0,5875,6882	-5.79	-5.15	2.78	-2.33	-3.09	-2.22	CDS	RAP1A	protein_coding	2	Hypo-Methylated-up
ENSG00000272886	1.647084788	0.015780413	0.137169101	DCP1A	protein_coding	2.628926572	0.725700137	2.197866406	5.431310447	8.105811871	3.930136046	3	53288212	53288212	4.00E-12	-	53287581	53292105	0	4	79,297,66,37,	0,483,3209,4487	-11.4	-10.6	43.7	-2.53	-3.31	-7.34	CDS	DCP1A	protein_coding	2	Hypo-Methylated-up
ENSG00000164684	1.645721289	0.002562865	0.042160898	ZNF704	protein_coding	3.597964549	1.140625283	6.175007829	11.80424105	12.25723626	10.17175875	8	80639354	80639354	6.30E-12	-	80639174	80639534	0	1	360,	0	-11.2	-10.4	6.16	-10.1	-11.4	-5.89	three_prime_utr	ZNF704	protein_coding	2	Hypo-Methylated-up
ENSG00000106799	1.640072068	1.26E-06	0.000110883	TGFBR1	protein_coding	7.732966551	7.926015461	11.12246591	30.85355733	30.71001711	22.00660898	9	99153504	99153504	3.00E-04	+	99153414	99153594	0	1	180,	0	-3.52	-3.03	2.93	-1.21	-1.78	-3.87	three_prime_utr	TGFBR1	protein_coding	2	Hypo-Methylated-up
ENSG00000203667	1.599678284	0.021118374	0.161386951	COX20	protein_coding	2.491555482	4.616394312	1.788035188	3.781549899	7.882575413	15.22557255	1	244844803	244844803	2.40E-10	+	244844698	244844908	0	1	210,	0	-9.62	-8.81	11.8	-1.69	-2.35	5.04	three_prime_utr	COX20	protein_coding	2	Hyper-Methylated-up
ENSG00000120885	1.57502559	1.58E-08	2.87E-06	CLU	protein_coding	1312.212763	987.7972935	1464.497601	2826.715408	4473.030733	3916.50687	8	27609021	27609021	0	-	27608956	27610554	0	2	130,80,	0,1518	-11800	#NAME?	2.66	-434	-434	-2.12	CDS	CLU	protein_coding	2	Hypo-Methylated-up
ENSG00000154153	1.571673098	0.000562252	0.014125238	RETREG1	protein_coding	4.567198113	7.30029237	9.990343154	15.57654179	25.31053243	24.21879133	5	16474986	16474986	1.00E-49	-	16474738	16477734	0	2	496,73,	0,2923	-49	-47.6	10.4	-9.87	-11.1	-3.24	CDS	RETREG1	protein_coding	2	Hypo-Methylated-up
ENSG00000134910	1.554130797	0.000181721	0.006263047	STT3A	protein_coding	11.98828695	4.96394702	12.9229279	31.73103926	29.37260174	26.78401572	11	125602815	125602815	7.90E-19	+	125602331	125602874	0	2	93,118,	0,425	-18.1	-17.1	3.34	-15.7	-17.1	3.55	CDS	STT3A	protein_coding	2	Hyper-Methylated-up
ENSG00000065054	1.543468579	0.036173219	0.221564826	SLC9A3R2	protein_coding	7.864662175	0.939372832	5.769025265	10.49886079	13.71014737	18.42950769	16	2038146	2038146	6.30E-12	+	2038041	2038251	0	1	210,	0	-11.2	-10.3	2.42	-8.97	-10.2	-3.16	three_prime_utr	SLC9A3R2	protein_coding	2	Hypo-Methylated-up
ENSG00000164318	1.543241985	0.04724088	0.254711249	EGFLAM	protein_coding	0.536003231	1.747784882	1.764455905	3.171111026	5.969434805	2.659039427	5	38464526	38464526	6.30E-42	+	38464421	38464631	0	1	210,	0	-41.2	-39.9	10.9	-1.02	-1.54	-1.65	three_prime_utr	EGFLAM	protein_coding	2	Hypo-Methylated-up
ENSG00000170949	1.53460244	0.016923576	0.142702481	ZNF160	protein_coding	4.145570287	0.940366177	4.790629427	12.4834245	5.345142445	10.86334115	19	53070156	53070156	1.30E-11	-	53070081	53070232	0	1	151,	0	-10.9	-10.1	8.65	-2.35	-3.11	-5.77	exon	ZNF160	protein_coding	2	Hypo-Methylated-up
ENSG00000166313	1.531787267	0.015090221	0.134119716	APBB1	protein_coding	1.872208999	1.229448679	3.958922231	7.015049087	6.477953392	7.061135097	11	6410957	6410957	3.40E-05	-	6410867	6411048	0	1	181,	0	-4.47	-3.91	4.34	-1.65	-2.3	-4.68	CDS	APBB1	protein_coding	2	Hypo-Methylated-up
ENSG00000182179	1.501941974	0.037512913	0.226007031	UBA7	protein_coding	1.113825329	1.369617301	1.193385578	4.472961992	3.059627418	2.848987655	3	49809701	49809701	0.00046	-	49809566	49809836	0	2	159,22,	0,248	-3.34	-2.87	5.04	-0.846	-1.32	-3.49	CDS	UBA7	protein_coding	2	Hypo-Methylated-up
ENSG00000118523	1.50186866	0.001331185	0.026774613	CTGF	protein_coding	229.0896144	518.9643325	570.4525922	518.2873623	1454.724738	1761.31461	6	131949224	131949224	4.00E-100	-	131949164	131949285	0	1	121,	0	-99.4	-97.7	1.74	-60.5	-62.5	-1.52	three_prime_utr	CTGF	protein_coding	2	Hypo-Methylated-up
ENSG00000102580	1.493003557	0.009949409	0.102898693	DNAJC3	protein_coding	9.685504574	2.186997502	10.83857514	27.249344	20.39514474	16.41502212	13	95791536	95791536	1.30E-05	+	95791461	95791611	0	1	150,	0	-4.87	-4.28	5.42	-1.65	-2.3	4.94	three_prime_utr	DNAJC3	protein_coding	2	Hyper-Methylated-up
ENSG00000162692	1.489399449	0.009001731	0.096654065	VCAM1	protein_coding	15.1147063	6.505261687	24.02448624	21.60528426	76.48746996	30.23165308	1	100738430	100738430	3.20E-13	+	100738295	100738566	0	1	271,	0	-12.5	-11.6	5.75	-6.18	-7.27	-6.47	exon	VCAM1	protein_coding	2	Hypo-Methylated-up
ENSG00000158062	1.453581043	0.001393698	0.027538015	UBXN11	protein_coding	8.02240959	3.922706987	9.005701919	19.01064881	22.12933511	16.41954822	1	26282716	26282716	7.90E-23	-	26282435	26282785	0	2	134,137,	0,213	-22.1	-21	33.6	-1.41	-2.02	5.32	exon	UBXN11	protein_coding	2	Hyper-Methylated-up
ENSG00000102359	1.451239921	1.87E-05	0.001003922	SRPX2	protein_coding	18.06786791	27.53942124	14.70637062	67.38252983	47.00607126	50.32154666	X	100674919	100674919	4.00E-21	+	100674769	100675069	0	1	300,	0	-20.4	-19.3	2.77	-11.6	-12.9	-2.92	three_prime_utr	SRPX2	protein_coding	2	Hypo-Methylated-up
ENSG00000136859	1.442666338	4.49E-08	7.00E-06	ANGPTL2	protein_coding	304.9148586	185.5033888	251.5005267	628.6960408	670.3979385	717.8993152	9	127088004	127088004	1.00E-192	-	127087929	127088080	0	1	151,	0	-192	-190	2.13	-78.1	-80.1	-1.23	three_prime_utr	ANGPTL2	protein_coding	2	Hypo-Methylated-up
ENSG00000111341	1.433898917	1.36E-06	0.000117461	MGP	protein_coding	427.834164	364.2683049	592.1390994	942.6276167	1497.795775	1300.090041	12	14882124	14882124	0	-	14882049	14882200	0	1	151,	0	-334	#NAME?	1.38	-434	-434	-1.28	three_prime_utr	MGP	protein_coding	2	Hypo-Methylated-up
ENSG00000120129	1.421905898	0.001619682	0.030773961	DUSP1	protein_coding	41.33325603	55.71720055	53.68263144	56.75883513	182.4222477	164.8355589	5	172768935	172768935	1.00E-78	-	172768801	172769069	0	1	268,	0	-78	-76.4	9.87	-4.86	-5.87	1.64	CDS	DUSP1	protein_coding	2	Hyper-Methylated-up
ENSG00000136542	1.416844067	0.002019163	0.035627506	GALNT5	protein_coding	6.389963546	3.521614783	5.033797567	15.92044709	8.333231135	15.69327227	2	157258509	157258509	4.70E-09	+	157258315	157258704	0	1	389,	0	-8.33	-7.58	3.67	-14.4	-15.8	-6.12	CDS	GALNT5	protein_coding	2	Hypo-Methylated-up
ENSG00000183798	1.413974674	0.004289442	0.058826052	EMILIN3	protein_coding	11.63866911	25.00787334	12.29308886	25.88508761	35.69131609	68.70135198	20	41361280	41361280	6.00E-05	-	41361130	41361430	0	1	300,	0	-4.22	-3.67	2.54	-6.78	-7.9	-5.36	CDS	EMILIN3	protein_coding	2	Hypo-Methylated-up
ENSG00000198157	1.403849751	0.049262215	0.260955124	HMGN5	protein_coding	3.04776407	6.625377923	15.32798035	34.66003351	10.85378946	20.77997128	X	81114957	81114957	1.00E-215	-	81114684	81118434	0	3	546,138,3,	0,1519,3747	-215	-213	35.9	-113	-115	-9.47	CDS	HMGN5	protein_coding	2	Hypo-Methylated-up
ENSG00000137573	1.386904758	0.002189084	0.037644901	SULF1	protein_coding	16.89990146	8.250644906	11.04811326	18.83858461	50.8261711	25.05046173	8	69658601	69658601	3.80E-05	+	69642382	69658699	0	2	16,195,	0,16122	-4.42	-3.86	7.28	-1.38	-1.98	-4.86	three_prime_utr	SULF1	protein_coding	2	Hypo-Methylated-up
ENSG00000185222	1.378426705	0.041333461	0.238352827	TCEAL9	protein_coding	47.84031531	8.303202127	62.43142532	127.3368959	51.75104502	129.8110165	X	103357765	103357765	0	+	103356510	103357916	0	3	96,79,302,	0,572,1104	-384	#NAME?	8.39	-315	-318	-5.86	CDS	TCEAL9	protein_coding	2	Hypo-Methylated-up
ENSG00000170381	1.377188834	4.32E-05	0.0020306	SEMA3E	protein_coding	20.00528006	10.377926	16.89333175	40.3305547	38.47732798	44.13439902	7	83367803	83367803	5.00E-51	-	83367713	83367894	0	1	181,	0	-50.3	-48.9	3.25	-15.1	-16.5	-2.27	CDS	SEMA3E	protein_coding	2	Hypo-Methylated-up
ENSG00000265241	1.371435893	0.009180543	0.097987267	RBM8A	protein_coding	6.18011246	5.174820198	5.441853709	8.645090261	9.852829856	25.01505935	1	145926609	145926609	1.00E-27	-	145925811	145926737	0	3	116,137,256,	0,229,670	-27	-25.8	5.6	-2.93	-3.77	1.6	CDS	RBM8A	protein_coding	2	Hyper-Methylated-up
ENSG00000013016	1.369026254	0.035003333	0.217165391	EHD3	protein_coding	1.356680138	1.918190138	3.368679727	5.925189487	4.49935503	6.811158274	2	31266815	31266815	0.0027	+	31266725	31266905	0	1	180,	0	-2.57	-2.16	2.24	-5.84	-6.91	-6.39	three_prime_utr	EHD3	protein_coding	2	Hypo-Methylated-up
ENSG00000032219	1.363911656	0.022656909	0.167878804	ARID4A	protein_coding	1.13512566	3.818891491	4.176593959	6.267938944	6.956153263	10.29585923	14	58318581	58318581	0.0019	+	58306090	58318759	0	3	22,80,49,	0,12451,12620	-2.71	-2.29	3.22	-2.12	-2.84	-5.57	CDS	ARID4A	protein_coding	2	Hypo-Methylated-up
ENSG00000198756	1.35746519	0.000134188	0.004973957	COLGALT2	protein_coding	12.34187376	23.08103146	17.65122483	33.71066282	46.36354721	55.87849338	1	183938704	183938704	3.40E-06	-	183938599	183938810	0	1	211,	0	-5.47	-4.84	4.61	-7.89	-9.07	-2.82	three_prime_utr	COLGALT2	protein_coding	2	Hypo-Methylated-up
ENSG00000137478	1.355582224	1.22E-05	0.000719518	FCHSD2	protein_coding	14.69580764	10.62739452	11.60840573	29.66927661	32.01184472	32.88437325	11	72849787	72849787	0.0038	-	72843477	72849820	0	2	55,66,	0,6277	-2.42	-2.04	1.79	-4.82	-5.82	-5.85	CDS	FCHSD2	protein_coding	2	Hypo-Methylated-up
ENSG00000145390	1.348823903	1.37E-05	0.000784409	USP53	protein_coding	7.702299155	12.12983184	10.04027089	28.1410602	20.87978997	27.0131837	4	119292626	119292626	2.00E-08	+	119292521	119292732	0	1	211,	0	-7.69	-6.96	3	-4.12	-5.06	-3.11	CDS	USP53	protein_coding	2	Hypo-Methylated-up
ENSG00000090530	1.334371771	0.008886135	0.096038636	P3H2	protein_coding	3.229560523	5.394340808	9.15974549	19.64651794	12.9012015	12.36157539	3	189957147	189957147	4.60E-05	-	189957057	189957237	0	1	180,	0	-4.34	-3.79	5.6	-1.63	-2.28	-6.04	three_prime_utr	P3H2	protein_coding	2	Hypo-Methylated-up
ENSG00000128016	1.321848156	0.005905986	0.073362271	ZFP36	protein_coding	18.77483319	13.71515492	31.82341068	43.40692501	76.99203378	40.80005456	19	39409021	39409021	0.00017	+	39408931	39409112	0	1	181,	0	-3.76	-3.25	2.44	-2.4	-3.17	-2.84	three_prime_utr	ZFP36	protein_coding	2	Hypo-Methylated-up
ENSG00000154556	1.320154604	0.002076632	0.036328395	SORBS2	protein_coding	1.824711348	1.740806279	1.330355456	3.276589799	3.740408234	5.200587794	4	185615135	185615135	1.10E-06	-	185615049	185618592	0	2	173,8,	0,3535	-5.95	-5.29	5.04	-1.96	-2.66	-5.17	CDS	SORBS2	protein_coding	2	Hypo-Methylated-up
ENSG00000069188	1.319540977	0.001660087	0.031136623	SDK2	protein_coding	9.978471117	24.78502616	9.571569019	36.30183647	30.63637933	43.60585451	17	73338850	73338850	5.50E-06	-	73338761	73348600	0	2	179,2,	0,9837	-5.26	-4.64	1.65	-32.9	-34.6	-5.56	exon	SDK2	protein_coding	2	Hypo-Methylated-up
ENSG00000111727	1.317060869	0.029261861	0.195147094	HCFC2	protein_coding	2.717923369	1.280143399	3.424185504	4.734614372	4.898236917	8.955292699	12	104104515	104104515	5.00E-04	+	104104425	104104606	0	1	181,	0	-3.3	-2.83	5.32	-2.34	-3.09	6.41	three_prime_utr	HCFC2	protein_coding	2	Hyper-Methylated-up
ENSG00000168538	1.313858583	0.006664992	0.079951274	TRAPPC11	protein_coding	5.095086495	4.110660776	2.929884921	7.872564076	8.706771573	13.57337413	4	183668039	183668039	3.30E-06	+	183667094	183674790	0	3	36,156,78,	0,867,7618	-5.48	-4.85	5.98	-2.27	-3.02	-2.85	CDS	TRAPPC11	protein_coding	2	Hypo-Methylated-up
ENSG00000116285	1.313133034	0.000438381	0.011758289	ERRFI1	protein_coding	27.04544772	37.92050196	54.48779777	96.87127538	70.09477772	130.0280918	1	8013432	8013432	5.00E-12	-	8013357	8013507	0	1	150,	0	-11.3	-10.4	3.3	-2.43	-3.2	-2.44	exon	ERRFI1	protein_coding	2	Hypo-Methylated-up
ENSG00000164106	1.307879584	6.49E-05	0.002804802	SCRG1	protein_coding	53.84496154	31.88923562	30.62325055	78.01934528	102.2370549	107.8590979	4	173388117	173388117	1.80E-09	-	173388057	173388178	0	1	121,	0	-8.74	-7.97	5	-1.24	-1.82	-4.34	three_prime_utr	SCRG1	protein_coding	2	Hypo-Methylated-up
ENSG00000112715	1.304032797	0.01745578	0.145414149	VEGFA	protein_coding	33.68703982	40.85565549	15.51366462	80.2733608	20.95186163	121.1013278	6	43785169	43785169	9.10E-08	+	43785079	43785260	0	1	181,	0	-7.04	-6.34	1.47	-129	-131	-3.89	exon	VEGFA	protein_coding	2	Hypo-Methylated-up
ENSG00000003989	1.286334342	0.001682274	0.031422159	SLC7A2	protein_coding	9.334267432	6.721576045	7.748651075	23.97229962	11.1077165	22.98993334	8	17568417	17568417	4.70E-05	+	17568327	17568507	0	1	180,	0	-4.33	-3.78	6.44	-0.851	-1.33	3.75	three_prime_utr	SLC7A2	protein_coding	2	Hyper-Methylated-up
ENSG00000101096	1.28482778	0.008641274	0.094441712	NFATC2	protein_coding	9.682640272	3.487976201	9.50284929	20.18287023	11.62789767	23.52295936	20	51391099	51391099	1.30E-06	-	51390934	51391264	0	1	330,	0	-5.88	-5.23	3.19	-7.07	-8.21	-4.47	three_prime_utr	NFATC2	protein_coding	2	Hypo-Methylated-up
ENSG00000114541	1.279986754	0.004103398	0.057204316	FRMD4B	protein_coding	3.054880501	9.054690528	5.839496217	14.97937268	13.67719196	14.86727793	3	69181017	69181017	5.50E-09	-	69180927	69181107	0	1	180,	0	-8.26	-7.5	4.83	-5.68	-6.74	-6.87	CDS	FRMD4B	protein_coding	2	Hypo-Methylated-up
ENSG00000250644	1.278935689	0.017992135	0.147568428	AC068580.4	protein_coding	3.318915953	4.393641047	2.315045432	5.991321828	8.678597845	9.593377076	11	1757480	1757480	1.60E-11	-	1757405	1758997	0	2	151,29,	0,1563	-10.8	-9.97	1.62	-40	-41.7	3.05	CDS	AC068580.4	protein_coding	2	Hyper-Methylated-up
ENSG00000100234	1.264521703	0.001787699	0.032877617	TIMP3	protein_coding	78.58503723	39.07352894	40.4701709	157.3676833	74.66370206	147.8599086	22	32859755	32859755	1.30E-25	+	32859576	32859935	0	1	359,	0	-24.9	-23.7	2.33	-104	-106	-2.03	three_prime_utr	TIMP3	protein_coding	2	Hypo-Methylated-up
ENSG00000179833	1.260189264	0.001550918	0.0296244	SERTAD2	protein_coding	5.403619954	11.62263018	8.153226194	21.44766841	18.77649693	19.98684124	2	64636146	64636146	2.00E-16	-	64636011	64636281	0	1	270,	0	-15.7	-14.8	6.16	-19.4	-20.9	-8.75	exon	SERTAD2	protein_coding	2	Hypo-Methylated-up
ENSG00000123095	1.256233237	0.013181447	0.123235068	BHLHE41	protein_coding	31.4346345	32.99860356	13.52526065	55.63131158	30.2917064	100.1777392	12	26124817	26124817	1.00E-272	-	26124114	26124918	0	3	65,64,201,	0,404,603	-272	-270	5.38	-263	-266	-6.69	five_prime_utr	BHLHE41	protein_coding	2	Hypo-Methylated-up
ENSG00000140743	1.249039428	0.002937739	0.046514201	CDR2	protein_coding	10.02488962	5.518537797	8.266753008	18.11465848	17.71209411	20.88714494	16	22347761	22347761	1.40E-09	-	22347699	22349271	0	2	124,116,	0,1456	-8.85	-8.08	3.92	-9	-10.2	-6.83	CDS	CDR2	protein_coding	2	Hypo-Methylated-up
ENSG00000147905	1.23433936	0.002416015	0.040252894	ZCCHC7	protein_coding	6.37902924	8.687786815	6.418694552	17.33905044	14.33198506	18.77902355	9	37357017	37357017	0.00033	+	37356927	37357107	0	1	180,	0	-3.48	-3	4	-1.09	-1.63	-4	CDS	ZCCHC7	protein_coding	2	Hypo-Methylated-up
ENSG00000253797	1.225115078	0.010115819	0.103948015	UTP14C	protein_coding	5.21612868	4.664300142	3.31509639	7.178720878	10.67122436	12.98344947	13	52029730	52029730	0.0019	+	52029655	52029805	0	1	150,	0	-2.71	-2.29	3.22	-1.49	-2.12	-4.58	CDS	UTP14C	protein_coding	2	Hypo-Methylated-up
ENSG00000124831	1.205998821	0.000560058	0.014119571	LRRFIP1	protein_coding	7.682451761	7.266767009	12.02249637	26.01996119	16.97625497	19.27913382	2	237760134	237760134	2.50E-12	+	237758804	237762714	0	3	17,142,112,	0,1259,3798	-11.6	-10.7	7.84	-11.2	-12.5	-5.31	CDS	LRRFIP1	protein_coding	2	Hypo-Methylated-up
ENSG00000172922	1.201880916	0.004450836	0.060233242	RNASEH2C	protein_coding	5.850684772	6.494554934	6.500853093	12.92907512	16.9801696	13.4568764	11	65719799	65719799	1.10E-10	-	65719635	65719963	0	1	328,	0	-9.96	-9.14	8.97	-4.23	-5.18	5.71	CDS	RNASEH2C	protein_coding	2	Hyper-Methylated-up
ENSG00000188488	1.199878877	0.001960152	0.035104092	SERPINA5	protein_coding	148.2432444	98.58562349	54.17744329	222.7858801	183.5014004	285.0598341	14	94587892	94587892	1.00E-112	+	94587803	94590073	0	2	178,33,	0,2237	-112	-111	1.91	-242	-245	-3.33	CDS	SERPINA5	protein_coding	2	Hypo-Methylated-up
ENSG00000118971	1.199346789	0.014249879	0.128320472	CCND2	protein_coding	21.71278168	5.156466024	14.20316741	35.10072976	32.97538046	26.31316643	12	4300079	4300079	7.80E-06	+	4299989	4300170	0	1	181,	0	-5.11	-4.51	2.9	-3.42	-4.31	-3.97	three_prime_utr	CCND2	protein_coding	2	Hypo-Methylated-up
ENSG00000150907	1.198517375	0.018065603	0.148001757	FOXO1	protein_coding	9.107754524	3.210629224	9.048499081	21.99997964	13.22893991	13.88823736	13	40559902	40559902	4.00E-12	-	40559812	40559993	0	1	181,	0	-11.4	-10.5	6.72	-24.4	-26	-5.34	CDS	FOXO1	protein_coding	2	Hypo-Methylated-up
ENSG00000263465	1.190784725	0.043607803	0.244057359	SRSF8	protein_coding	8.987927871	2.814853546	4.504005863	12.1370102	9.074709948	16.07329803	11	95070761	95070761	3.20E-26	+	95070626	95070896	0	1	270,	0	-25.5	-24.3	14.6	-9.82	-11.1	-5.03	three_prime_utr	SRSF8	protein_coding	2	Hypo-Methylated-up
ENSG00000102038	1.168691392	0.002214552	0.037948078	SMARCA1	protein_coding	13.7124934	8.560500529	12.2387644	32.2285472	23.54017688	21.86823221	X	129465600	129465600	6.30E-38	-	129448337	129465682	0	2	106,163,	0,17182	-37.2	-35.9	5.72	-19.4	-20.9	-5.96	exon	SMARCA1	protein_coding	2	Hypo-Methylated-up
ENSG00000104447	1.168127132	1.16E-05	0.00068392	TRPS1	protein_coding	29.24820336	25.70153028	27.79639562	77.45619691	56.80534803	51.66295557	8	115414779	115414779	0.00051	-	115414719	115414839	0	1	120,	0	-3.29	-2.82	1.44	-36.3	-38	-7.44	exon	TRPS1	protein_coding	2	Hypo-Methylated-up
ENSG00000138593	1.152794846	0.000216113	0.007110422	SECISBP2L	protein_coding	7.776896087	7.897038191	8.342170648	14.41153492	19.00020939	20.02975478	15	48992853	48992853	5.10E-08	-	48992780	48996371	0	2	146,5,	0,3586	-7.29	-6.57	2.52	-5.86	-6.93	-3.48	CDS	SECISBP2L	protein_coding	2	Hypo-Methylated-up
ENSG00000163513	1.14552154	0.000211399	0.006987369	TGFBR2	protein_coding	90.52930497	54.49254405	81.25011863	140.3803932	210.4820729	149.9008166	3	30692494	30692494	1.00E-129	+	30692224	30692764	0	1	540,	0	-129	-127	6.12	-41.2	-43	-2.15	three_prime_utr	TGFBR2	protein_coding	2	Hypo-Methylated-up
ENSG00000173376	1.144340735	0.005020605	0.066500995	NDNF	protein_coding	32.00952211	22.88202326	17.64604762	40.52936719	42.45767727	77.36276622	4	121036494	121036494	1.60E-41	-	121036329	121036659	0	1	330,	0	-40.8	-39.5	6.35	-38.9	-40.6	-3.71	CDS	NDNF	protein_coding	2	Hypo-Methylated-up
ENSG00000137801	1.137188803	0.037605335	0.226373699	THBS1	protein_coding	28.29215624	56.85404138	89.03335061	37.75108298	175.6851895	169.7444175	15	39595725	39595725	1.00E-257	+	39595575	39595875	0	1	300,	0	-257	-255	6.34	-8.69	-9.9	-1.16	three_prime_utr	THBS1	protein_coding	2	Hypo-Methylated-up
ENSG00000125398	1.124328649	0.000324106	0.009527268	SOX9	protein_coding	48.41878604	30.05674767	36.50338661	91.33379984	67.54850916	91.849129	17	72124601	72124601	1.30E-26	+	72124482	72124721	0	1	239,	0	-25.9	-24.8	3.32	-35.5	-37.2	-5.05	three_prime_utr	SOX9	protein_coding	2	Hypo-Methylated-up
ENSG00000111790	1.123818146	0.011676564	0.114362289	FGFR1OP2	protein_coding	10.89320866	5.547716849	5.027413886	13.65943196	15.93649584	17.19653559	12	26964724	26964724	1.10E-08	+	26964619	26964829	0	1	210,	0	-7.96	-7.22	17.4	-0.91	-1.41	1.92	exon	FGFR1OP2	protein_coding	2	Hyper-Methylated-up
ENSG00000146592	1.122039312	0.000534925	0.013557411	CREB5	protein_coding	5.492798029	7.389024836	5.935881168	11.19499439	14.29433608	15.45078014	7	28718815	28718815	2.00E-14	+	28686123	28724231	0	3	74,127,10,	0,32629,38098	-13.7	-12.8	6.72	-13.9	-15.3	-4.09	CDS	CREB5	protein_coding	2	Hypo-Methylated-up
ENSG00000116005	1.120986601	0.002804316	0.044965796	PCYOX1	protein_coding	20.82846465	10.45312324	19.08558147	29.74733358	35.56878304	44.38895448	2	70275049	70275049	2.40E-05	+	70274959	70275140	0	1	181,	0	-4.62	-4.04	6.35	-1.58	-2.22	-4.7	CDS	PCYOX1	protein_coding	2	Hypo-Methylated-up
ENSG00000168675	1.120210138	0.003020812	0.047671664	LDLRAD4	protein_coding	3.441729873	6.354223731	7.789758548	12.05113772	12.20937732	13.98882366	18	13645334	13645334	1.50E-07	+	13645259	13645410	0	1	151,	0	-6.82	-6.13	3.54	-2.6	-3.39	-4	exon	LDLRAD4	protein_coding	2	Hypo-Methylated-up
ENSG00000185129	1.114867169	0.000562073	0.014125238	PURA	protein_coding	4.091615968	4.378857355	4.428299223	10.48716735	8.26583663	9.172530586	5	140118403	140118403	0.0027	+	140118313	140118494	0	1	181,	0	-2.57	-2.16	4.48	-1.81	-2.49	6	three_prime_utr	PURA	protein_coding	2	Hyper-Methylated-up
ENSG00000175899	1.114295443	0.019617724	0.154794414	A2M	protein_coding	34.14587428	50.32109217	41.30883139	30.42299543	109.8464987	132.0528186	12	9072812	9072812	1.30E-14	-	9072753	9074591	0	2	118,32,	0,1806	-13.9	-13	1.5	-40.9	-42.6	-3.18	CDS	A2M	protein_coding	2	Hypo-Methylated-up
ENSG00000157916	1.113912441	0.026900635	0.186610715	RER1	protein_coding	5.175468629	3.672098801	7.131613904	12.14136	7.086174518	15.44798997	1	2397167	2397167	5.00E-51	+	2396337	2401967	0	5	30,105,100,79,17,	0,778,3077,4519,5613	-50.3	-48.9	42	-5.12	-6.14	3.71	CDS	RER1	protein_coding	2	Hyper-Methylated-up
ENSG00000134532	1.108554508	5.41E-05	0.002416818	SOX5	protein_coding	19.99346951	29.75085917	23.46061083	46.64691828	55.53906332	55.60981221	12	23534136	23534136	7.90E-15	-	23534016	23534256	0	1	240,	0	-14.1	-13.2	9.25	-2.02	-2.73	-2.89	three_prime_utr	SOX5	protein_coding	2	Hypo-Methylated-up
ENSG00000130733	1.103136645	0.044553471	0.246980442	YIPF2	protein_coding	15.5962891	6.798452838	16.74971783	18.02168339	23.6684556	42.67318066	19	10922334	10922334	3.20E-35	-	10922214	10922455	0	1	241,	0	-34.5	-33.2	19.2	-2.41	-3.18	4.29	three_prime_utr	YIPF2	protein_coding	2	Hyper-Methylated-up
ENSG00000116514	1.102317395	0.01532591	0.135126108	RNF19B	protein_coding	12.75428931	9.710451729	7.416799132	22.34736614	24.12810124	17.58168365	1	32937104	32937104	2.00E-18	-	32936924	32937285	0	1	361,	0	-17.7	-16.7	7.25	-5.25	-6.29	-3.85	three_prime_utr	RNF19B	protein_coding	2	Hypo-Methylated-up
ENSG00000196507	1.089498912	0.004228185	0.058152746	TCEAL3	protein_coding	17.50337737	12.92435738	18.8249456	34.91166241	31.28528293	38.83067066	X	103608611	103608611	1.10E-09	+	103608028	103609195	0	3	42,70,158,	0,575,1009	-8.95	-8.17	1.82	-72.4	-74.3	-7.1	five_prime_utr	TCEAL3	protein_coding	2	Hypo-Methylated-up
ENSG00000041982	1.084064678	0.015792118	0.137169101	TNC	protein_coding	260.8475078	97.91600225	214.846494	526.8111856	499.7561323	189.5199079	9	115057229	115057229	1.60E-20	-	115055724	115057307	0	2	25,155,	0,1428	-19.8	-18.7	2.74	-17.1	-18.5	-6.44	CDS	TNC	protein_coding	2	Hypo-Methylated-up
ENSG00000145730	1.083285145	0.00010952	0.004200704	PAM	protein_coding	66.17568849	44.93613019	61.0931388	95.70236705	130.9035764	138.3919561	5	102974341	102974341	3.20E-21	+	102974236	102974446	0	1	210,	0	-20.5	-19.4	1.51	-91.1	-93.2	-2.99	CDS	PAM	protein_coding	2	Hypo-Methylated-up
ENSG00000149633	1.08227221	0.017506538	0.145583354	KIAA1755	protein_coding	2.448241013	5.225840037	4.141876326	8.802875528	7.29941847	8.881045665	20	38241533	38241533	6.30E-11	-	38241443	38241624	0	1	181,	0	-10.2	-9.34	4.42	-5.13	-6.16	-4.04	CDS	KIAA1755	protein_coding	2	Hypo-Methylated-up
ENSG00000105223	1.07934745	0.000273617	0.008280659	PLD3	protein_coding	33.17245832	24.65914087	23.90218286	47.47945984	60.8157862	64.46103572	19	40367761	40367761	4.00E-25	+	40367656	40367867	0	1	211,	0	-24.4	-23.3	10.8	-7.53	-8.69	3.09	CDS	PLD3	protein_coding	2	Hyper-Methylated-up
ENSG00000122863	1.077814066	0.003728999	0.054256689	CHST3	protein_coding	23.94600973	14.70426216	35.62201043	46.98019639	49.65005846	60.32859901	10	72012113	72012113	0.003	+	72012038	72012188	0	1	150,	0	-2.53	-2.12	2.09	-1.26	-1.84	2.18	exon	CHST3	protein_coding	2	Hyper-Methylated-up
ENSG00000160111	1.071665252	0.002365681	0.039552087	CPAMD8	protein_coding	17.38750547	14.75727487	16.56865443	21.45164731	33.44391377	47.55431026	19	16970978	16970978	2.50E-09	-	16957911	16971067	0	2	4,177,	0,12979	-8.61	-7.84	1.99	-17.4	-18.9	-4.1	CDS	CPAMD8	protein_coding	2	Hypo-Methylated-up
ENSG00000162599	1.067380001	0.036728612	0.223291672	NFIA	protein_coding	13.19286762	3.189996778	8.033857268	12.14325516	17.4135713	21.66800425	1	61082649	61082649	7.90E-28	+	61082574	61082725	0	1	151,	0	-27.1	-25.9	51.6	-4.23	-5.19	5.39	five_prime_utr	NFIA	protein_coding	2	Hyper-Methylated-up
ENSG00000157766	1.06594599	0.000824834	0.018931588	ACAN	protein_coding	986.2979541	896.182178	830.7918306	1227.823629	1744.461142	2708.100218	15	88858482	88858482	0	+	88858392	88858572	0	1	180,	0	-369	#NAME?	1.77	-434	-434	-4.06	CDS	ACAN	protein_coding	2	Hypo-Methylated-up
ENSG00000064309	1.05807988	0.000500605	0.012939051	CDON	protein_coding	29.04547911	15.6881171	23.29964023	48.02711071	48.10878568	45.58387322	11	125956798	125956798	2.60E-06	-	125956723	125956874	0	1	151,	0	-5.58	-4.95	3.19	-3.06	-3.91	-3.92	three_prime_utr	CDON	protein_coding	2	Hypo-Methylated-up
ENSG00000171791	1.056133414	0.03942163	0.231384322	BCL2	protein_coding	1.473409784	2.815590081	3.370238257	6.726755315	5.605967089	3.591456512	18	63127611	63127611	5.60E-08	-	63127536	63127686	0	1	150,	0	-7.25	-6.54	8.07	-0.919	-1.42	-4.46	three_prime_utr	BCL2	protein_coding	2	Hypo-Methylated-up
ENSG00000181722	1.044289437	0.001765654	0.032678097	ZBTB20	protein_coding	4.404015256	3.606254032	5.888771934	7.099897902	11.25674481	10.34207529	3	114335338	114335338	0.00091	-	114335248	114335429	0	1	181,	0	-3.04	-2.59	2.05	-3.59	-4.49	-5.02	three_prime_utr	ZBTB20	protein_coding	2	Hypo-Methylated-up
ENSG00000029559	1.037364049	0.018286855	0.149071632	IBSP	protein_coding	317.9216145	224.4752703	358.7609072	267.9274578	591.8597899	990.3757693	4	87810684	87810684	1.00E-224	+	87802413	87811514	0	6	2,51,78,63,159,153,	0,94,240,3708,8192,8948	-224	-222	1.89	-434	-434	-5.16	CDS	IBSP	protein_coding	2	Hypo-Methylated-up
ENSG00000090006	1.036267089	0.002717226	0.044093441	LTBP4	protein_coding	11.3520566	15.76627852	15.8705279	20.11851707	34.52245281	33.56546572	19	40627080	40627080	1.00E-21	+	40625891	40627186	0	2	118,212,	0,1083	-21	-19.9	5.37	-14	-15.3	5.73	CDS	LTBP4	protein_coding	2	Hyper-Methylated-up
ENSG00000134107	1.033057193	0.003852298	0.055095923	BHLHE40	protein_coding	87.75659474	73.64255386	56.76287296	199.1281193	90.50113393	156.6562189	3	4983119	4983119	1.00E-278	+	4982984	4983255	0	1	271,	0	-278	-276	4.67	-434	-382	-5.48	CDS	BHLHE40	protein_coding	2	Hypo-Methylated-up
ENSG00000144746	1.031877037	0.00743508	0.086291438	ARL6IP5	protein_coding	18.49121886	15.1620685	22.61889747	29.94051879	46.55290534	38.82234702	3	69104938	69104938	2.20E-06	+	69104879	69104998	0	1	119,	0	-5.65	-5.01	3.59	-1.82	-2.51	4.09	three_prime_utr	ARL6IP5	protein_coding	2	Hyper-Methylated-up
ENSG00000100284	1.030152099	0.022524857	0.1672459	TOM1	protein_coding	6.819703046	6.1344838	6.705894159	8.698015642	11.74145143	19.7723559	22	35347114	35347114	6.30E-17	+	35346953	35347275	0	2	19,221,	0,101	-16.2	-15.2	15	-3.3	-4.17	7.04	three_prime_utr	TOM1	protein_coding	2	Hyper-Methylated-up
ENSG00000158321	1.029151418	0.045030789	0.2483532	AUTS2	protein_coding	11.20350662	2.922994094	11.29014712	14.81844966	22.36323795	14.75946274	7	70790657	70790657	1.20E-06	+	70790552	70790763	0	1	211,	0	-5.91	-5.26	1.99	-14.4	-15.8	-4.59	CDS	AUTS2	protein_coding	2	Hypo-Methylated-up
ENSG00000155893	1.026467441	0.011675414	0.114362289	PXYLP1	protein_coding	8.150853313	6.690402478	4.386311584	16.81874471	13.89482516	8.404837108	3	141278425	141278425	6.80E-08	+	141278351	141279409	0	2	149,32,	0,1026	-7.17	-6.46	4.58	-5.02	-6.03	-6.29	CDS	PXYLP1	protein_coding	2	Hypo-Methylated-up
ENSG00000142798	1.011841079	0.00023637	0.007548732	HSPG2	protein_coding	38.24693432	38.36887917	37.26051144	61.39437356	66.86314616	101.3937524	1	21834813	21834813	2.80E-07	-	21834723	21834904	0	1	181,	0	-6.55	-5.87	1.39	-54.5	-56.3	-3.61	CDS	HSPG2	protein_coding	2	Hypo-Methylated-up
ENSG00000091986	1.007495654	0.001996151	0.035483014	CCDC80	protein_coding	68.03486434	40.02102452	50.85401931	122.9167176	72.05523389	124.525123	3	112638272	112638272	0	-	112638092	112638453	0	1	361,	0	-716	#NAME?	6.72	-434	-381	-5.37	CDS	CCDC80	protein_coding	2	Hypo-Methylated-up
ENSG00000123572	1.003094449	0.008998226	0.096654065	NRK	protein_coding	8.444998829	4.830480862	5.480264016	15.09301771	11.57951932	10.91589557	X	105924794	105924794	2.50E-20	+	105923472	105924894	0	2	10,200,	0,1222	-19.6	-18.5	2.61	-67.4	-69.4	-8.1	CDS	NRK	protein_coding	2	Hypo-Methylated-up
ENSG00000143641	1.001069887	0.007129589	0.083352859	GALNT2	protein_coding	28.31131272	20.9024508	43.58773501	51.43259498	84.15287853	50.28647087	1	230243366	230243366	1.90E-07	+	230236708	230246103	0	3	17,122,41,	0,6597,9354	-6.73	-6.04	2.6	-9.69	-10.9	3.81	CDS	GALNT2	protein_coding	2	Hyper-Methylated-up
ENSG00000182253	1.000911233	0.005876799	0.073362271	SYNM	protein_coding	13.65510563	8.728954949	14.12489941	17.6585177	29.39588485	26.11909217	15	99129871	99129871	1.00E-159	+	99129631	99130111	0	1	480,	0	-159	-157	6.98	-43.7	-45.5	-4.62	CDS	SYNM	protein_coding	2	Hypo-Methylated-up
ENSG00000163041	-1.001686946	0.025463546	0.180382501	H3F3A	protein_coding	25.0147222	16.3947333	17.00293872	8.462209563	12.56604902	8.159608553	1	226065799	226065799	1.00E-280	+	226064377	226065943	0	2	102,288,	0,1278	-280	-278	11.8	-48.2	-50	3.81	exon	H3F3A	protein_coding	2	Hyper-Methylated-down
ENSG00000205339	-1.006107133	0.000334021	0.009660337	IPO7	protein_coding	41.81823969	48.08456554	34.96691311	17.97188766	21.44236847	22.76396086	11	9437845	9437845	0	+	9428552	9447138	0	13	77,166,161,129,67,126,98,96,221,206,207,117,2042,	0,478,1121,2322,5017,5168,6381,7718,9201,9527,11902,13528,16544	-502	#NAME?	282	-110	-112	2.47	CDS	IPO7	protein_coding	2	Hyper-Methylated-down
ENSG00000143368	-1.006168011	0.013796078	0.12621794	SF3B4	protein_coding	26.17094869	21.48911244	28.99209329	13.74496533	11.68051462	12.74981253	1	149923582	149923582	1.00E-114	-	149923436	149926629	0	4	293,174,207,254,	0,404,2399,2939	-114	-113	41.2	-5.41	-6.46	1.87	CDS	SF3B4	protein_coding	2	Hyper-Methylated-down
ENSG00000166037	-1.011402123	0.039504619	0.231681831	CEP57	protein_coding	6.545761136	13.6189879	8.020186347	6.151875008	4.36424856	3.423054899	11	95832348	95832348	2.70E-09	+	95832123	95832573	0	1	450,	0	-8.57	-7.8	23.5	-1.12	-1.67	3.17	three_prime_utr	CEP57	protein_coding	2	Hyper-Methylated-down
ENSG00000070756	-1.011410898	0.000273274	0.008280659	PABPC1	protein_coding	129.5799994	181.5692503	156.2538582	76.59866731	92.93245762	62.28989274	8	100721771	100721771	0	-	100718144	100722152	0	2	136,762,	0,3246	-798	#NAME?	18.4	-148	-150	3.24	five_prime_utr	PABPC1	protein_coding	2	Hyper-Methylated-down
ENSG00000099875	-1.022772127	0.021206366	0.161422129	MKNK2	protein_coding	18.65765548	37.81241035	21.11770851	8.158471185	16.24720175	13.79288669	19	2038389	2038389	7.90E-60	-	2037613	2039165	0	1	1552,	0	-59.1	-57.7	50.4	-13.4	-14.8	3.1	exon	MKNK2	protein_coding	2	Hyper-Methylated-down
ENSG00000106211	-1.023230849	0.032003091	0.205216074	HSPB1	protein_coding	36.70808618	68.30095162	79.3799988	40.13904617	31.9748185	18.4905227	7	76304013	76304013	1.00E-159	+	76303731	76304295	0	2	134,312,	0,252	-159	-157	17.9	-31.3	-33	2.24	three_prime_utr	HSPB1	protein_coding	2	Hyper-Methylated-down
ENSG00000079805	-1.025715197	0.008887136	0.096038636	DNM2	protein_coding	9.357389152	8.120081406	6.928669071	4.374816933	2.674771997	4.934421589	19	10718441	10718441	6.60E-06	+	10718288	10718595	0	2	115,35,	0,272	-5.18	-4.57	8.97	-2.05	-2.76	-5.7	exon	DNM2	protein_coding	2	Hypo-Methylated-down
ENSG00000173473	-1.028314828	0.03236354	0.206611026	SMARCC1	protein_coding	17.15638021	18.69857768	11.55955186	6.822123768	4.131654773	12.30190732	3	47586170	47586170	6.30E-18	-	47586050	47586291	0	1	241,	0	-17.2	-16.2	49.3	-1.24	-1.81	5.22	three_prime_utr	SMARCC1	protein_coding	2	Hyper-Methylated-down
ENSG00000054654	-1.031395263	0.022283705	0.166057013	SYNE2	protein_coding	4.009414878	3.713098622	3.868935409	0.960393625	2.786038899	1.93326313	14	64188628	64188628	1.60E-11	+	64177400	64188911	0	4	83,156,159,52,	0,9023,11149,11459	-10.8	-9.97	41.5	-2.88	-3.7	6.61	CDS	SYNE2	protein_coding	2	Hyper-Methylated-down
ENSG00000113594	-1.033080253	0.023254219	0.169992162	LIFR	protein_coding	10.00798994	21.08125561	11.70528506	6.803219912	4.186135311	9.918550779	5	38477823	38477823	0.0023	-	38477748	38477899	0	1	151,	0	-2.64	-2.23	4.03	-1.17	-1.73	5.29	three_prime_utr	LIFR	protein_coding	2	Hyper-Methylated-down
ENSG00000183853	-1.036007818	0.005326155	0.068462089	KIRREL1	protein_coding	19.17551561	11.29665838	17.55803974	7.901287187	9.009226846	6.521882243	1	158097343	158097343	1.00E-12	+	158097238	158097449	0	1	211,	0	-12	-11.2	9.29	-8.09	-9.27	7.85	three_prime_utr	KIRREL1	protein_coding	2	Hyper-Methylated-down
ENSG00000172939	-1.038545669	0.00829031	0.091975636	OXSR1	protein_coding	9.898669455	9.954001721	9.913482955	4.999738072	5.330227109	4.150747317	3	38254410	38254410	7.90E-13	+	38254290	38254531	0	1	241,	0	-12.1	-11.3	8.78	-1.06	-1.6	3.19	three_prime_utr	OXSR1	protein_coding	2	Hyper-Methylated-down
ENSG00000117335	-1.041078153	0.008273923	0.091864882	CD46	protein_coding	20.52317472	34.82338944	14.94884002	9.880319625	11.22408828	13.04371146	1	207767152	207767152	5.00E-83	+	207761397	207767293	0	2	49,281,	0,5615	-82.3	-80.7	14.8	-15	-16.4	4.49	exon	CD46	protein_coding	2	Hyper-Methylated-down
ENSG00000146223	-1.041626524	0.019803691	0.155492033	RPL7L1	protein_coding	5.343311814	8.967888928	7.568474196	4.183966081	3.281698504	3.141795635	6	42889221	42889221	6.80E-07	+	42889116	42889327	0	1	211,	0	-6.17	-5.51	14	-1.96	-2.66	6.54	three_prime_utr	RPL7L1	protein_coding	2	Hyper-Methylated-down
ENSG00000005022	-1.043439364	0.032977211	0.208947921	SLC25A5	protein_coding	59.11172277	42.24046502	45.13713466	31.38182209	27.28226059	12.26714106	X	119469874	119469874	0	+	119468459	119471289	0	5	167,107,495,252,389,	0,817,1201,1802,2441	-372	#NAME?	87.7	-40.4	-42.1	3.43	CDS	SLC25A5	protein_coding	2	Hyper-Methylated-down
ENSG00000110697	-1.047677266	0.043885569	0.245051961	PITPNM1	protein_coding	15.29521667	9.376734448	15.32742817	8.06855739	2.864804322	8.418895587	11	67492142	67492142	5.00E-13	-	67492007	67492278	0	1	271,	0	-12.3	-11.4	14.6	-1.95	-2.65	4.58	CDS	PITPNM1	protein_coding	2	Hyper-Methylated-down
ENSG00000178035	-1.050433367	0.031441918	0.202894428	IMPDH2	protein_coding	37.50739151	70.1509042	38.71494955	24.91759097	33.9572775	11.71482397	3	49025259	49025259	8.90E-10	-	49024801	49025394	0	2	239,269,	0,324	-9.05	-8.26	10.8	-5.61	-6.66	3.1	CDS	IMPDH2	protein_coding	2	Hyper-Methylated-down
ENSG00000166986	-1.052038876	0.013954257	0.127094483	MARS	protein_coding	10.54271376	19.61259347	9.726851897	5.940283279	6.359971315	6.9172205	12	57516522	57516522	2.00E-20	+	57516402	57516642	0	1	240,	0	-19.7	-18.7	8.97	-13.2	-14.5	9.48	three_prime_utr	MARS	protein_coding	2	Hyper-Methylated-down
ENSG00000124214	-1.052232467	0.041515999	0.238600566	STAU1	protein_coding	23.60639928	40.13023378	24.85236573	14.83801113	21.78727395	6.048229456	20	49117925	49117925	5.00E-77	-	49114712	49118074	0	4	181,86,123,298,	0,1069,2413,3064	-76.3	-74.7	15.3	-5.68	-6.74	2.13	CDS	STAU1	protein_coding	2	Hyper-Methylated-down
ENSG00000130402	-1.052305656	0.000123214	0.004663595	ACTN4	protein_coding	63.59554405	52.46243735	45.16318464	23.99157141	28.049177	25.70462486	19	38717200	38717200	2.00E-84	+	38711342	38721735	0	5	19,93,231,148,198,	0,3126,5743,6584,10195	-83.7	-82	9.77	-103	-105	5.8	CDS	ACTN4	protein_coding	2	Hyper-Methylated-down
ENSG00000171456	-1.060463451	0.021877582	0.164397024	ASXL1	protein_coding	9.119221299	21.79913324	11.53372604	8.447888075	4.45476352	7.424932003	20	32436088	32436088	1.60E-54	+	32435908	32436268	0	1	360,	0	-53.8	-52.3	15.9	-6.19	-7.28	2.57	CDS	ASXL1	protein_coding	2	Hyper-Methylated-down
ENSG00000148730	-1.060571907	0.01494321	0.133193134	EIF4EBP2	protein_coding	17.566326	14.58226275	13.82704187	6.586577197	4.489429092	10.98751783	10	70427808	70427808	6.80E-07	+	70427688	70427928	0	1	240,	0	-6.17	-5.51	14	-1.67	-2.32	6.11	three_prime_utr	EIF4EBP2	protein_coding	2	Hyper-Methylated-down
ENSG00000196961	-1.060599425	0.02700337	0.186861238	AP2A1	protein_coding	10.05037315	8.922216004	7.527484419	6.101673013	2.31683492	4.259748654	19	49782607	49782607	7.90E-32	+	49781762	49782684	0	3	63,143,154,	0,184,768	-31.1	-29.9	16.3	-3.87	-4.79	3.96	CDS	AP2A1	protein_coding	2	Hyper-Methylated-down
ENSG00000212907	-1.062238901	0.020427574	0.158248007	MT-ND4L	protein_coding	505.6654486	538.9533017	377.8430827	224.9067253	341.797469	113.9670793	MT	10617	10617	0	+	10469	10766	0	1	297,	0	-16600	#NAME?	10.1	-434	-434	3.57	CDS	MT-ND4L	protein_coding	2	Hyper-Methylated-down
ENSG00000055208	-1.06897375	0.018710406	0.150786952	TAB2	protein_coding	12.22638532	26.33786767	25.45631325	9.785468224	6.908379801	13.83426889	6	149379044	149379044	1.00E-216	+	149378029	149380059	0	2	1489,126,	0,1904	-216	-214	13.3	-50.3	-52.2	3.15	CDS	TAB2	protein_coding	2	Hyper-Methylated-down
ENSG00000107341	-1.071766162	0.033832732	0.21255698	UBE2R2	protein_coding	16.26271949	28.09666062	15.3297661	5.404600395	13.69881808	9.309759403	9	33917977	33917977	1.30E-14	+	33917887	33918067	0	1	180,	0	-13.9	-13	11.6	-2.36	-3.12	3.47	three_prime_utr	UBE2R2	protein_coding	2	Hyper-Methylated-down
ENSG00000149084	-1.079552272	0.047785014	0.256338465	HSD17B12	protein_coding	6.047700252	5.531009978	3.973064847	3.026011861	2.889375486	1.420170281	11	43852098	43852098	1.30E-18	+	43838298	43852150	0	3	100,66,104,	0,1700,13748	-17.9	-16.9	17.9	-6.35	-7.45	5.24	exon	HSD17B12	protein_coding	2	Hyper-Methylated-down
ENSG00000198176	-1.082029168	0.023425652	0.170839339	TFDP1	protein_coding	12.3838668	31.49656926	23.79775118	11.74190955	8.177817308	12.02339407	13	113640181	113640181	1.00E-13	+	113637840	113640243	0	2	56,124,	0,2279	-13	-12.1	11	-1.15	-1.7	-3.18	CDS	TFDP1	protein_coding	2	Hypo-Methylated-down
ENSG00000072310	-1.082567261	0.010895347	0.11006602	SREBF1	protein_coding	22.37063888	20.79215392	16.38570875	5.560714969	8.337171729	14.25819633	17	17820402	17820402	5.00E-100	-	17820132	17820672	0	1	540,	0	-99.3	-97.6	28.3	-25	-26.6	3.85	five_prime_utr	SREBF1	protein_coding	2	Hyper-Methylated-down
ENSG00000136238	-1.082721634	0.03825302	0.227936563	RAC1	protein_coding	33.10455103	79.03220562	47.65900791	39.90907382	11.35548756	24.07381568	7	6387238	6387238	1.00E-150	+	6374612	6399865	0	7	158,58,72,123,118,57,43,	0,1246,12599,16845,17311,24049,25210	-150	-149	29.6	-46.7	-48.5	3.63	CDS	RAC1	protein_coding	2	Hyper-Methylated-down
ENSG00000110955	-1.083857694	0.003407821	0.051768746	ATP5B	protein_coding	91.23647563	157.0206325	72.37232767	46.06911436	54.92590283	50.1885616	12	56645261	56645261	1.00E-190	-	56643435	56646008	0	5	152,122,175,183,172,	0,401,1345,1735,2401	-190	-188	14.9	-81.5	-83.5	4.08	CDS	ATP5B	protein_coding	2	Hyper-Methylated-down
ENSG00000139644	-1.085934909	0.000253113	0.007944098	TMBIM6	protein_coding	59.2190511	55.88504017	65.66993403	23.0829816	25.24160824	36.90674511	12	49763505	49763505	0	+	49762136	49764874	0	2	1,2002,	0,736	-667	#NAME?	45	-155	-157	3.18	three_prime_utr	TMBIM6	protein_coding	2	Hyper-Methylated-down
ENSG00000110911	-1.085988083	0.030595045	0.19979091	SLC11A2	protein_coding	3.388852193	6.518136236	5.026624661	2.95656146	1.840355146	2.220121222	12	50987706	50987706	5.00E-17	-	50987511	50987901	0	1	390,	0	-16.3	-15.3	32.5	-0.955	-1.46	3.61	three_prime_utr	SLC11A2	protein_coding	2	Hyper-Methylated-down
ENSG00000108424	-1.089751341	0.005659712	0.071468807	KPNB1	protein_coding	18.88081505	42.18776651	25.82108173	17.06868889	12.10882874	11.59811895	17	47683330	47683330	7.90E-92	+	47683075	47683586	0	1	511,	0	-91.1	-89.5	23	-10.4	-11.6	3.17	three_prime_utr	KPNB1	protein_coding	2	Hyper-Methylated-down
ENSG00000067829	-1.090078086	0.015762311	0.137119679	IDH3G	protein_coding	14.22813377	15.79220454	14.69687213	6.636153816	7.019173642	7.357709436	X	153786360	153786360	1.10E-06	-	153786272	153787086	0	3	177,147,36,	0,528,778	-5.95	-5.29	5.6	-1.19	-1.75	2.49	CDS	IDH3G	protein_coding	2	Hyper-Methylated-down
ENSG00000136451	-1.093876892	0.017400272	0.145289236	VEZF1	protein_coding	12.67699464	10.2267294	10.41183414	6.625601776	5.337422212	3.606595512	17	57974705	57974705	4.00E-30	-	57974511	57979153	0	2	389,2,	0,4640	-29.4	-28.2	31.9	-2.91	-3.74	3.85	CDS	VEZF1	protein_coding	2	Hyper-Methylated-down
ENSG00000128989	-1.094080764	0.002897645	0.046001271	ARPP19	protein_coding	17.56484992	22.65929696	14.31742324	8.519831375	6.835394317	10.1810722	15	52548886	52548886	2.50E-65	-	52548541	52549231	0	1	690,	0	-64.6	-63	44.3	-5.42	-6.47	4.31	three_prime_utr	ARPP19	protein_coding	2	Hyper-Methylated-down
ENSG00000077235	-1.097440536	0.02690531	0.186610715	GTF3C1	protein_coding	4.020191129	12.74839916	10.02132208	5.034216921	3.797201994	3.67416149	16	27484291	27484291	0.0083	-	27484230	27486053	0	2	123,57,	0,1766	-2.08	-1.72	5.04	-2.82	-3.64	-5.45	CDS	GTF3C1	protein_coding	2	Hypo-Methylated-down
ENSG00000182979	-1.101507657	0.020360793	0.157964076	MTA1	protein_coding	12.8607535	16.3403585	9.55835602	8.616244616	5.903251239	3.489393172	14	105460885	105460885	7.90E-10	+	105460817	105463317	0	2	136,134,	0,2366	-9.1	-8.32	3.36	-8.55	-9.75	5.14	five_prime_utr	MTA1	protein_coding	2	Hyper-Methylated-down
ENSG00000198727	-1.106593735	2.59E-05	0.001315176	MT-CYB	protein_coding	930.6427276	1240.383783	829.8432516	515.7490526	464.8683819	412.528261	MT	15316	15316	0	+	14746	15887	0	1	1141,	0	-4720	#NAME?	7.57	-434	-434	1.38	CDS	MT-CYB	protein_coding	2	Hyper-Methylated-down
ENSG00000146918	-1.108288493	0.02439002	0.175375857	NCAPG2	protein_coding	6.849182449	8.653486041	6.182665611	2.458981503	2.871262303	4.74623851	7	158639862	158639862	6.30E-16	-	158631610	158639929	0	2	107,134,	0,8185	-15.2	-14.3	17.1	-4.9	-5.91	7.56	three_prime_utr	NCAPG2	protein_coding	2	Hyper-Methylated-down
ENSG00000184900	-1.11635565	0.0074285	0.086284889	SUMO3	protein_coding	37.17186334	38.57205136	24.02940937	12.9779692	12.94326071	20.12260815	21	44806847	44806847	1.30E-21	-	44806655	44808302	0	2	385,32,	0,1615	-20.9	-19.8	7.1	-23.4	-25	4.32	three_prime_utr	SUMO3	protein_coding	2	Hyper-Methylated-down
ENSG00000135108	-1.117344936	0.030636143	0.199943341	FBXO21	protein_coding	11.45729469	7.422338606	5.033104756	4.405731469	3.945128616	2.647965403	12	117177580	117177580	8.90E-09	-	117174778	117188792	0	4	19,122,95,34,	0,2741,11698,13980	-8.05	-7.3	12.7	-1.22	-1.79	3.54	CDS	FBXO21	protein_coding	2	Hyper-Methylated-down
ENSG00000130787	-1.119026823	0.048369544	0.258421271	HIP1R	protein_coding	4.989630082	6.260721965	6.452114877	1.942423829	1.818180854	4.414159459	12	122848536	122848536	2.00E-14	+	122835590	122849888	0	5	53,64,143,57,14,	0,12440,12875,13205,14284	-13.7	-12.8	47.1	-2.74	-3.55	6.2	CDS	HIP1R	protein_coding	2	Hyper-Methylated-down
ENSG00000100823	-1.122091566	0.039951978	0.232877338	APEX1	protein_coding	17.65042158	34.42042693	44.47719946	19.2486103	16.01055147	9.033773018	14	20456735	20456735	2.00E-91	+	20455938	20457533	0	3	163,193,543,	0,729,1052	-90.7	-89.1	18.6	-37	-38.7	4.73	exon	APEX1	protein_coding	2	Hyper-Methylated-down
ENSG00000146648	-1.124902577	0.000646191	0.015631724	EGFR	protein_coding	15.93952292	13.15692146	14.64621001	7.866928501	4.87083874	7.311653971	7	55209486	55209486	2.40E-10	+	55209321	55209651	0	1	330,	0	-9.62	-8.81	16.8	-2.08	-2.8	4.51	three_prime_utr	EGFR	protein_coding	2	Hyper-Methylated-down
ENSG00000160888	-1.126558765	0.019608666	0.154794414	IER2	protein_coding	19.07564313	37.4872548	19.08679498	13.90507411	12.73941268	7.912471626	19	13154028	13154028	1.00E-287	+	13153148	13154908	0	1	1760,	0	-287	-285	104	-39.4	-41.2	3.18	three_prime_utr	IER2	protein_coding	2	Hyper-Methylated-down
ENSG00000113810	-1.12700383	0.011435916	0.113371262	SMC4	protein_coding	10.33940536	25.0262459	13.78912797	9.186255305	7.775280307	5.506645638	3	160434361	160434361	1.00E-37	+	160434031	160434692	0	1	661,	0	-37	-35.7	53.8	-2.27	-3.01	3.29	three_prime_utr	SMC4	protein_coding	2	Hyper-Methylated-down
ENSG00000116489	-1.129294404	0.017743707	0.146874478	CAPZA1	protein_coding	14.85754236	17.60243668	17.41257369	11.01685433	4.521496443	7.205611508	1	112670595	112670595	1.00E-104	+	112667100	112671200	0	3	45,63,1209,	0,2442,2891	-104	-103	216	-17.7	-19.2	3.52	three_prime_utr	CAPZA1	protein_coding	2	Hyper-Methylated-down
ENSG00000183283	-1.130968025	0.003947412	0.056120544	DAZAP2	protein_coding	18.549827	30.29672711	23.38312014	12.62672114	12.89486866	7.412433283	12	51240888	51240888	6.30E-32	+	51240768	51241008	0	1	240,	0	-31.2	-30	81.8	-2.66	-3.46	3.07	exon	DAZAP2	protein_coding	2	Hyper-Methylated-down
ENSG00000173517	-1.131170199	0.022998269	0.169014695	PEAK1	protein_coding	1.998110293	2.776220127	3.588446875	1.881393003	0.895370446	1.033270785	15	77179528	77179528	2.20E-08	-	77179438	77179619	0	1	181,	0	-7.66	-6.94	30.3	-1.07	-1.6	5.52	CDS	PEAK1	protein_coding	2	Hyper-Methylated-down
ENSG00000111707	-1.133498034	0.003761515	0.054339301	SUDS3	protein_coding	12.28624905	19.20215098	15.07746198	6.94680812	8.353933729	5.906163418	12	118416941	118416941	1.00E-50	+	118416687	118417195	0	1	508,	0	-50	-48.6	28	-6.69	-7.81	4.29	three_prime_utr	SUDS3	protein_coding	2	Hyper-Methylated-down
ENSG00000132613	-1.134865056	0.00095126	0.02099358	MTSS1L	protein_coding	35.01382405	40.87026601	45.40182587	13.65261304	24.36024935	17.26831886	16	70664128	70664128	1.00E-137	-	70663807	70679643	0	10	642,166,177,75,223,98,108,162,9,17,	0,790,1112,1658,10498,13073,13984,14444,15507,15819	-137	-135	78.8	-54.2	-56	3.75	CDS	MTSS1L	protein_coding	2	Hyper-Methylated-down
ENSG00000160932	-1.143384415	0.000109174	0.004198654	LY6E	protein_coding	62.23326428	73.51659881	57.45576376	26.95213746	30.47582618	30.03109027	8	143021862	143021862	0	+	143020353	143022606	0	4	24,109,1099,58,	0,529,960,2195	-2060	#NAME?	67.2	-264	-266	3.91	three_prime_utr	LY6E	protein_coding	2	Hyper-Methylated-down
ENSG00000165219	-1.148622774	0.016525721	0.140689298	GAPVD1	protein_coding	10.41459196	12.15611644	5.456539417	6.163718176	3.863792139	2.584311062	9	125307758	125307758	1.60E-13	+	125307442	125307826	0	2	105,136,	0,248	-12.8	-11.9	16.8	-2.88	-3.71	5.38	CDS	GAPVD1	protein_coding	2	Hyper-Methylated-down
ENSG00000111676	-1.153494655	0.000624172	0.015279427	ATN1	protein_coding	42.97377206	80.11299761	50.54821577	25.74185668	23.94566448	28.33652911	12	6936875	6936875	1.00E-127	+	6936246	6937504	0	1	1258,	0	-127	-125	12.1	-51.3	-53.1	2.35	CDS	ATN1	protein_coding	2	Hyper-Methylated-down
ENSG00000141568	-1.154510108	0.007778439	0.088540879	FOXK2	protein_coding	9.719228408	8.411199437	7.488032267	4.941639023	2.36615066	4.183680043	17	82601844	82601844	2.60E-06	+	82601649	82602039	0	1	390,	0	-5.58	-4.95	4.18	-2.91	-3.74	3.53	three_prime_utr	FOXK2	protein_coding	2	Hyper-Methylated-down
ENSG00000095261	-1.154678518	0.032913257	0.208722254	PSMD5	protein_coding	16.68339083	23.82697711	7.849280827	5.433418266	9.816321069	6.458332386	9	120818054	120818054	5.00E-15	-	120817945	120821445	0	3	218,141,91,	0,2893,3409	-14.3	-13.4	16.3	-3.42	-4.3	4.83	CDS	PSMD5	protein_coding	2	Hyper-Methylated-down
ENSG00000119689	-1.156837073	0.017434806	0.145408309	DLST	protein_coding	10.8900071	17.98090356	13.27723984	6.249946206	4.016805678	8.637425327	14	74902936	74902936	2.50E-13	+	74902816	74903057	0	1	241,	0	-12.6	-11.7	12.3	-9.61	-10.8	8.16	three_prime_utr	DLST	protein_coding	2	Hyper-Methylated-down
ENSG00000140750	-1.158770175	0.00580747	0.072753272	ARHGAP17	protein_coding	6.677171139	5.468502033	4.761476867	2.511080811	2.392976136	2.667439654	16	24935557	24935557	2.50E-21	-	24931281	24935646	0	2	123,177,	0,4188	-20.6	-19.6	8.07	-1.36	-1.95	1.8	exon	ARHGAP17	protein_coding	2	Hyper-Methylated-down
ENSG00000108256	-1.158849213	0.000809962	0.018770454	NUFIP2	protein_coding	12.6682116	16.80193127	10.67894248	5.319961074	6.93927124	5.715872177	17	29258547	29258547	1.30E-25	-	29258442	29258653	0	1	211,	0	-24.9	-23.8	90.8	-1.86	-2.55	5.3	three_prime_utr	NUFIP2	protein_coding	2	Hyper-Methylated-down
ENSG00000204103	-1.162372215	0.008918237	0.096117293	MAFB	protein_coding	37.75197296	19.00155871	48.31530613	17.5469265	16.62795621	12.78789633	20	40687573	40687573	1.00E-124	-	40687394	40687752	0	1	358,	0	-124	-122	8.71	-11.2	-12.5	-6.6	three_prime_utr	MAFB	protein_coding	2	Hypo-Methylated-down
ENSG00000104897	-1.165965266	0.016274662	0.139717371	SF3A2	protein_coding	32.30591015	53.20315179	21.69312396	11.19744195	13.69175599	22.90538995	19	2248574	2248574	9.30E-08	+	2248469	2248679	0	1	210,	0	-7.03	-6.33	5.79	-5.26	-6.3	5.43	three_prime_utr	SF3A2	protein_coding	2	Hyper-Methylated-down
ENSG00000095059	-1.166236415	0.038383372	0.228468661	DHPS	protein_coding	13.01332396	12.12913868	10.2351356	7.246083638	5.35303933	3.098449911	19	12680240	12680240	1.30E-19	-	12680155	12681191	0	2	170,159,	0,877	-18.9	-17.8	19.1	-0.915	-1.41	3.03	CDS	DHPS	protein_coding	2	Hyper-Methylated-down
ENSG00000198646	-1.167949882	0.006969775	0.0823322	NCOA6	protein_coding	8.51709183	5.49254471	4.645983121	2.826565013	2.67708073	2.795992382	20	34750215	34750215	5.90E-06	-	34750095	34750335	0	1	240,	0	-5.23	-4.62	4.71	-2.82	-3.64	3.81	CDS	NCOA6	protein_coding	2	Hyper-Methylated-down
ENSG00000163931	-1.168603052	0.00018806	0.006392704	TKT	protein_coding	22.02552124	27.05608501	22.92901818	9.788196056	8.734482509	13.52454106	3	53235169	53235169	2.00E-70	-	53234989	53235350	0	1	361,	0	-69.7	-68.1	56.9	-12.4	-13.8	6.36	exon	TKT	protein_coding	2	Hyper-Methylated-down
ENSG00000168010	-1.168893354	0.047212903	0.254711249	ATG16L2	protein_coding	2.86620217	5.495391026	3.125525697	1.643045471	1.221867655	2.240848172	11	72827231	72827231	4.00E-13	+	72827169	72828474	0	2	124,116,	0,1189	-12.4	-11.5	47.1	-1.47	-2.09	6.43	exon	ATG16L2	protein_coding	2	Hyper-Methylated-down
ENSG00000182899	-1.169989465	0.000365514	0.01028098	RPL35A	protein_coding	49.93234699	53.02181667	66.06130021	23.81982657	30.5626519	20.75580915	3	197954106	197954106	4.00E-40	+	197953972	197954241	0	1	269,	0	-39.4	-38.1	6.16	-40.8	-42.6	4.85	CDS	RPL35A	protein_coding	2	Hyper-Methylated-down
ENSG00000139436	-1.170274604	0.038629829	0.228985494	GIT2	protein_coding	3.239815367	5.745929917	1.919767634	1.554841961	1.921732247	1.358788332	12	109933093	109933093	2.50E-17	-	109932997	109938392	0	3	193,64,13,	0,1024,5382	-16.6	-15.6	33.1	-1.17	-1.73	3.73	CDS	GIT2	protein_coding	2	Hyper-Methylated-down
ENSG00000188229	-1.173702034	0.027101964	0.187078227	TUBB4B	protein_coding	54.71970915	75.9315248	60.02577017	28.43238275	10.16342095	45.95039416	9	137243156	137243156	0	+	137242606	137243707	0	1	1101,	0	-491	#NAME?	25.9	-68.9	-70.9	3.5	exon	TUBB4B	protein_coding	2	Hyper-Methylated-down
ENSG00000101337	-1.174375601	0.010443737	0.106767379	TM9SF4	protein_coding	13.20153687	19.91215973	11.8816473	9.385785898	5.282851741	5.202029654	20	32157881	32157881	4.30E-10	+	32155131	32158460	0	3	55,176,10,	0,2662,3319	-9.37	-8.58	9.41	-2.69	-3.49	4.98	CDS	TM9SF4	protein_coding	2	Hyper-Methylated-down
ENSG00000147162	-1.174435945	9.16E-05	0.003628984	OGT	protein_coding	34.53625273	48.03451512	29.86951231	16.84662751	14.63811482	18.31338153	X	71556730	71556730	5.40E-07	+	71556681	71557032	0	2	99,81,	0,270	-6.27	-5.61	4.48	-1.97	-2.68	4	exon	OGT	protein_coding	2	Hyper-Methylated-down
ENSG00000161714	-1.177193842	0.015223468	0.134909749	PLCD3	protein_coding	12.19949717	12.96306634	13.16718674	2.800815593	8.252822916	5.932016777	17	45112332	45112332	1.30E-65	-	45111961	45115279	0	6	743,150,136,167,117,186,	0,901,1160,1477,2288,3132	-64.9	-63.4	21.8	-3.2	-4.06	1.44	three_prime_utr	PLCD3	protein_coding	2	Hyper-Methylated-down
ENSG00000090060	-1.179489589	0.008889194	0.096038636	PAPOLA	protein_coding	8.411631474	11.82469708	8.944323593	6.701690812	2.645443392	3.505588903	14	96567005	96567005	5.90E-10	+	96566930	96567081	0	1	151,	0	-9.23	-8.44	35.9	-2.64	-3.43	6.95	three_prime_utr	PAPOLA	protein_coding	2	Hyper-Methylated-down
ENSG00000106628	-1.185104508	0.032016283	0.205216074	POLD2	protein_coding	16.10847103	27.85746785	15.4637011	8.121889038	4.247340122	13.77156115	7	44116430	44116430	7.90E-44	-	44115796	44117064	0	5	97,158,81,199,2,	0,318,633,1020,1266	-43.1	-41.8	5.42	-6.88	-8.01	1.97	CDS	POLD2	protein_coding	2	Hyper-Methylated-down
ENSG00000173457	-1.186737366	0.005446009	0.069380994	PPP1R14B	protein_coding	43.19415237	33.17982147	31.47341557	13.1611646	18.48532601	15.78517648	11	64244680	64244680	1.00E-256	-	64244538	64245478	0	3	284,33,275,	0,391,665	-256	-254	19.4	-17.7	-19.2	2.76	three_prime_utr	PPP1R14B	protein_coding	2	Hyper-Methylated-down
ENSG00000167461	-1.188026422	0.020355329	0.157964076	RAB8A	protein_coding	10.10676376	13.66201456	12.37634443	4.802153137	2.985024949	8.09599626	19	16133458	16133458	1.80E-07	+	16133338	16133578	0	1	240,	0	-6.74	-6.05	22.4	-7.82	-8.99	4.71	three_prime_utr	RAB8A	protein_coding	2	Hyper-Methylated-down
ENSG00000161013	-1.18921073	0.013387136	0.124293744	MGAT4B	protein_coding	9.324290755	9.103112523	8.100763162	5.263201752	2.819884352	3.513992484	5	179797805	179797805	2.50E-19	-	179797626	179797985	0	1	359,	0	-18.6	-17.5	21.3	-6.55	-7.66	7.11	three_prime_utr	MGAT4B	protein_coding	2	Hyper-Methylated-down
ENSG00000143294	-1.190567645	0.027112976	0.187078227	PRCC	protein_coding	9.895835707	26.08505117	10.51715367	6.892951714	5.706317918	7.741893631	1	156800576	156800576	1.00E-13	+	156800396	156800757	0	1	361,	0	-13	-12.1	14.8	-2.89	-3.72	3.27	three_prime_utr	PRCC	protein_coding	2	Hyper-Methylated-down
ENSG00000103197	-1.19076959	0.037197488	0.225241857	TSC2	protein_coding	6.262518899	11.75461949	3.876535485	2.557077173	5.001710858	2.022278447	16	2086801	2086801	0.001	+	2086374	2088270	0	5	5,140,79,92,44,	0,357,1488,1673,1852	-3	-2.56	3.03	-5.03	-6.05	4.28	CDS	TSC2	protein_coding	2	Hyper-Methylated-down
ENSG00000197381	-1.192344273	0.023786354	0.172482458	ADARB1	protein_coding	10.82331819	15.55276352	15.27117359	3.708921863	11.26824811	3.25528671	21	45175819	45175819	4.00E-07	+	45171758	45175909	0	2	1,180,	0,3971	-6.4	-5.73	5.92	-5.13	-6.16	6.36	CDS	ADARB1	protein_coding	2	Hyper-Methylated-down
ENSG00000169710	-1.193921092	0.000762154	0.017952538	FASN	protein_coding	18.95435417	32.07517494	24.68730829	13.28469302	8.019269085	11.7660295	17	82080714	82080714	1.00E-127	-	82080184	82081245	0	3	54,553,82,	0,185,979	-127	-126	37	-17	-18.5	4.1	CDS	FASN	protein_coding	2	Hyper-Methylated-down
ENSG00000091436	-1.203089451	0.001489184	0.028946267	MAP3K20	protein_coding	5.780864187	7.024476507	5.624930449	2.700989623	3.138435955	2.156618271	2	173225727	173225727	5.00E-04	+	173225592	173225863	0	1	271,	0	-3.3	-2.83	13.4	-2.34	-3.09	6.41	three_prime_utr	MAP3K20	protein_coding	2	Hyper-Methylated-down
ENSG00000174780	-1.205026934	0.002854975	0.04554661	SRP72	protein_coding	35.73006442	35.02565368	20.2482303	17.54471692	11.20804085	10.64024725	4	56501989	56501989	0.0038	+	56501914	56502065	0	1	151,	0	-2.42	-2.03	3.81	-0.87	-1.36	4.17	three_prime_utr	SRP72	protein_coding	2	Hyper-Methylated-down
ENSG00000151503	-1.209118642	0.022079965	0.165139262	NCAPD3	protein_coding	6.934660899	10.19629395	5.612611493	4.580679272	3.5528999	1.669995796	11	134153165	134153165	1.30E-19	-	134152957	134153373	0	3	95,61,85,	0,182,331	-18.9	-17.8	14.8	-2.43	-3.2	5.02	three_prime_utr	NCAPD3	protein_coding	2	Hyper-Methylated-down
ENSG00000170515	-1.209977	0.021746843	0.163603791	PA2G4	protein_coding	18.27105782	10.07608347	13.99662202	3.571297717	7.014511147	7.781819828	12	56113593	56113593	1.60E-18	+	56113488	56113698	0	1	210,	0	-17.8	-16.7	12.5	-4.22	-5.17	5.47	three_prime_utr	PA2G4	protein_coding	2	Hyper-Methylated-down
ENSG00000137699	-1.210407574	0.021946049	0.164738921	TRIM29	protein_coding	6.951077491	5.569922554	6.33325355	1.72904689	1.885863381	4.557614226	11	120111935	120111935	1.00E-86	-	120111394	120113653	0	2	1082,117,	0,2142	-86	-84.3	47.4	-1.68	-2.34	1.5	three_prime_utr	TRIM29	protein_coding	2	Hyper-Methylated-down
ENSG00000167996	-1.215316399	7.80E-07	7.27E-05	FTH1	protein_coding	564.0435408	702.4380157	673.0399709	308.1273919	297.4965525	229.5193059	11	61967495	61967495	0	-	61967331	61967660	0	1	329,	0	-6810	#NAME?	7.01	-434	-434	3.49	five_prime_utr	FTH1	protein_coding	2	Hyper-Methylated-down
ENSG00000112787	-1.218933661	0.007353671	0.085554271	FBRSL1	protein_coding	8.929764329	5.324558784	10.45541034	3.885927337	4.096465425	2.63497821	12	132571415	132571415	2.00E-32	+	132571172	132572003	0	3	59,218,143,	0,134,688	-31.7	-30.5	24.2	-4.41	-5.39	4.74	CDS	FBRSL1	protein_coding	2	Hyper-Methylated-down
ENSG00000022840	-1.220901811	0.003130713	0.048845177	RNF10	protein_coding	22.70827428	24.25905309	14.46012061	10.11313497	10.3512822	5.841605546	12	120566902	120566902	7.90E-44	+	120565077	120571239	0	5	112,102,156,29,49,	0,350,1747,5125,6113	-43.1	-41.8	10	-11.5	-12.8	3.87	CDS	RNF10	protein_coding	2	Hyper-Methylated-down
ENSG00000069011	-1.223920442	0.005145355	0.067109346	PITX1	protein_coding	34.77917499	33.81314114	19.49696135	11.30479856	9.335928272	17.08136987	5	135029107	135029107	1.00E-292	-	135028894	135031385	0	2	427,110,	0,2381	-292	-290	44.3	-12.3	-13.6	3.01	CDS	PITX1	protein_coding	2	Hyper-Methylated-down
ENSG00000173020	-1.224911816	0.011230852	0.11224833	GRK2	protein_coding	8.308910588	16.34447654	11.85613769	3.721975594	7.540927389	4.362740839	11	67285640	67285640	3.20E-39	+	67285173	67286108	0	2	15,823,	0,112	-38.5	-37.2	138	-6.47	-7.58	5.39	exon	GRK2	protein_coding	2	Hyper-Methylated-down
ENSG00000152894	-1.225579411	0.003829818	0.055026278	PTPRK	protein_coding	8.130418617	9.831406479	7.024102907	4.598364677	3.377173035	2.675549284	6	128520478	128520478	0.00033	-	128520373	128520584	0	1	211,	0	-3.48	-3	5.04	-1.14	-1.7	4.46	five_prime_utr	PTPRK	protein_coding	2	Hyper-Methylated-down
ENSG00000125107	-1.226649451	0.000283137	0.008479324	CNOT1	protein_coding	30.01077746	30.29936164	19.897606	13.21381977	12.77762179	8.2477604	16	58520882	58520882	5.00E-35	-	58520729	58527985	0	6	307,135,133,203,150,63,	0,453,2640,4449,5259,7193	-34.3	-33	43.7	-16.6	-18	3.73	three_prime_utr	CNOT1	protein_coding	2	Hyper-Methylated-down
ENSG00000167693	-1.227979346	0.037247635	0.225366561	NXN	protein_coding	6.626640767	5.066436012	8.858588907	1.975666886	2.162255645	4.674741962	17	800986	800986	1.60E-28	-	800842	803813	0	2	289,132,	0,2839	-27.8	-26.6	28.6	-2.71	-3.51	3.75	CDS	NXN	protein_coding	2	Hyper-Methylated-down
ENSG00000120253	-1.229196268	0.036435236	0.222599428	NUP43	protein_coding	9.656983491	15.85121004	4.916350625	5.051167735	3.989281165	3.895502074	6	149726081	149726081	1.60E-23	-	149725841	149726321	0	1	480,	0	-22.8	-21.7	17.9	-3.65	-4.56	4.26	three_prime_utr	NUP43	protein_coding	2	Hyper-Methylated-down
ENSG00000129657	-1.230541814	0.017942681	0.147500146	SEC14L1	protein_coding	7.960048137	11.90478301	5.542017769	3.803158755	5.163257229	1.842478944	17	77215017	77215017	0.0031	+	77214942	77215093	0	1	151,	0	-2.51	-2.1	6.16	-1.29	-1.87	5.49	three_prime_utr	SEC14L1	protein_coding	2	Hyper-Methylated-down
ENSG00000129245	-1.233894602	0.049372483	0.261273054	FXR2	protein_coding	10.34264707	4.465870842	13.08492144	4.135169781	5.320766458	2.412788461	17	7592291	7592291	5.00E-26	-	7591528	7593054	0	6	397,87,104,96,201,71,	0,542,725,975,1165,1455	-25.3	-24.2	33.6	-1.59	-2.23	1.66	CDS	FXR2	protein_coding	2	Hyper-Methylated-down
ENSG00000027697	-1.235239709	0.002898637	0.046001271	IFNGR1	protein_coding	31.68323232	48.42404228	25.57054164	15.43801935	13.13563996	16.25793361	6	137198255	137198255	1.60E-88	-	137197871	137203530	0	3	768,128,32,	0,3009,5627	-87.8	-86.2	37	-10.4	-11.7	3.92	CDS	IFNGR1	protein_coding	2	Hyper-Methylated-down
ENSG00000167106	-1.23604221	0.006990607	0.0823322	FAM102A	protein_coding	9.983842224	9.658087343	9.198311112	3.570774986	2.99614194	5.697852404	9	127948147	127948147	1.60E-13	-	127945503	127950565	0	5	59,105,155,47,143,	0,145,2567,2864,4919	-12.8	-11.9	18.5	-4.01	-4.95	3.25	exon	FAM102A	protein_coding	2	Hyper-Methylated-down
ENSG00000132341	-1.236567052	2.62E-05	0.001321008	RAN	protein_coding	35.64062673	40.36285504	34.47984537	15.02274579	14.12216216	17.74980686	12	130876090	130876090	0	+	130874515	130876300	0	3	218,173,419,	0,1096,1366	-1470	#NAME?	22.4	-175	-177	4.02	three_prime_utr	RAN	protein_coding	2	Hyper-Methylated-down
ENSG00000070961	-1.237444801	0.001704422	0.031629929	ATP2B1	protein_coding	14.25286402	16.69787243	11.23021445	7.763072203	6.089671976	3.996341469	12	89635162	89635162	7.90E-21	-	89635073	89641974	0	2	178,152,	0,6749	-20.1	-19	28	-7.78	-8.94	5.23	CDS	ATP2B1	protein_coding	2	Hyper-Methylated-down
ENSG00000168461	-1.239860891	0.021586205	0.162975845	RAB31	protein_coding	8.787919791	22.20794419	18.63291969	8.275271386	9.210924538	3.497414604	18	9860564	9860564	1.00E-13	+	9860459	9860669	0	1	210,	0	-13	-12.1	11	-2.2	-2.94	4.88	three_prime_utr	RAB31	protein_coding	2	Hyper-Methylated-down
ENSG00000139514	-1.244051964	0.000579542	0.014433216	SLC7A1	protein_coding	12.16543372	12.34137899	10.491998	5.742135052	4.7520712	4.252779011	13	29514347	29514347	0.00029	-	29514287	29514408	0	1	121,	0	-3.54	-3.05	6.72	-1.11	-1.65	5.17	three_prime_utr	SLC7A1	protein_coding	2	Hyper-Methylated-down
ENSG00000003056	-1.248848795	0.010461267	0.106767379	M6PR	protein_coding	11.04737145	19.18870671	11.31503481	4.901897883	7.10053668	5.473233882	12	8946401	8946401	5.20E-10	-	8946266	8946537	0	1	271,	0	-9.28	-8.49	5.23	-1.38	-1.98	2.19	CDS	M6PR	protein_coding	2	Hyper-Methylated-down
ENSG00000179134	-1.249587961	0.000864931	0.019600994	SAMD4B	protein_coding	13.59445763	10.23706912	9.958653075	4.475717989	4.191601135	5.554467908	19	39383988	39383988	0.0033	+	39383928	39384049	0	1	121,	0	-2.48	-2.09	11.2	-0.896	-1.39	4.75	three_prime_utr	SAMD4B	protein_coding	2	Hyper-Methylated-down
ENSG00000157350	-1.258467674	0.031191496	0.201732193	ST3GAL2	protein_coding	3.416327493	4.220943538	3.867714868	2.421682201	0.876668843	1.492080649	16	70398877	70398877	1.00E-07	-	70398667	70399088	0	1	421,	0	-6.98	-6.28	12.9	-2.88	-3.71	5.38	five_prime_utr	ST3GAL2	protein_coding	2	Hyper-Methylated-down
ENSG00000147140	-1.258966057	3.28E-05	0.001605797	NONO	protein_coding	60.32388205	88.17951235	72.27534137	27.48555089	38.40256119	26.35713099	X	71300554	71300554	0	+	71298290	71301168	0	3	218,110,1227,	0,416,1651	-1140	#NAME?	45.9	-285	-288	3.94	exon	NONO	protein_coding	2	Hyper-Methylated-down
ENSG00000143324	-1.26329893	0.047180269	0.254711249	XPR1	protein_coding	3.721811857	12.08604141	5.010357153	4.580504786	2.476800331	1.581994304	1	180632226	180632226	4.90E-07	+	180632183	180787824	0	3	87,52,72,	0,50176,155569	-6.31	-5.64	10.5	-1.49	-2.12	3.51	CDS	XPR1	protein_coding	2	Hyper-Methylated-down
ENSG00000203879	-1.263605871	0.009751863	0.101517037	GDI1	protein_coding	16.51954617	25.54798613	15.14122045	11.99505326	4.42216453	7.347560389	X	154442810	154442810	1.00E-102	+	154442511	154443109	0	1	598,	0	-102	-99.8	21.9	-19.7	-21.2	3.92	exon	GDI1	protein_coding	2	Hyper-Methylated-down
ENSG00000153989	-1.263674209	0.0420719	0.240277815	NUS1	protein_coding	7.086246999	21.01468365	7.25970213	6.521475274	5.140617134	3.012081969	6	117707822	117707822	1.60E-20	+	117707642	117708003	0	1	361,	0	-19.8	-18.8	13.6	-3.49	-4.39	4.03	three_prime_utr	NUS1	protein_coding	2	Hyper-Methylated-down
ENSG00000149187	-1.266228959	0.015431321	0.135638668	CELF1	protein_coding	8.189772452	11.14569041	5.770945763	5.152054206	3.535232123	1.717027653	11	47468762	47468762	2.70E-09	-	47468657	47468868	0	1	211,	0	-8.57	-7.8	18.5	-1.74	-2.41	5.67	three_prime_utr	CELF1	protein_coding	2	Hyper-Methylated-down
ENSG00000128607	-1.267003194	0.016707015	0.141590446	KLHDC10	protein_coding	7.389899702	16.28274614	8.332004855	3.10655866	3.719948268	6.483689777	7	130131001	130131001	7.80E-07	+	130130926	130131076	0	1	150,	0	-6.11	-5.45	24.7	-0.925	-1.42	5.17	three_prime_utr	KLHDC10	protein_coding	2	Hyper-Methylated-down
ENSG00000104964	-1.275918007	0.012315861	0.118332907	AES	protein_coding	21.94796652	22.61788028	31.01319334	16.78785459	4.349611086	10.03352421	19	3054136	3054136	5.00E-88	-	3053897	3054376	0	1	479,	0	-87.3	-85.7	37.1	-9.43	-10.7	3.26	exon	AES	protein_coding	2	Hyper-Methylated-down
ENSG00000117713	-1.278673258	0.006994263	0.0823322	ARID1A	protein_coding	8.006458218	9.578590036	7.976067662	5.829315457	1.871535335	2.810724025	1	26781114	26781114	5.00E-30	+	26780724	26781504	0	1	780,	0	-29.3	-28.1	50.4	-14.3	-15.7	5	three_prime_utr	ARID1A	protein_coding	2	Hyper-Methylated-down
ENSG00000120948	-1.281155016	0.029158846	0.19496739	TARDBP	protein_coding	9.324019448	20.946472	6.438767274	6.777015796	5.399183687	2.881244354	1	11022358	11022358	2.00E-34	+	11020470	11022593	0	2	129,470,	0,1653	-33.7	-32.5	6.28	-13.4	-14.8	3.13	CDS	TARDBP	protein_coding	2	Hyper-Methylated-down
ENSG00000166913	-1.283765721	5.06E-05	0.002310753	YWHAB	protein_coding	18.85403022	18.94455164	19.61564291	9.487957794	7.387354723	6.672184794	20	44905110	44905110	1.00E-165	+	44903953	44905254	0	2	163,287,	0,1014	-165	-163	25.7	-18.9	-20.4	3.57	exon	YWHAB	protein_coding	2	Hyper-Methylated-down
ENSG00000277443	-1.288086474	0.014374382	0.12905963	MARCKS	protein_coding	12.55940203	20.22965946	30.31892442	4.84038387	12.50030336	8.555381028	6	113860739	113860739	1.00E-228	+	113857361	113861797	0	2	486,2115,	0,2321	-228	-226	105	-107	-110	4.39	three_prime_utr	MARCKS	protein_coding	2	Hyper-Methylated-down
ENSG00000149136	-1.292471998	0.001626163	0.030831554	SSRP1	protein_coding	23.67901721	38.88723234	27.47952409	16.61178712	12.75578655	7.329200203	11	57326276	57326276	2.50E-73	-	57326074	57326988	0	2	404,286,	0,628	-72.6	-71	27.6	-31.4	-33	3.22	exon	SSRP1	protein_coding	2	Hyper-Methylated-down
ENSG00000198763	-1.294093748	1.79E-05	0.000971784	MT-ND2	protein_coding	776.4427586	1055.051518	765.0017017	251.0774935	386.828728	421.2006206	MT	5019	5019	0	+	4558	5481	0	1	923,	0	-6790	#NAME?	10.6	-434	-434	1.95	CDS	MT-ND2	protein_coding	2	Hyper-Methylated-down
ENSG00000101849	-1.294200845	0.019345156	0.153913622	TBL1X	protein_coding	11.42487561	5.42394329	5.443657368	2.537938468	4.223131454	2.333597956	X	9718889	9718889	7.20E-07	+	9718754	9719024	0	1	270,	0	-6.14	-5.48	9.53	-2.8	-3.62	6.23	three_prime_utr	TBL1X	protein_coding	2	Hyper-Methylated-down
ENSG00000062485	-1.297345082	0.009450488	0.099540878	CS	protein_coding	10.73493407	7.39671735	14.54890633	2.967589299	4.096025512	6.280687653	12	56276106	56276106	2.00E-39	-	56276017	56282428	0	2	178,92,	0,6319	-38.7	-37.4	28	-3.85	-4.77	5.47	CDS	CS	protein_coding	2	Hyper-Methylated-down
ENSG00000074219	-1.300844975	0.04277529	0.242270547	TEAD2	protein_coding	10.65592411	19.47149659	6.715590227	3.08615079	5.3997437	6.479660638	19	49347292	49347292	1.20E-09	-	49342577	49347396	0	3	13,168,207,	0,653,4612	-8.92	-8.14	34.7	-2.08	-2.8	-5.02	CDS	TEAD2	protein_coding	2	Hypo-Methylated-down
ENSG00000120738	-1.302909361	0.004003449	0.056488657	EGR1	protein_coding	40.67311404	66.73797935	50.12561699	22.3663372	30.64056816	10.78655913	5	138468806	138468806	2.50E-17	+	138468507	138469106	0	1	599,	0	-16.6	-15.6	8.33	-4.23	-5.18	2.05	three_prime_utr	EGR1	protein_coding	2	Hyper-Methylated-down
ENSG00000172775	-1.303343569	0.020810618	0.16014093	FAM192A	protein_coding	8.293068631	23.73031101	8.88478843	4.899399363	5.80388064	5.852992691	16	57154220	57154220	1.30E-36	-	57153934	57167174	0	3	573,65,82,	0,10066,13158	-35.9	-34.6	10.6	-8.23	-9.42	2.78	three_prime_utr	FAM192A	protein_coding	2	Hyper-Methylated-down
ENSG00000119522	-1.303349075	0.026539729	0.185081386	DENND1A	protein_coding	4.098355129	6.828221982	2.197483939	1.946819761	1.936985544	1.417593004	9	123381092	123381092	1.30E-05	-	123380972	123381213	0	1	241,	0	-4.88	-4.29	20.2	-0.925	-1.42	5.17	three_prime_utr	DENND1A	protein_coding	2	Hyper-Methylated-down
ENSG00000126602	-1.304270005	0.009267296	0.098619705	TRAP1	protein_coding	17.16881826	7.060422295	16.87119604	5.070040499	4.826758971	6.779875167	16	3676127	3676127	5.00E-10	-	3676040	3676496	0	2	174,66,	0,390	-9.3	-8.5	15.7	-2.69	-3.49	5.17	CDS	TRAP1	protein_coding	2	Hyper-Methylated-down
ENSG00000166181	-1.307612311	0.019510613	0.154529376	API5	protein_coding	10.95036969	23.66104651	14.05456846	3.04410295	9.268677812	7.375308773	11	43335955	43335955	1.60E-15	+	43335281	43336054	0	2	73,197,	0,576	-14.8	-13.8	5.71	-14.7	-16.1	4.06	CDS	API5	protein_coding	2	Hyper-Methylated-down
ENSG00000109133	-1.308654525	0.015973655	0.137871284	TMEM33	protein_coding	7.521270199	7.770346146	6.446259777	3.363009424	4.098510965	1.2957471	4	41959538	41959538	7.90E-12	+	41959403	41959673	0	1	270,	0	-11.1	-10.3	42.6	-1.35	-1.95	6.17	three_prime_utr	TMEM33	protein_coding	2	Hyper-Methylated-down
ENSG00000103423	-1.308972177	0.008194671	0.091382296	DNAJA3	protein_coding	10.47860165	5.47070757	7.604552921	3.730744179	3.483736025	2.281009588	16	4441499	4441499	4.00E-11	+	4441424	4442386	0	2	151,119,	0,843	-10.4	-9.56	8.33	-4.83	-5.83	6.95	exon	DNAJA3	protein_coding	2	Hyper-Methylated-down
ENSG00000164754	-1.310651258	0.001128141	0.023939615	RAD21	protein_coding	40.87803714	64.55558625	28.95195162	23.90095879	13.18606663	17.02302089	8	116847668	116847668	1.00E-183	-	116846143	116849193	0	2	1548,248,	0,2802	-183	-181	161	-9.53	-10.8	1.56	CDS	RAD21	protein_coding	2	Hyper-Methylated-down
ENSG00000108518	-1.310745655	0.000681138	0.016295884	PFN1	protein_coding	90.48295638	134.3755423	109.8473701	63.82388395	29.29369428	41.61530825	17	4946810	4946810	0	-	4945740	4946993	0	2	257,366,	0,887	-3720	#NAME?	46.5	-434	-434	3.6	CDS	PFN1	protein_coding	2	Hyper-Methylated-down
ENSG00000068650	-1.310864434	0.012929869	0.12154585	ATP11A	protein_coding	2.39048152	4.629943623	2.526359605	1.348173619	1.07046061	1.422599431	13	112884813	112884813	4.00E-28	+	112884648	112884979	0	1	331,	0	-27.4	-26.2	98.6	-1.23	-1.81	4.95	three_prime_utr	ATP11A	protein_coding	2	Hyper-Methylated-down
ENSG00000180263	-1.312980708	0.004475426	0.060444806	FGD6	protein_coding	8.125347911	6.197641014	4.683256668	2.650548714	1.898754957	3.098585345	12	95210445	95210445	5.60E-08	-	95210355	95210536	0	1	181,	0	-7.25	-6.54	11.2	-1.03	-1.56	4.95	CDS	FGD6	protein_coding	2	Hyper-Methylated-down
ENSG00000181904	-1.313769011	0.009086523	0.097219178	C5orf24	protein_coding	7.13445416	7.938554011	7.525599598	2.592611113	2.28381426	4.233951025	5	134859273	134859273	4.00E-06	+	134859198	134859348	0	1	150,	0	-5.4	-4.78	7.56	-2.3	-3.05	6.58	three_prime_utr	C5orf24	protein_coding	2	Hyper-Methylated-down
ENSG00000170832	-1.322281717	0.003734182	0.054256689	USP32	protein_coding	7.754276846	7.138264475	5.221469834	2.371819305	2.484816508	3.192966008	17	60205552	60205552	2.50E-12	-	60198321	60207761	0	4	123,212,112,33,	0,7125,8699,9407	-11.6	-10.8	29.1	-2.18	-2.91	3.68	CDS	USP32	protein_coding	2	Hyper-Methylated-down
ENSG00000013588	-1.323805069	0.000145229	0.005314555	GPRC5A	protein_coding	14.64973041	19.0709009	18.63675191	5.663363829	6.42576135	8.855295348	12	12912984	12912984	1.00E-253	+	12912430	12913538	0	1	1108,	0	-253	-251	114	-24.8	-26.4	4.39	three_prime_utr	GPRC5A	protein_coding	2	Hyper-Methylated-down
ENSG00000070770	-1.326244715	0.007730908	0.088384267	CSNK2A2	protein_coding	10.01958875	15.67979455	6.852886092	5.187377356	4.86213948	2.895133459	16	58164050	58164050	2.50E-05	-	58163975	58164125	0	1	150,	0	-4.6	-4.02	5.83	-1.95	-2.65	6.17	three_prime_utr	CSNK2A2	protein_coding	2	Hyper-Methylated-down
ENSG00000218739	-1.331320967	0.042932513	0.242371863	CEBPZOS	protein_coding	5.159185127	6.625064533	5.573547389	3.657591047	1.268564734	1.934178619	2	37202182	37202182	5.00E-24	+	37201987	37202377	0	1	390,	0	-23.3	-22.2	85.2	-2.58	-3.37	5.62	three_prime_utr	CEBPZOS	protein_coding	2	Hyper-Methylated-down
ENSG00000085872	-1.335885213	0.005996174	0.074023331	CHERP	protein_coding	9.034105177	12.03784336	6.501614471	2.692181443	4.224675422	4.013460186	19	16525437	16525437	7.90E-15	-	16525302	16525573	0	1	271,	0	-14.1	-13.1	8.83	-0.836	-1.31	2.67	CDS	CHERP	protein_coding	2	Hyper-Methylated-down
ENSG00000099219	-1.336099984	0.000683528	0.016314814	ERMP1	protein_coding	22.65342775	18.45840754	12.57769471	8.5640983	6.573217412	6.089862714	9	5786387	5786387	1.30E-22	-	5786162	5786613	0	1	451,	0	-21.9	-20.8	23.2	-9.86	-11.1	7.85	three_prime_utr	ERMP1	protein_coding	2	Hyper-Methylated-down
ENSG00000182379	-1.336245238	0.039748952	0.232165601	NXPH4	protein_coding	20.62036841	30.50413019	12.52681625	6.416322805	4.342739607	14.47543777	12	57226135	57226135	5.00E-66	+	57225941	57226330	0	1	389,	0	-65.3	-63.8	12.3	-7.34	-8.49	3.14	three_prime_utr	NXPH4	protein_coding	2	Hyper-Methylated-down
ENSG00000165124	-1.337267023	0.023050785	0.169137347	SVEP1	protein_coding	9.329651849	2.444090554	5.140423334	1.304754637	2.841960478	2.561457689	9	110546237	110546237	5.00E-04	-	110546184	110549922	0	2	107,74,	0,3664	-3.3	-2.83	5.32	-0.923	-1.42	3.87	CDS	SVEP1	protein_coding	2	Hyper-Methylated-down
ENSG00000170540	-1.341184066	0.019086723	0.152704429	ARL6IP1	protein_coding	10.79603497	13.8873094	12.01476071	4.225103215	2.601076757	7.683849039	16	18792548	18792548	1.00E-184	-	18791726	18795354	0	3	1644,85,179,	0,2872,3449	-184	-182	68.9	-10.3	-11.6	2.48	three_prime_utr	ARL6IP1	protein_coding	2	Hyper-Methylated-down
ENSG00000196950	-1.343552036	0.023525859	0.171221941	SLC39A10	protein_coding	6.387218152	6.878141204	4.150565568	1.941891751	1.349846777	3.579796356	2	195716759	195716759	4.00E-17	+	195706712	195716882	0	4	73,189,121,246,	0,1943,6720,9924	-16.4	-15.5	30.8	-1.91	-2.61	3.25	CDS	SLC39A10	protein_coding	2	Hyper-Methylated-down
ENSG00000100814	-1.34383532	0.013012262	0.122086828	CCNB1IP1	protein_coding	8.462238409	12.56581339	8.106428257	4.833807262	3.50889142	3.086539115	14	20313619	20313619	1.60E-20	-	20311576	20313771	0	2	176,304,	0,1891	-19.8	-18.8	11.9	-3.9	-4.83	2.6	CDS	CCNB1IP1	protein_coding	2	Hyper-Methylated-down
ENSG00000175110	-1.344609388	0.027700348	0.189400139	MRPS22	protein_coding	4.075955008	12.68147506	8.253470348	3.799818256	3.912610026	2.110454095	3	139355735	139355735	0.00045	+	139352786	139356954	0	3	6,109,36,	0,2895,4132	-3.35	-2.87	4.71	-0.926	-1.43	4.29	exon	MRPS22	protein_coding	2	Hyper-Methylated-down
ENSG00000101158	-1.346989541	0.020758811	0.159927572	NELFCD	protein_coding	4.481797233	7.271761958	6.176996474	3.343231158	2.302632316	1.370662527	20	58994907	58994907	4.00E-30	+	58994712	58995103	0	1	391,	0	-29.4	-28.2	29.1	-7.01	-8.14	8.16	exon	NELFCD	protein_coding	2	Hyper-Methylated-down
ENSG00000104885	-1.349819395	0.003148527	0.04899644	DOT1L	protein_coding	4.736039341	8.934542348	5.732759813	2.683853725	1.938635212	2.982705222	19	2230224	2230224	6.30E-20	+	2230059	2230390	0	1	331,	0	-19.2	-18.1	59.4	-1.45	-2.07	5.41	three_prime_utr	DOT1L	protein_coding	2	Hyper-Methylated-down
ENSG00000066084	-1.349956213	0.008831148	0.095826641	DIP2B	protein_coding	5.241295261	7.467111906	5.117620346	3.608914718	1.687273129	1.666331936	12	50745971	50745971	2.10E-06	+	50745881	50746062	0	1	181,	0	-5.67	-5.03	8.22	-2.45	-3.23	6.75	three_prime_utr	DIP2B	protein_coding	2	Hyper-Methylated-down
ENSG00000172216	-1.351839517	0.001528289	0.029348463	CEBPB	protein_coding	54.97765415	89.67744834	48.86171705	18.31229072	23.76574312	33.79665651	20	50191755	50191755	1.00E-294	+	50190851	50192659	0	1	1808,	0	-294	-292	48.5	-97.1	-99.2	3.48	CDS	CEBPB	protein_coding	2	Hyper-Methylated-down
ENSG00000115365	-1.360926015	0.009653524	0.101037644	LANCL1	protein_coding	12.46736987	28.26581315	11.71176917	5.896166115	9.83077307	4.669638773	2	210476363	210476363	3.40E-10	-	210471992	210476411	0	2	84,96,	0,4323	-9.47	-8.68	10.9	-2.5	-3.28	6.21	CDS	LANCL1	protein_coding	2	Hyper-Methylated-down
ENSG00000137845	-1.366289251	0.001650672	0.03109911	ADAM10	protein_coding	5.076150841	8.635319941	6.825152913	3.412937662	2.862885719	1.67201535	15	58640889	58640889	7.90E-12	-	58640818	58643924	0	2	142,39,	0,3067	-11.1	-10.2	7.35	-3.63	-4.53	3.75	CDS	ADAM10	protein_coding	2	Hyper-Methylated-down
ENSG00000178719	-1.366920939	0.000510647	0.013104169	GRINA	protein_coding	40.49091859	34.04715382	46.96161884	16.23357867	11.32039659	19.59750803	8	143990199	143990199	2.00E-33	+	143990087	143990780	0	2	224,104,	0,589	-32.7	-31.5	15.5	-2.91	-3.74	3.01	five_prime_utr	GRINA	protein_coding	2	Hyper-Methylated-down
ENSG00000164237	-1.367280739	0.030075554	0.197905424	CMBL	protein_coding	9.553144959	7.959046389	5.514190115	3.385647563	1.972228891	3.553791366	5	10290714	10290714	2.50E-11	-	10290647	10307242	0	2	134,46,	0,16549	-10.6	-9.78	11.2	-1.45	-2.07	4.25	CDS	CMBL	protein_coding	2	Hyper-Methylated-down
ENSG00000170037	-1.367671471	0.022101558	0.165214613	CNTROB	protein_coding	9.744631607	17.08220011	4.185275821	3.047562831	5.098677891	3.862679428	17	7947955	7947955	0.0022	+	7947710	7948201	0	3	12,64,45,	0,205,446	-2.65	-2.24	2.38	-1.59	-2.23	3.47	CDS	CNTROB	protein_coding	2	Hyper-Methylated-down
ENSG00000166441	-1.370269139	8.50E-06	0.000538555	RPL27A	protein_coding	46.044697	66.17313295	39.69204025	17.52982063	21.51452633	19.70716391	11	8686336	8686336	2.50E-46	+	8686201	8686472	0	1	271,	0	-45.6	-44.3	84.1	-2.28	-3.03	5.8	three_prime_utr	RPL27A	protein_coding	2	Hyper-Methylated-down
ENSG00000123505	-1.373373167	0.024357006	0.175226304	AMD1	protein_coding	10.54421407	3.195409411	10.68642079	3.668001154	3.788255273	1.972011671	6	110893577	110893577	2.50E-26	+	110892775	110893680	0	3	52,193,205,	0,97,700	-25.6	-24.4	7.61	-12.5	-13.8	4.26	exon	AMD1	protein_coding	2	Hyper-Methylated-down
ENSG00000138413	-1.37554296	0.001345058	0.026835676	IDH1	protein_coding	23.81809437	41.6758398	25.07762388	7.587129981	15.69564701	11.64477134	2	208248546	208248546	1.00E-111	-	208248433	208251393	0	2	227,133,	0,2827	-111	-109	68.9	-15.2	-16.6	3.66	CDS	IDH1	protein_coding	2	Hyper-Methylated-down
ENSG00000025800	-1.380850441	0.017591634	0.146121589	KPNA6	protein_coding	6.747320464	18.87327279	9.7016768	7.393233385	3.665066678	2.45998818	1	32175835	32175835	3.20E-11	+	32175670	32176000	0	1	330,	0	-10.5	-9.66	40.3	-4.73	-5.73	6.52	three_prime_utr	KPNA6	protein_coding	2	Hyper-Methylated-down
ENSG00000006007	-1.382543283	0.049908196	0.263113955	GDE1	protein_coding	6.982388835	24.7691514	7.665953577	7.261671907	5.848152367	1.954808106	16	19503450	19503450	1.00E-18	-	19502851	19504050	0	2	766,190,	0,1009	-18	-17	10.5	-5.89	-6.97	3.27	three_prime_utr	GDE1	protein_coding	2	Hyper-Methylated-down
ENSG00000134287	-1.385185049	0.021222875	0.161422129	ARF3	protein_coding	20.45592788	36.71228783	12.99354923	6.60448219	4.011271686	16.25881684	12	48936965	48936965	3.20E-31	-	48936650	48937280	0	1	630,	0	-30.5	-29.3	13.1	-13.9	-15.3	4.28	exon	ARF3	protein_coding	2	Hyper-Methylated-down
ENSG00000160877	-1.38731684	0.008890855	0.096038636	NACC1	protein_coding	16.18389516	23.25546153	9.468668267	4.516898225	9.146935828	5.026767681	19	13136277	13136277	0.00033	+	13136126	13136324	0	2	27,93,	0,105	-3.48	-3	4	-2.16	-2.89	6.23	CDS	NACC1	protein_coding	2	Hyper-Methylated-down
ENSG00000108528	-1.388716734	0.04746131	0.255184591	SLC25A11	protein_coding	13.96672999	6.663716357	5.746216084	4.307198086	3.349410146	2.383192135	17	4938225	4938225	1.00E-32	-	4937519	4938932	0	5	377,52,276,91,164,	0,503,634,992,1249	-32	-30.8	39.2	-3.73	-4.65	2.52	exon	SLC25A11	protein_coding	2	Hyper-Methylated-down
ENSG00000184007	-1.400394635	0.000528808	0.013455145	PTP4A2	protein_coding	15.73940518	21.49750305	20.11485363	9.133164076	4.628044782	7.938419031	1	31911773	31911773	1.00E-118	-	31911720	31915603	0	4	106,43,57,64,	0,1260,2066,3819	-118	-116	16.4	-11.2	-12.5	3.63	CDS	PTP4A2	protein_coding	2	Hyper-Methylated-down
ENSG00000006831	-1.40683556	0.000603805	0.014933761	ADIPOR2	protein_coding	15.71100428	22.05027767	14.55721149	6.608383899	4.731543591	8.386480692	12	1786231	1786231	3.20E-24	+	1780976	1786519	0	3	100,194,576,	0,2903,4967	-23.5	-22.4	70.6	-6.12	-7.21	3.63	three_prime_utr	ADIPOR2	protein_coding	2	Hyper-Methylated-down
ENSG00000198786	-1.406989534	3.62E-09	7.88E-07	MT-ND5	protein_coding	1002.375739	1335.381728	1015.517405	460.3974393	413.8692445	390.0240764	MT	13242	13242	0	+	12336	14148	0	1	1812,	0	-6970	#NAME?	10.3	-434	-434	2.09	CDS	MT-ND5	protein_coding	2	Hyper-Methylated-down
ENSG00000205250	-1.407601885	0.029213869	0.195099142	E2F4	protein_coding	20.94210415	11.79242463	8.641499147	7.837584156	5.545986525	2.156268978	16	67195916	67195916	1.60E-34	+	67195824	67197624	0	2	184,26,	0,1774	-33.8	-32.5	9.07	-14.4	-15.8	6.97	exon	E2F4	protein_coding	2	Hyper-Methylated-down
ENSG00000185499	-1.411058614	0.005499098	0.069933122	MUC1	protein_coding	12.4557515	17.10865381	22.91810142	8.363181798	3.369213268	7.994509283	1	155186031	155186031	4.60E-09	-	155185853	155186859	0	2	356,152,	0,854	-8.34	-7.58	15.7	-2.77	-3.59	4.44	three_prime_utr	MUC1	protein_coding	2	Hyper-Methylated-down
ENSG00000071626	-1.411564346	0.00124104	0.025713154	DAZAP1	protein_coding	10.75379421	10.00323336	7.693917549	4.655732774	2.288628101	3.728134019	19	1434847	1434847	4.00E-12	+	1434697	1434998	0	1	301,	0	-11.4	-10.5	7	-16.3	-17.7	6.04	exon	DAZAP1	protein_coding	2	Hyper-Methylated-down
ENSG00000176105	-1.412866294	0.010523519	0.107292031	YES1	protein_coding	9.655436093	27.50643285	9.956720881	4.294654316	6.894574708	6.503277394	18	724414	724414	5.00E-12	-	724196	732848	0	2	436,15,	0,8637	-11.3	-10.4	7.98	-3.61	-4.51	4.67	three_prime_utr	YES1	protein_coding	2	Hyper-Methylated-down
ENSG00000105063	-1.413255035	0.001850198	0.033511472	PPP6R1	protein_coding	9.414441203	15.43360691	7.813138331	3.621280656	4.526596628	4.106508306	19	55241314	55241314	4.60E-09	-	55240286	55241534	0	4	14,135,153,58,	0,658,952,1190	-8.34	-7.58	16.3	-1.3	-1.89	4.04	CDS	PPP6R1	protein_coding	2	Hyper-Methylated-down
ENSG00000092010	-1.416778988	0.009621161	0.100814873	PSME1	protein_coding	25.06490754	49.93110319	37.64800048	7.881590805	12.60430535	21.81131201	14	24138506	24138506	1.60E-26	+	24138343	24138670	0	1	327,	0	-25.8	-24.7	24.7	-6.75	-7.87	5.86	CDS	PSME1	protein_coding	2	Hyper-Methylated-down
ENSG00000143621	-1.418977844	0.003742833	0.054256689	ILF2	protein_coding	23.94207297	31.18888024	39.35796425	15.96838607	6.967373515	12.34940402	1	153665319	153665319	1.00E-217	-	153663254	153667384	0	6	22,88,79,117,66,102,	0,788,1141,1965,2408,4028	-217	-215	22.6	-26	-27.6	4.15	CDS	ILF2	protein_coding	2	Hyper-Methylated-down
ENSG00000189079	-1.419039347	0.04605869	0.251770016	ARID2	protein_coding	2.833555205	9.221247892	5.590765907	3.272956851	0.524204799	2.791145588	12	45731280	45731280	0.01	+	45731247	45755984	0	2	67,54,	0,24683	-1.99	-1.64	2.88	-1.51	-2.14	4.91	CDS	ARID2	protein_coding	2	Hyper-Methylated-down
ENSG00000158615	-1.420386797	0.00408971	0.057124528	PPP1R15B	protein_coding	34.74851422	22.37218149	17.08588782	4.560721362	10.56566137	12.64707483	1	204405402	204405402	7.90E-11	-	204405178	204405627	0	1	449,	0	-10.1	-9.27	25.8	-1.53	-2.16	4.01	three_prime_utr	PPP1R15B	protein_coding	2	Hyper-Methylated-down
ENSG00000165802	-1.420858741	0.038262199	0.227936563	NSMF	protein_coding	5.496564734	13.17072617	5.958990026	1.256410716	4.4892006	3.468586301	9	137457711	137457711	3.80E-07	-	137457606	137457817	0	1	211,	0	-6.42	-5.75	25.8	-1.01	-1.54	5.39	CDS	NSMF	protein_coding	2	Hyper-Methylated-down
ENSG00000198899	-1.42452641	2.97E-06	0.000221953	MT-ATP6	protein_coding	1227.007736	1973.441619	1567.803278	517.2671603	494.4552383	764.9033133	MT	8866	8866	0	+	8526	9207	0	1	681,	0	-14800	#NAME?	10.9	-434	-434	2.92	CDS	MT-ATP6	protein_coding	2	Hyper-Methylated-down
ENSG00000107281	-1.426527148	0.026419868	0.184722636	NPDC1	protein_coding	6.837889379	28.83557695	19.30457876	7.958248965	4.500090871	7.96793963	9	137040040	137040040	1.00E-23	-	137039737	137040111	0	2	127,141,	0,233	-23	-21.9	8.34	-10	-11.3	4.43	CDS	NPDC1	protein_coding	2	Hyper-Methylated-down
ENSG00000178467	-1.429144299	0.019829819	0.155612011	P4HTM	protein_coding	6.665380114	7.244763906	4.56504761	1.615361716	1.247944954	4.013591499	3	49004946	49004946	2.30E-06	+	49004856	49005037	0	1	181,	0	-5.63	-5	8.41	-1.89	-2.58	6.44	exon	P4HTM	protein_coding	2	Hyper-Methylated-down
ENSG00000064607	-1.431276407	0.002067441	0.036256039	SUGP2	protein_coding	10.96002545	19.76920553	12.14782467	6.244826852	2.932469847	6.706698123	19	19010050	19010050	2.00E-08	-	19008342	19010247	0	2	86,393,	0,1512	-7.7	-6.97	7.84	-4.61	-5.59	4	CDS	SUGP2	protein_coding	2	Hyper-Methylated-down
ENSG00000139722	-1.432093919	0.049388913	0.261273054	VPS37B	protein_coding	6.468072457	8.925593589	4.71272449	3.638622177	3.170239803	0.610567522	12	122896054	122896054	0.0027	-	122895964	122896145	0	1	181,	0	-2.57	-2.16	4.48	-1.81	-2.49	-6	exon	VPS37B	protein_coding	2	Hypo-Methylated-down
ENSG00000114270	-1.433789986	0.013456268	0.124535591	COL7A1	protein_coding	5.196147305	12.30973528	9.367665498	4.853063044	3.840000794	1.231158588	3	48587256	48587256	1.60E-28	-	48587003	48587324	0	2	105,135,	0,186	-27.8	-26.6	101	-0.869	-1.35	6.44	CDS	COL7A1	protein_coding	2	Hyper-Methylated-down
ENSG00000116977	-1.434353376	0.029924982	0.197639905	LGALS8	protein_coding	2.669958507	4.968389024	4.526529001	2.666946829	0.92065661	0.889024984	1	236551227	236551227	2.50E-16	+	236551092	236551363	0	1	271,	0	-15.6	-14.6	39.2	-1.98	-2.69	5.78	three_prime_utr	LGALS8	protein_coding	2	Hyper-Methylated-down
ENSG00000124207	-1.434514476	0.015411886	0.135634048	CSE1L	protein_coding	21.75916402	24.51351086	29.58063892	2.738638242	14.69017992	10.70086866	20	49072632	49072632	4.00E-13	+	49072435	49074816	0	3	18,130,32,	0,132,2349	-12.4	-11.5	8.27	-0.996	-1.51	-3.14	CDS	CSE1L	protein_coding	2	Hypo-Methylated-down
ENSG00000153395	-1.434749261	0.001141237	0.024146086	LPCAT1	protein_coding	18.09478898	28.51726076	12.94595481	9.764248337	5.812269032	6.401598095	5	1466797	1466797	1.00E-109	-	1462727	1470867	0	4	1108,142,145,42,	0,4021,4453,8098	-109	-107	81.5	-6.59	-7.7	2.57	CDS	LPCAT1	protein_coding	2	Hyper-Methylated-down
ENSG00000011405	-1.440649706	0.008801201	0.095682874	PIK3C2A	protein_coding	13.30035763	26.47335807	5.415484014	6.402832858	4.964272554	5.257176922	11	17169227	17169227	1.60E-23	-	17169137	17169318	0	1	181,	0	-22.8	-21.7	19.9	-6.58	-7.69	8.27	CDS	PIK3C2A	protein_coding	2	Hyper-Methylated-down
ENSG00000175224	-1.446451921	0.002357459	0.039460612	ATG13	protein_coding	8.874256615	12.63857425	9.136559844	2.851961643	2.86593072	5.548628293	11	46672888	46672888	1.60E-35	+	46672663	46673113	0	1	450,	0	-34.8	-33.5	23.7	-6.68	-7.79	5.08	three_prime_utr	ATG13	protein_coding	2	Hyper-Methylated-down
ENSG00000198015	-1.451314247	0.00573271	0.072136601	MRPL42	protein_coding	3.228476976	5.587452792	2.584201905	1.779010115	0.908881401	1.468916218	12	93501438	93501438	1.30E-33	+	93501258	93501619	0	1	361,	0	-32.9	-31.7	109	-2.73	-3.54	5.7	three_prime_utr	MRPL42	protein_coding	2	Hyper-Methylated-down
ENSG00000092820	-1.452636328	0.004006129	0.056488657	EZR	protein_coding	58.43310919	107.6999478	62.93173265	33.27582867	40.00488352	10.33205577	6	158766424	158766424	0	-	158765770	158789297	0	13	1308,252,93,161,131,164,97,147,84,275,96,166,10,	0,1490,3555,4013,4993,5473,10637,17749,18873,19538,21337,22543,23517	-366	#NAME?	36.7	-91.1	-93.1	2.67	three_prime_utr	EZR	protein_coding	2	Hyper-Methylated-down
ENSG00000133657	-1.453606246	0.000689055	0.016419428	ATP13A3	protein_coding	10.40882674	14.14786488	5.982701255	3.253713871	3.985200817	3.906147411	3	194459886	194459886	1.60E-14	-	194459801	194460728	0	2	170,71,	0,856	-13.8	-12.9	17.9	-5.16	-6.19	8.39	CDS	ATP13A3	protein_coding	2	Hyper-Methylated-down
ENSG00000100439	-1.456372826	0.025173893	0.179215627	ABHD4	protein_coding	12.2120237	13.05505126	13.41853542	2.884012503	2.050025545	9.209565358	14	22611344	22611344	7.90E-16	+	22611239	22611450	0	1	211,	0	-15.1	-14.1	8.52	-3.17	-4.02	4.25	three_prime_utr	ABHD4	protein_coding	2	Hyper-Methylated-down
ENSG00000113407	-1.457107236	0.000182063	0.006263047	TARS	protein_coding	30.04767748	40.94108141	23.79608554	9.015405425	15.77306501	9.733556019	5	33441068	33441068	1.30E-32	+	33440994	33441502	0	2	149,122,	0,386	-31.9	-30.7	19.1	-3.58	-4.48	4.58	five_prime_utr	TARS	protein_coding	2	Hyper-Methylated-down
ENSG00000102172	-1.46194636	0.005288283	0.068197829	SMS	protein_coding	25.35429286	31.08338313	20.43501339	10.08413306	12.60001922	5.153377159	X	21977148	21977148	6.30E-67	+	21967201	21978079	0	5	115,94,65,176,120,	0,4695,5305,9859,10758	-66.2	-64.7	27.7	-12.5	-13.8	3.39	CDS	SMS	protein_coding	2	Hyper-Methylated-down
ENSG00000139726	-1.464117987	0.010081619	0.103670843	DENR	protein_coding	7.378498175	13.9881441	13.1539793	5.854211476	3.05541053	3.557460742	12	122769842	122769842	6.30E-26	+	122769484	122770200	0	1	716,	0	-25.2	-24	80.7	-7.36	-8.51	3.6	three_prime_utr	DENR	protein_coding	2	Hyper-Methylated-down
ENSG00000173156	-1.46441865	0.019584598	0.154788465	RHOD	protein_coding	18.91782093	20.91373138	16.5593838	7.557121062	8.3231886	4.489511439	11	67071821	67071821	5.20E-09	+	67071659	67071984	0	1	325,	0	-8.28	-7.52	10.1	-4.17	-5.12	3.91	three_prime_utr	RHOD	protein_coding	2	Hyper-Methylated-down
ENSG00000172432	-1.467043488	0.016982263	0.142963946	GTPBP2	protein_coding	14.53092705	30.2898982	14.23775492	3.846974637	4.038447299	13.51028367	6	43624547	43624547	1.00E-162	-	43623964	43625131	0	3	104,220,244,	0,545,923	-162	-160	24.9	-14.5	-15.9	4.13	CDS	GTPBP2	protein_coding	2	Hyper-Methylated-down
ENSG00000177885	-1.468265395	0.002153078	0.037301814	GRB2	protein_coding	14.11734313	24.65488506	17.72761868	8.80116448	7.708709592	3.853592516	17	75318538	75318538	3.20E-11	-	75318463	75318613	0	1	150,	0	-10.5	-9.66	9.34	-2.32	-3.08	4.87	three_prime_utr	GRB2	protein_coding	2	Hyper-Methylated-down
ENSG00000169180	-1.472257812	0.002857577	0.04554661	XPO6	protein_coding	14.135327	22.37342767	14.24251824	9.72872625	5.258160422	3.247572139	16	28175996	28175996	6.30E-99	-	28169803	28180945	0	5	106,58,198,113,5,	0,3261,6094,7416,11137	-98.2	-96.5	90	-8.43	-9.63	5.61	CDS	XPO6	protein_coding	2	Hyper-Methylated-down
ENSG00000142089	-1.474385497	1.46E-05	0.00082307	IFITM3	protein_coding	143.6172148	236.3368202	136.805544	66.96821898	59.83296614	58.98312136	11	320724	320724	0	-	319698	320885	0	3	292,136,321,	0,414,866	-1410	#NAME?	16.6	-434	-375	3.51	CDS	IFITM3	protein_coding	2	Hyper-Methylated-down
ENSG00000198356	-1.477497606	0.01312331	0.122881123	ASNA1	protein_coding	23.77206777	25.03098794	18.22772668	4.102020229	10.70247828	9.35079356	19	12748074	12748074	2.00E-48	+	12747262	12748176	0	3	42,198,204,	0,132,710	-47.7	-46.3	43.7	-6	-7.08	4.54	CDS	ASNA1	protein_coding	2	Hyper-Methylated-down
ENSG00000164924	-1.478635717	2.33E-06	0.000183728	YWHAZ	protein_coding	41.56525557	49.73899539	31.43804614	12.09388723	17.50877346	14.44536384	8	100920642	100920642	0	-	100918677	100922607	0	2	2075,170,	0,3760	-1040	#NAME?	73.4	-170	-172	4.12	three_prime_utr	YWHAZ	protein_coding	2	Hyper-Methylated-down
ENSG00000166833	-1.480352424	0.00035981	0.01016038	NAV2	protein_coding	8.559390798	11.63977835	7.662727905	4.620593478	2.200468883	3.141453392	11	20103331	20103331	1.00E-60	+	20101039	20103665	0	3	133,155,13,	0,2215,2613	-60	-58.5	69.1	-3.04	-3.89	5.43	CDS	NAV2	protein_coding	2	Hyper-Methylated-down
ENSG00000162702	-1.4812088	0.043110103	0.242705821	ZNF281	protein_coding	3.886028903	12.48978859	7.966545446	1.236053082	2.313271201	5.19774448	1	200409117	200409117	0.00028	-	200409027	200409207	0	1	180,	0	-3.56	-3.07	3.78	-1.61	-2.25	3.7	CDS	ZNF281	protein_coding	2	Hyper-Methylated-down
ENSG00000109501	-1.483536171	0.013330838	0.124014836	WFS1	protein_coding	15.19424857	5.61583847	7.915615833	4.316983177	2.421038789	3.523565149	4	6300859	6300859	1.30E-06	+	6300724	6300994	0	1	270,	0	-5.87	-5.23	13.4	-1.89	-2.58	4.75	exon	WFS1	protein_coding	2	Hyper-Methylated-down
ENSG00000131508	-1.484752378	0.042685419	0.242216113	UBE2D2	protein_coding	7.118020416	14.25437515	9.046557948	5.172513697	1.005576567	4.66348632	5	139627297	139627297	2.00E-43	+	139627147	139627447	0	1	300,	0	-42.7	-41.4	32.5	-4.46	-5.43	4.86	three_prime_utr	UBE2D2	protein_coding	2	Hyper-Methylated-down
ENSG00000168615	-1.487206581	0.001865511	0.033746231	ADAM9	protein_coding	21.63590651	17.71985369	13.39230455	6.389194679	9.25323744	3.154672468	8	39104111	39104111	4.00E-35	+	39103946	39104276	0	1	330,	0	-34.4	-33.1	121	-1.75	-2.42	4.99	three_prime_utr	ADAM9	protein_coding	2	Hyper-Methylated-down
ENSG00000182307	-1.487929196	0.012178295	0.117562343	C8orf33	protein_coding	9.17336685	7.239492619	12.18090933	2.185194021	4.293066408	3.765979756	8	145055193	145055193	1.80E-06	+	145055043	145055343	0	1	300,	0	-5.75	-5.11	10.1	-2.7	-3.51	4.57	three_prime_utr	C8orf33	protein_coding	2	Hyper-Methylated-down
ENSG00000136807	-1.488231029	0.000771367	0.018080479	CDK9	protein_coding	15.49381661	22.45414193	17.08228577	6.937883547	6.886784228	5.754955064	9	127788283	127788283	0.0063	+	127788223	127788344	0	1	121,	0	-2.2	-1.83	6.16	-1.66	-2.31	5.81	CDS	CDK9	protein_coding	2	Hyper-Methylated-down
ENSG00000184216	-1.489696259	0.015669123	0.136837138	IRAK1	protein_coding	20.20594196	14.39150797	18.11422802	10.49495878	1.986075854	6.24559377	X	154019213	154019213	3.20E-50	-	154018715	154019711	0	4	230,104,132,281,	0,259,481,715	-49.5	-48.1	39.2	-7.23	-8.37	3.15	CDS	IRAK1	protein_coding	2	Hyper-Methylated-down
ENSG00000070087	-1.490845523	0.00018467	0.006322422	PFN2	protein_coding	28.22814274	32.76608899	18.81197232	9.00536534	9.990611064	9.37733651	3	149965681	149965681	1.00E-171	-	149964933	149966429	0	1	1496,	0	-171	-169	41.1	-25.4	-26.9	3.15	three_prime_utr	PFN2	protein_coding	2	Hyper-Methylated-down
ENSG00000103126	-1.491962175	0.00088013	0.019820202	AXIN1	protein_coding	7.45814097	12.23388722	7.381868881	3.264850881	2.679895949	3.671361392	16	293615	293615	5.00E-36	-	293513	297795	0	3	205,171,74,	0,3542,4208	-35.3	-34	23.5	-7.94	-9.12	4.01	exon	AXIN1	protein_coding	2	Hyper-Methylated-down
ENSG00000107331	-1.497250734	0.004050178	0.056849116	ABCA2	protein_coding	11.23151618	34.38846448	8.722977161	6.957473776	6.728879847	5.544082626	9	137010033	137010033	2.10E-06	-	137009825	137010085	0	2	78,103,	0,157	-5.67	-5.03	7.84	-2.54	-3.32	5.52	CDS	ABCA2	protein_coding	2	Hyper-Methylated-down
ENSG00000055950	-1.502107066	0.024461342	0.175651069	MRPL43	protein_coding	16.35795454	15.24432355	3.795086379	3.759324165	4.781562388	3.941924234	10	100986878	100986878	1.00E-100	-	100986714	100987042	0	1	328,	0	-100	-98.6	94.1	-1.1	-1.65	1.5	CDS	MRPL43	protein_coding	2	Hyper-Methylated-down
ENSG00000124767	-1.507373471	0.001224244	0.025426835	GLO1	protein_coding	27.45881656	38.75445457	33.51791045	9.826884771	8.023995556	17.28881841	6	38676267	38676267	4.00E-93	-	38676073	38676461	0	1	388,	0	-92.4	-90.7	64.2	-11.6	-12.9	3.7	three_prime_utr	GLO1	protein_coding	2	Hyper-Methylated-down
ENSG00000171552	-1.507718247	0.032174332	0.205677713	BCL2L1	protein_coding	18.37701797	40.6532443	15.23799879	6.170978229	17.32406204	2.604837838	20	31722168	31722168	3.20E-23	-	31721840	31722497	0	1	657,	0	-22.5	-21.4	5.6	-6.67	-7.78	2.17	CDS	BCL2L1	protein_coding	2	Hyper-Methylated-down
ENSG00000159023	-1.508020142	0.038207875	0.227936563	EPB41	protein_coding	6.628132408	2.794763199	2.864961134	1.070482512	2.700806095	0.54999546	1	29119790	29119790	3.20E-16	+	29119655	29119926	0	1	271,	0	-15.5	-14.6	37	-2.63	-3.42	7.47	three_prime_utr	EPB41	protein_coding	2	Hyper-Methylated-down
ENSG00000106049	-1.509282077	0.003408941	0.051768746	HIBADH	protein_coding	26.41482993	12.63280554	24.95911366	8.23052789	7.611060751	6.649811003	7	27531247	27531247	3.00E-04	-	27526334	27531303	0	2	38,112,	0,4857	-3.52	-3.03	3.36	-2.31	-3.07	4.2	CDS	HIBADH	protein_coding	2	Hyper-Methylated-down
ENSG00000123416	-1.51337062	2.25E-08	3.89E-06	TUBA1B	protein_coding	84.38514534	97.10094233	77.65975705	26.68034758	31.01587533	33.11561116	12	49129550	49129550	0	-	49129252	49129849	0	1	597,	0	-403	#NAME?	117	-79.7	-81.7	4.34	exon	TUBA1B	protein_coding	2	Hyper-Methylated-down
ENSG00000131016	-1.514386106	0.000579272	0.014433216	AKAP12	protein_coding	7.142830204	7.681055664	8.22719704	2.754937622	1.863618975	3.456528325	6	151349444	151349444	5.60E-08	+	151349219	151349669	0	1	450,	0	-7.25	-6.54	7.84	-4.85	-5.86	5.11	CDS	AKAP12	protein_coding	2	Hyper-Methylated-down
ENSG00000119669	-1.520945809	0.002687491	0.04370981	IRF2BPL	protein_coding	17.71324992	18.39727532	14.24001231	7.568557892	7.02492516	2.896312672	14	77028310	77028310	1.90E-06	-	77028190	77028430	0	1	240,	0	-5.71	-5.07	4.73	-5.18	-6.21	7.32	five_prime_utr	IRF2BPL	protein_coding	2	Hyper-Methylated-down
ENSG00000164062	-1.521021105	0.004918746	0.065272354	APEH	protein_coding	20.40350429	10.04693682	10.53533984	6.971852972	3.956976456	3.308526657	3	49681230	49681230	4.00E-18	+	49680548	49681913	0	4	81,139,84,27,	0,552,1173,1338	-17.4	-16.3	20.2	-3.5	-4.39	5.5	CDS	APEH	protein_coding	2	Hyper-Methylated-down
ENSG00000177084	-1.521265012	0.000944823	0.020988113	POLE	protein_coding	5.791100384	8.807598285	7.922044753	1.908875571	4.162364898	1.778072506	12	132624741	132624741	6.30E-13	-	132624621	132624862	0	1	241,	0	-12.2	-11.3	10.5	-4.83	-5.83	6.95	three_prime_utr	POLE	protein_coding	2	Hyper-Methylated-down
ENSG00000124222	-1.522960016	0.01558227	0.136463779	STX16	protein_coding	6.257708956	20.66657076	12.58130767	6.977215424	2.142802129	4.588828343	20	58676706	58676706	1.60E-14	+	58676586	58676827	0	1	241,	0	-13.8	-12.9	13.2	-3.11	-3.96	5.51	three_prime_utr	STX16	protein_coding	2	Hyper-Methylated-down
ENSG00000120899	-1.529384407	0.015223534	0.134909749	PTK2B	protein_coding	6.265339273	8.519443342	5.340075863	0.930491038	2.028392314	4.03767406	8	27440385	27440385	3.20E-13	+	27440330	27444226	0	3	111,109,21,	0,2544,3875	-12.5	-11.6	8.69	-4.96	-5.97	6.17	CDS	PTK2B	protein_coding	2	Hyper-Methylated-down
ENSG00000130520	-1.529911441	0.034812657	0.21644096	LSM4	protein_coding	10.28096314	21.65199072	11.91721324	7.031260822	6.820849351	1.27496789	19	18309797	18309797	4.00E-60	-	18309733	18312236	0	3	128,105,68,	0,376,2435	-59.4	-57.9	56	-2.75	-3.56	5.1	CDS	LSM4	protein_coding	2	Hyper-Methylated-down
ENSG00000111237	-1.533493433	0.021656757	0.163250748	VPS29	protein_coding	14.28459462	22.64031874	12.40669119	2.336529118	10.76498265	3.961843542	12	110493075	110493075	1.30E-100	-	110491899	110496449	0	4	223,311,206,152,	0,1021,4112,4398	-99.9	-98.2	37.5	-11.5	-12.8	3.05	CDS	VPS29	protein_coding	2	Hyper-Methylated-down
ENSG00000165688	-1.539568581	0.001933534	0.034757581	PMPCA	protein_coding	11.98833449	15.92324853	7.066927035	5.086442838	2.7432183	4.171089945	9	136418607	136418607	5.00E-42	+	136418095	136419119	0	4	14,119,91,76,	0,459,732,948	-41.3	-40	19.8	-14	-15.4	6.34	exon	PMPCA	protein_coding	2	Hyper-Methylated-down
ENSG00000021355	-1.541237658	0.000202641	0.006760182	SERPINB1	protein_coding	30.19492955	24.35872086	21.03660292	9.30843052	10.01633129	6.608026857	6	2833588	2833588	1.00E-215	-	2833164	2840431	0	6	848,168,143,118,138,13,	0,2691,2943,4717,5384,7254	-215	-213	45.9	-20.3	-21.8	3.15	three_prime_utr	SERPINB1	protein_coding	2	Hyper-Methylated-down
ENSG00000198888	-1.541616379	7.42E-09	1.54E-06	MT-ND1	protein_coding	1097.256701	1771.569382	1381.515449	454.039146	486.04527	519.9229938	MT	3784	3784	0	+	3306	4262	0	1	956,	0	-9270	#NAME?	8.78	-434	-434	1.79	CDS	MT-ND1	protein_coding	2	Hyper-Methylated-down
ENSG00000108639	-1.543203645	0.010066431	0.103588922	SYNGR2	protein_coding	11.5975627	11.67798299	7.368357465	3.059398249	1.950488339	5.520313845	17	78170951	78170951	2.50E-17	+	78170801	78171101	0	1	300,	0	-16.6	-15.6	23.5	-2.19	-2.92	2.68	exon	SYNGR2	protein_coding	2	Hyper-Methylated-down
ENSG00000112175	-1.545194726	0.011082457	0.11123293	BMP5	protein_coding	10.8687133	13.33234366	8.589667803	4.776694609	1.608560626	4.828496817	6	55874715	55874715	2.50E-23	-	55755679	55875055	0	7	3,111,77,195,149,193,680,	0,3325,4777,18369,38599,63975,118696	-22.6	-21.5	67.2	-14.6	-16	5.07	CDS	BMP5	protein_coding	2	Hyper-Methylated-down
ENSG00000126821	-1.546666667	0.003260675	0.05024101	SGPP1	protein_coding	16.6743614	13.35788924	23.63316075	9.134178499	4.318635594	4.869872825	14	63685586	63685586	0.00011	-	63685496	63685676	0	1	180,	0	-3.96	-3.44	16.8	-0.926	-1.43	4.29	three_prime_utr	SGPP1	protein_coding	2	Hyper-Methylated-down
ENSG00000133318	-1.547329288	0.021749211	0.163603791	RTN3	protein_coding	25.18772837	25.56352656	16.17803786	6.91543103	1.406240803	14.59029208	11	63758873	63758873	1.00E-272	+	63750413	63759592	0	6	10,139,70,47,59,1437,	0,2093,2655,3248,5698,7742	-272	-270	106	-88.6	-90.7	4.88	three_prime_utr	RTN3	protein_coding	2	Hyper-Methylated-down
ENSG00000145860	-1.551141144	0.000736535	0.017377624	RNF145	protein_coding	19.68254051	15.22595641	27.44275784	10.17592621	5.597191343	5.465060674	5	159157633	159157633	1.60E-69	-	159157438	159157828	0	1	390,	0	-68.8	-67.3	28.6	-10.6	-11.8	5.51	three_prime_utr	RNF145	protein_coding	2	Hyper-Methylated-down
ENSG00000099814	-1.555546731	0.028243785	0.191292299	CEP170B	protein_coding	6.307490062	12.41449247	4.910280539	1.109408721	5.325857314	1.609339244	14	104883404	104883404	4.50E-05	+	104883301	104883984	0	2	207,154,	0,529	-4.35	-3.79	15.7	-1.14	-1.69	5.7	CDS	CEP170B	protein_coding	2	Hyper-Methylated-down
ENSG00000168906	-1.558667236	0.000395278	0.010862576	MAT2A	protein_coding	29.64149236	45.4347723	20.04959857	13.26871442	7.526572398	11.44200067	2	85544397	85544397	1.00E-159	+	85543724	85545071	0	1	1347,	0	-159	-157	41.1	-39.2	-41	3.8	three_prime_utr	MAT2A	protein_coding	2	Hyper-Methylated-down
ENSG00000105983	-1.562036408	0.001281534	0.026224829	LMBR1	protein_coding	3.815958432	4.476837329	3.101644461	1.494830453	1.294238707	1.057137688	7	156683954	156683954	4.00E-11	-	156683745	156688091	0	2	418,62,	0,4284	-10.4	-9.58	34.7	-3.03	-3.87	3.7	three_prime_utr	LMBR1	protein_coding	2	Hyper-Methylated-down
ENSG00000188021	-1.562217669	0.045746199	0.250852151	UBQLN2	protein_coding	22.6660941	11.1947481	8.378871339	7.781231754	5.729594079	0.751860497	X	56565798	56565798	2.00E-12	+	56565588	56566008	0	1	420,	0	-11.7	-10.8	13.7	-1.4	-2.01	2.87	three_prime_utr	UBQLN2	protein_coding	2	Hyper-Methylated-down
ENSG00000204310	-1.564882773	0.006462368	0.078296174	AGPAT1	protein_coding	19.89902033	25.59323135	11.71849467	9.764751267	3.06384062	6.444074833	6	32168613	32168613	6.30E-11	-	32168509	32168718	0	1	209,	0	-10.2	-9.39	5.83	-6.24	-7.33	5.81	three_prime_utr	AGPAT1	protein_coding	2	Hyper-Methylated-down
ENSG00000100401	-1.568315968	0.019444894	0.154450166	RANGAP1	protein_coding	14.97325228	8.60506265	7.099394571	6.199818532	2.823102101	1.274322806	22	41249390	41249390	1.00E-198	-	41246596	41251048	0	4	76,122,89,42,	0,2733,3132,4410	-198	-196	113	-4.16	-5.11	4.08	CDS	RANGAP1	protein_coding	2	Hyper-Methylated-down
ENSG00000104341	-1.568329652	0.001288202	0.026323725	LAPTM4B	protein_coding	12.57174874	24.68657307	17.28747335	6.699624218	4.846814048	6.821473497	8	97851995	97851995	1.00E-116	+	97776012	97852595	0	7	96,112,98,123,99,96,1199,	0,29340,39291,40045,43127,49045,75384	-116	-115	109	-20.2	-21.7	3.51	three_prime_utr	LAPTM4B	protein_coding	2	Hyper-Methylated-down
ENSG00000082701	-1.581217882	0.009782468	0.101640293	GSK3B	protein_coding	7.971036215	20.5212562	6.179121935	4.232161765	1.811388749	5.533101346	3	119843351	119843351	2.50E-12	-	119826779	119843448	0	2	76,194,	0,16475	-11.6	-10.7	10.1	-9.28	-10.5	5.66	CDS	GSK3B	protein_coding	2	Hyper-Methylated-down
ENSG00000124571	-1.58506683	0.018937691	0.152105926	XPO5	protein_coding	4.104217374	3.46964627	3.983380328	0.908778948	2.307799401	0.639763282	6	43530755	43530755	5.80E-05	-	43528882	43531538	0	3	43,137,60,	0,1805,2596	-4.24	-3.7	4.2	-3.21	-4.07	5.92	CDS	XPO5	protein_coding	2	Hyper-Methylated-down
ENSG00000010292	-1.58528949	0.000389771	0.010770319	NCAPD2	protein_coding	9.482820111	20.32290959	14.87724375	6.00664254	3.919859161	4.937701297	12	6514847	6514847	1.60E-06	+	6514774	6516891	0	2	146,64,	0,2053	-5.8	-5.16	23.5	-1.04	-1.57	5.46	CDS	NCAPD2	protein_coding	2	Hyper-Methylated-down
ENSG00000080189	-1.589919045	0.041665066	0.239176857	SLC35C2	protein_coding	7.901068703	4.441749934	5.520219791	3.422430214	2.164920594	0.32419072	20	46352177	46352177	3.40E-10	-	46352087	46352268	0	1	181,	0	-9.47	-8.67	5.26	-4.2	-5.15	4.94	CDS	SLC35C2	protein_coding	2	Hyper-Methylated-down
ENSG00000198938	-1.590979497	8.20E-10	2.39E-07	MT-CO3	protein_coding	2000.906353	2982.864202	2111.031954	709.2335422	809.0721414	836.8174455	MT	9598	9598	0	+	9206	9990	0	1	784,	0	-16400	#NAME?	9.49	-434	-434	2.72	CDS	MT-CO3	protein_coding	2	Hyper-Methylated-down
ENSG00000185803	-1.593126058	0.03446828	0.215070674	SLC52A2	protein_coding	7.235054419	6.686262766	5.976596881	2.977679756	2.647857914	0.931658013	8	144360847	144360847	8.30E-05	+	144360720	144360974	0	2	9,172,	0,82	-4.08	-3.54	11.2	-1.44	-2.06	5.75	CDS	SLC52A2	protein_coding	2	Hyper-Methylated-down
ENSG00000167670	-1.59334865	0.01343064	0.124448225	CHAF1A	protein_coding	9.456174246	8.222516789	9.353791597	5.291882808	2.079454683	1.532428259	19	4433152	4433152	1.00E-07	+	4432194	4433236	0	2	13,167,	0,875	-6.98	-6.28	8.22	-3.2	-4.06	5.71	CDS	CHAF1A	protein_coding	2	Hyper-Methylated-down
ENSG00000198804	-1.596798007	1.02E-09	2.72E-07	MT-CO1	protein_coding	2159.695296	3275.950052	2288.538214	868.0986766	934.6681303	750.748797	MT	6674	6674	0	+	5903	7445	0	1	1542,	0	-33600	#NAME?	9.88	-434	-434	1.65	CDS	MT-CO1	protein_coding	2	Hyper-Methylated-down
ENSG00000160685	-1.600836369	0.009963491	0.102898693	ZBTB7B	protein_coding	7.843111194	17.61806154	6.671964218	4.162077695	2.077521655	4.329045053	1	155015144	155015144	6.80E-08	+	155015039	155015249	0	1	210,	0	-7.17	-6.46	17.9	-2.86	-3.68	6.28	CDS	ZBTB7B	protein_coding	2	Hyper-Methylated-down
ENSG00000134575	-1.602473097	0.007641942	0.087839473	ACP2	protein_coding	15.01458283	21.44056476	6.71040205	4.515283461	6.215166151	3.455789833	11	47244792	47244792	6.30E-14	-	47243084	47244850	0	3	40,83,116,	0,154,1650	-13.2	-12.3	26.9	-3.63	-4.54	6.94	CDS	ACP2	protein_coding	2	Hyper-Methylated-down
ENSG00000136854	-1.602789784	0.000214898	0.00708669	STXBP1	protein_coding	7.01181944	14.24077119	8.709445221	3.596529861	3.325164059	2.924926337	9	127661153	127661153	1.00E-36	+	127654961	127661555	0	5	3,77,79,104,97,	0,3413,5068,6140,6497	-36	-34.7	22.2	-4.47	-5.45	3.19	three_prime_utr	STXBP1	protein_coding	2	Hyper-Methylated-down
ENSG00000136986	-1.603374759	0.014584649	0.130271972	DERL1	protein_coding	7.560802086	18.99485007	6.299563584	5.964178685	3.394651281	1.411587102	8	123014866	123014866	4.00E-06	-	123014776	123014956	0	1	180,	0	-5.4	-4.78	7.56	-0.995	-1.51	4.86	exon	DERL1	protein_coding	2	Hyper-Methylated-down
ENSG00000188643	-1.604904518	0.006814375	0.081189542	S100A16	protein_coding	24.71059977	47.18217727	20.12164353	13.87235236	10.62775344	5.609117996	1	153607681	153607681	1.30E-71	-	153607213	153608150	0	2	505,152,	0,785	-70.9	-69.3	17.2	-8.71	-9.92	3.14	CDS	S100A16	protein_coding	2	Hyper-Methylated-down
ENSG00000137868	-1.606951883	0.026037105	0.182999641	STRA6	protein_coding	4.468468656	5.261627975	3.563099577	0.645174703	0.904161678	2.835923377	15	74182211	74182211	1.10E-09	-	74181377	74182400	0	3	81,102,58,	0,783,965	-8.95	-8.16	6.23	-3.52	-4.41	4.94	exon	STRA6	protein_coding	2	Hyper-Methylated-down
ENSG00000068323	-1.612088938	0.013602724	0.125325032	TFE3	protein_coding	10.70927699	11.21194004	6.593948451	5.481172489	2.0872229	1.697272221	X	49040504	49040504	3.20E-07	-	49039399	49040555	0	3	11,69,101,	0,335,1055	-6.49	-5.82	12.9	-2.7	-3.5	6.13	CDS	TFE3	protein_coding	2	Hyper-Methylated-down
ENSG00000102898	-1.613234161	0.007563753	0.08729046	NUTF2	protein_coding	5.553268704	13.12790616	10.6601223	4.287374673	2.295141381	2.974488632	16	67871039	67871039	1.30E-58	+	67870769	67871309	0	1	540,	0	-57.9	-56.4	45.9	-23.5	-25	3.26	exon	NUTF2	protein_coding	2	Hyper-Methylated-down
ENSG00000133703	-1.616053239	0.005267572	0.068136453	KRAS	protein_coding	8.760547803	3.044621158	7.133456967	2.402956934	1.87720479	1.897743907	12	25207511	25207511	3.00E-08	-	25207421	25207602	0	1	181,	0	-7.52	-6.8	8.97	-1.21	-1.78	3.91	three_prime_utr	KRAS	protein_coding	2	Hyper-Methylated-down
ENSG00000161547	-1.627485911	0.005296088	0.068197829	SRSF2	protein_coding	28.37239034	43.62359837	9.484900851	9.947093138	8.164898054	8.207309046	17	76734487	76734487	1.00E-153	-	76734233	76734742	0	1	509,	0	-153	-152	71.5	-4.14	-5.08	2.34	three_prime_utr	SRSF2	protein_coding	2	Hyper-Methylated-down
ENSG00000218336	-1.627818639	0.015653025	0.136832812	TENM3	protein_coding	5.568788643	7.346909942	5.595517721	0.555414155	1.492043008	3.962144645	4	182324121	182324121	0.021	+	182324046	182324197	0	1	151,	0	-1.68	-1.35	4.48	-1.04	-1.57	5.04	CDS	TENM3	protein_coding	2	Hyper-Methylated-down
ENSG00000177666	-1.627952095	0.023468301	0.171038143	PNPLA2	protein_coding	18.68153277	9.834530389	19.39432264	4.439852496	9.821721336	1.241362179	11	823581	823581	5.20E-09	+	822508	823637	0	2	98,111,	0,1018	-8.28	-7.52	4.2	-7.8	-8.97	5.39	exon	PNPLA2	protein_coding	2	Hyper-Methylated-down
ENSG00000182606	-1.632723311	0.026109507	0.183239174	TRAK1	protein_coding	4.563605242	8.899201625	1.07196475	1.629314076	1.210883816	1.839343688	3	42125513	42125513	0.0047	+	42125453	42125574	0	1	121,	0	-2.33	-1.95	4.2	-1.03	-1.56	4.32	five_prime_utr	TRAK1	protein_coding	2	Hyper-Methylated-down
ENSG00000198840	-1.63453275	0.000359382	0.01016038	MT-ND3	protein_coding	252.2744134	426.6454027	226.2226254	62.95296941	115.9790808	112.9280808	MT	10231	10231	0	+	10058	10404	0	1	346,	0	-3300	#NAME?	19.6	-271	-274	3.73	CDS	MT-ND3	protein_coding	2	Hyper-Methylated-down
ENSG00000153317	-1.635073425	0.003450609	0.051968653	ASAP1	protein_coding	11.46825523	11.84086262	7.544540684	3.273689574	5.302324813	1.344359259	8	130126043	130126043	5.00E-15	-	130124034	130128053	0	3	70,134,127,	0,1921,3892	-14.3	-13.4	20.5	-1.18	-1.74	3.51	CDS	ASAP1	protein_coding	2	Hyper-Methylated-down
ENSG00000172936	-1.641396096	0.048701333	0.259324658	MYD88	protein_coding	6.15308598	5.963412222	1.500384665	1.698806071	1.394435359	1.252876444	3	38141237	38141237	1.50E-10	+	38140759	38141343	0	2	89,212,	0,372	-9.82	-9.01	20.2	-0.985	-1.5	4.62	exon	MYD88	protein_coding	2	Hyper-Methylated-down
ENSG00000130707	-1.644997308	8.87E-06	0.000555791	ASS1	protein_coding	64.2285467	134.2656369	81.52769749	24.36062046	33.08782838	32.10162596	9	130501094	130501094	0	+	130476847	130501214	0	7	114,184,65,132,157,66,239,	0,2868,3537,12485,18019,22657,24128	-1410	#NAME?	74.8	-259	-262	4.91	three_prime_utr	ASS1	protein_coding	2	Hyper-Methylated-down
ENSG00000103194	-1.646767716	0.013796426	0.12621794	USP10	protein_coding	8.1485567	16.92645243	7.763883685	3.213908236	1.289728277	5.988723857	16	84779548	84779548	7.90E-11	+	84779204	84779892	0	1	688,	0	-10.1	-9.27	34.7	-2.79	-3.61	5.54	three_prime_utr	USP10	protein_coding	2	Hyper-Methylated-down
ENSG00000188042	-1.651677511	0.019055542	0.152540039	ARL4C	protein_coding	6.192740649	3.933365269	11.79147233	1.779109446	3.465239625	1.75485862	2	234495808	234495808	1.00E-08	-	234495585	234496031	0	2	251,20,	0,426	-7.99	-7.24	11.2	-1.5	-2.12	-4.18	three_prime_utr	ARL4C	protein_coding	2	Hypo-Methylated-down
ENSG00000006534	-1.659456509	0.002793821	0.044929786	ALDH3B1	protein_coding	4.630368996	13.92424816	7.621299125	2.520272314	2.608388115	3.154176525	11	68028966	68028966	1.00E-25	+	68028801	68029132	0	1	331,	0	-25	-23.9	38.7	-2.37	-3.13	4.86	exon	ALDH3B1	protein_coding	2	Hyper-Methylated-down
ENSG00000114503	-1.659870791	0.034356113	0.214728762	NCBP2	protein_coding	12.6886869	7.911990443	6.601356048	5.678979903	0.582686461	2.309894896	3	196936179	196936179	1.60E-20	-	196936029	196936329	0	1	300,	0	-19.8	-18.7	37.5	-3.35	-4.23	5.07	exon	NCBP2	protein_coding	2	Hyper-Methylated-down
ENSG00000104442	-1.663293235	0.037272398	0.225366561	ARMC1	protein_coding	7.892173625	13.19222511	5.494518783	3.431140276	0.696839184	4.249878353	8	65627332	65627332	3.50E-06	-	65627258	65627407	0	1	149,	0	-5.46	-4.84	9.34	-0.904	-1.4	4	CDS	ARMC1	protein_coding	2	Hyper-Methylated-down
ENSG00000146083	-1.664834506	0.015644278	0.136832812	RNF44	protein_coding	3.82155152	13.51192112	5.33669976	2.137978741	1.439036525	3.572096434	5	176532174	176532174	4.00E-22	-	176532039	176532310	0	1	271,	0	-21.4	-20.3	14.9	-4.47	-5.45	7.31	CDS	RNF44	protein_coding	2	Hyper-Methylated-down
ENSG00000133895	-1.668094972	0.020800773	0.16014093	MEN1	protein_coding	4.552265598	12.30447143	5.726378326	3.818955715	1.263246681	1.979572142	11	64809906	64809906	3.80E-06	-	64809816	64809996	0	1	180,	0	-5.42	-4.8	6.72	-4.89	-5.89	7.86	CDS	MEN1	protein_coding	2	Hyper-Methylated-down
ENSG00000204580	-1.673799061	0.002602935	0.042624553	DDR1	protein_coding	7.113565535	10.69915655	10.66178574	1.23370889	2.940005157	4.781462567	6	30889327	30889327	1.00E-15	+	30889237	30889418	0	1	181,	0	-15	-14.1	9.95	-5.01	-6.02	7.63	CDS	DDR1	protein_coding	2	Hyper-Methylated-down
ENSG00000141582	-1.676432859	0.003715838	0.054236487	CBX4	protein_coding	10.44000294	42.22502626	22.27503049	6.848807039	8.070450267	8.518847956	17	79833635	79833635	6.30E-40	-	79833395	79833876	0	1	481,	0	-39.2	-37.9	25.8	-2.83	-3.65	3.42	three_prime_utr	CBX4	protein_coding	2	Hyper-Methylated-down
ENSG00000157483	-1.680435201	2.15E-06	0.000170976	MYO1E	protein_coding	16.02101062	25.12249789	18.34173809	7.707617628	5.475836435	5.338702578	15	59173840	59173840	1.60E-63	-	59173766	59208681	0	9	149,115,145,99,107,82,86,56,1,	0,359,4626,14351,21694,28559,31633,32939,34914	-62.8	-61.3	16.1	-25.6	-27.2	3.81	CDS	MYO1E	protein_coding	2	Hyper-Methylated-down
ENSG00000113048	-1.686928826	0.003843592	0.055026278	MRPS27	protein_coding	9.471426538	9.731331214	6.92286754	2.02580956	1.43401784	4.675270061	5	72220931	72220931	2.50E-22	-	72220722	72221141	0	1	419,	0	-21.6	-20.5	23	-5.32	-6.36	5.06	exon	MRPS27	protein_coding	2	Hyper-Methylated-down
ENSG00000131653	-1.690488446	0.000488395	0.012692075	TRAF7	protein_coding	8.816721811	10.89552509	13.08267996	3.234829942	2.743762244	4.20027849	16	2173290	2173290	2.00E-30	+	2172209	2173825	0	5	165,135,218,74,38,	0,255,972,1271,1578	-29.7	-28.4	18.3	-8.34	-9.53	5.15	CDS	TRAF7	protein_coding	2	Hyper-Methylated-down
ENSG00000144118	-1.693753362	0.021081122	0.16128464	RALB	protein_coding	10.47252859	35.99801298	9.14308969	5.604218032	9.132099418	2.415865401	2	120294534	120294534	0.00029	+	120294385	120294683	0	1	298,	0	-3.54	-3.05	10.1	-1.5	-2.13	3.85	three_prime_utr	RALB	protein_coding	2	Hyper-Methylated-down
ENSG00000164930	-1.695724021	0.005941181	0.073725116	FZD6	protein_coding	12.30252022	23.24360411	9.271098075	2.470798655	7.574876209	3.800125698	8	103332253	103332253	1.30E-16	+	103332148	103332358	0	1	210,	0	-15.9	-14.9	22.4	-3.01	-3.85	6.75	three_prime_utr	FZD6	protein_coding	2	Hyper-Methylated-down
ENSG00000106683	-1.699971585	0.028389127	0.191914245	LIMK1	protein_coding	4.667468302	3.994126541	2.967261618	0.981822286	0.402955857	2.20520743	7	74099115	74099115	3.30E-10	+	74097177	74099199	0	2	12,168,	0,1854	-9.48	-8.68	6.6	-0.928	-1.43	-2.21	exon	LIMK1	protein_coding	2	Hypo-Methylated-down
ENSG00000173264	-1.706838535	0.021161997	0.161386951	GPR137	protein_coding	7.649275389	6.563103497	4.593450823	3.242132585	1.626318242	0.845333461	11	64289104	64289104	5.00E-04	+	64288647	64289172	0	2	74,136,	0,389	-3.3	-2.83	5.6	-1.54	-2.17	5.91	three_prime_utr	GPR137	protein_coding	2	Hyper-Methylated-down
ENSG00000153107	-1.708626788	0.011088399	0.11123293	ANAPC1	protein_coding	2.267623066	2.035178578	1.663039741	0.308721114	0.640974053	0.886381219	2	111863801	111863801	7.90E-11	-	111863707	111872677	0	4	188,146,99,48,	0,1098,4290,8922	-10.1	-9.27	21.3	-0.834	-1.31	2.03	CDS	ANAPC1	protein_coding	2	Hyper-Methylated-down
ENSG00000099194	-1.717248327	1.85E-06	0.000153663	SCD	protein_coding	112.3494961	174.0152258	93.88241426	52.67370362	34.82614754	28.04663607	10	100362783	100362783	0	+	100347123	100364834	0	6	408,283,131,206,233,4101,	0,940,5242,7303,9408,13610	#NAME?	#NAME?	43.3	-434	-406	2.79	three_prime_utr	SCD	protein_coding	2	Hyper-Methylated-down
ENSG00000055211	-1.72154829	0.002627101	0.042922283	GINM1	protein_coding	39.10167417	20.57037068	19.63506625	12.21938544	4.772015488	6.972722527	6	149578897	149578897	4.00E-30	+	149566383	149579973	0	5	151,60,97,152,140,	0,5901,6123,12438,13450	-29.4	-28.2	28.4	-17.1	-18.6	5.29	CDS	GINM1	protein_coding	2	Hyper-Methylated-down
ENSG00000034510	-1.723120511	1.38E-05	0.000786723	TMSB10	protein_coding	264.4365459	523.075368	362.5636722	87.09763315	147.3908535	114.042642	2	84906531	84906531	0	+	84905653	84906675	0	3	65,115,287,	0,349,735	-2840	#NAME?	27.6	-434	-434	3.41	three_prime_utr	TMSB10	protein_coding	2	Hyper-Methylated-down
ENSG00000143924	-1.723189345	0.000329045	0.009615808	EML4	protein_coding	9.526952351	8.193612179	6.635764585	3.533126913	2.044336773	1.766902372	2	42331169	42331169	0.00098	+	42331079	42331260	0	1	181,	0	-3.01	-2.57	7.84	-1.23	-1.8	5.39	three_prime_utr	EML4	protein_coding	2	Hyper-Methylated-down
ENSG00000173193	-1.725841483	0.000189559	0.006413254	PARP14	protein_coding	10.94804093	24.86913866	9.596656267	4.681266916	5.394693915	3.6364401	3	122700336	122700336	2.50E-16	+	122700246	122700427	0	1	181,	0	-15.6	-14.7	12.7	-4.27	-5.23	6.63	CDS	PARP14	protein_coding	2	Hyper-Methylated-down
ENSG00000089159	-1.726607358	0.000473882	0.012394302	PXN	protein_coding	12.74940448	39.42721548	14.4661732	6.131585466	6.231339616	7.765169719	12	120211599	120211599	1.00E-253	-	120210618	120215634	0	6	1962,149,82,174,315,75,	0,3223,3517,4206,4484,4941	-253	-251	106	-12.6	-13.9	1.95	three_prime_utr	PXN	protein_coding	2	Hyper-Methylated-down
ENSG00000084112	-1.726695638	0.002434324	0.040510885	SSH1	protein_coding	7.36576179	2.202230592	4.078506385	1.148746258	1.776531668	1.203276774	12	108785954	108785954	1.20E-10	-	108785834	108786074	0	1	240,	0	-9.91	-9.09	13.1	-1.97	-2.68	6.01	three_prime_utr	SSH1	protein_coding	2	Hyper-Methylated-down
ENSG00000165997	-1.728719083	0.018590507	0.150327405	ARL5B	protein_coding	3.901188834	10.53509155	4.288539992	3.346429927	1.573577339	0.694514193	10	18681428	18681428	3.80E-07	+	18681308	18681549	0	1	241,	0	-6.42	-5.75	25.8	-1.07	-1.6	5.52	three_prime_utr	ARL5B	protein_coding	2	Hyper-Methylated-down
ENSG00000147669	-1.73136868	0.019676253	0.155000466	POLR2K	protein_coding	15.60041948	38.20079583	11.20444968	4.95071407	11.14616878	3.452017095	8	100153367	100153367	2.50E-12	+	100152180	100153442	0	2	29,149,	0,1113	-11.6	-10.7	6.3	-3.25	-4.12	4.36	exon	POLR2K	protein_coding	2	Hyper-Methylated-down
ENSG00000156587	-1.734918189	0.032927045	0.208722254	UBE2L6	protein_coding	10.96242494	11.43466581	7.278681779	5.673185465	1.808440941	1.344196916	11	57552111	57552111	3.20E-36	-	57551714	57560513	0	3	795,187,177,	0,2722,8622	-35.5	-34.2	32.5	-13.3	-14.6	4.03	three_prime_utr	UBE2L6	protein_coding	2	Hyper-Methylated-down
ENSG00000111231	-1.73769015	0.023048207	0.169137347	GPN3	protein_coding	4.019838339	23.64540786	9.081338369	3.590650848	3.904246283	3.501645917	12	110453806	110453806	1.60E-22	-	110452990	110455841	0	4	106,129,97,27,	0,752,2595,2824	-21.8	-20.7	40.3	-16.3	-17.8	7.22	CDS	GPN3	protein_coding	2	Hyper-Methylated-down
ENSG00000120889	-1.738437014	0.003716589	0.054236487	TNFRSF10B	protein_coding	15.46532472	27.8867583	9.881021485	4.246362352	9.050882275	2.642527478	8	23068889	23068889	3.80E-08	-	23043222	23069029	0	3	21,151,279,	0,6554,25528	-7.42	-6.7	7.28	-2.06	-2.78	3.58	CDS	TNFRSF10B	protein_coding	2	Hyper-Methylated-down
ENSG00000176890	-1.74173937	2.36E-05	0.001224122	TYMS	protein_coding	26.14701885	29.88245128	40.8896583	9.994314874	10.61650013	8.369394483	18	657775	657775	7.90E-86	+	657603	658366	0	2	344,103,	0,660	-85.1	-83.4	124	-5.79	-6.85	4.61	CDS	TYMS	protein_coding	2	Hyper-Methylated-down
ENSG00000162430	-1.742309187	0.001989441	0.03546753	SELENON	protein_coding	18.62070864	14.32203832	10.1675575	2.461768469	7.005092456	3.440402731	1	25808684	25808684	6.30E-41	+	25802107	25809742	0	5	10,134,210,125,60,	0,3034,6472,6918,7575	-40.2	-38.9	11.1	-5.5	-6.55	2.21	CDS	SELENON	protein_coding	2	Hyper-Methylated-down
ENSG00000146587	-1.744061659	0.015344905	0.135210482	RBAK	protein_coding	2.402449656	6.069032331	4.205540088	1.669097886	1.541306152	0.554867491	7	5065138	5065138	7.40E-05	+	5065048	5065229	0	1	181,	0	-4.13	-3.59	5.16	-1.9	-2.59	5.52	CDS	RBAK	protein_coding	2	Hyper-Methylated-down
ENSG00000213281	-1.746924392	0.007594149	0.087522193	NRAS	protein_coding	6.861636513	19.48844963	9.311679073	2.475134481	2.143301279	6.025168555	1	114707364	114707364	2.50E-12	-	114707244	114707484	0	1	240,	0	-11.6	-10.7	19.6	-1.29	-1.88	5.55	three_prime_utr	NRAS	protein_coding	2	Hyper-Methylated-down
ENSG00000101444	-1.752340276	0.012059832	0.116655769	AHCY	protein_coding	18.63383437	21.1813215	12.12780234	8.887710496	5.356705167	1.108427401	20	34280567	34280567	1.00E-129	-	34280327	34280807	0	1	480,	0	-129	-127	21.4	-9.18	-10.4	4.25	three_prime_utr	AHCY	protein_coding	2	Hyper-Methylated-down
ENSG00000181192	-1.769586138	0.002186022	0.037644901	DHTKD1	protein_coding	5.025357621	6.104174277	5.294704171	1.237363799	1.617546148	1.978751529	10	12081549	12081549	1.70E-07	+	12069090	12084556	0	3	97,156,17,	0,12381,15449	-6.76	-6.07	15.1	-1.19	-1.75	5.81	CDS	DHTKD1	protein_coding	2	Hyper-Methylated-down
ENSG00000075413	-1.772941778	6.55E-06	0.000432313	MARK3	protein_coding	9.368849375	10.75209109	10.69687749	2.259317632	3.686699377	3.091607551	14	103491832	103491832	2.50E-25	+	103491712	103491952	0	1	240,	0	-24.6	-23.5	13.4	-8.7	-9.91	4.2	exon	MARK3	protein_coding	2	Hyper-Methylated-down
ENSG00000143382	-1.777893913	6.77E-05	0.002898995	ADAMTSL4	protein_coding	14.14313527	32.21402314	19.75877884	5.888682181	4.849065028	8.547102842	1	150560607	150560607	1.00E-131	+	150560338	150560877	0	1	539,	0	-131	-129	37.5	-9.46	-10.7	4.69	three_prime_utr	ADAMTSL4	protein_coding	2	Hyper-Methylated-down
ENSG00000088325	-1.782237115	0.000286492	0.008526409	TPX2	protein_coding	20.0850893	52.9740265	27.3414801	10.57365409	12.01311449	6.55356588	20	31801357	31801357	9.99999999998465e-313	+	31739389	31801745	0	19	232,107,176,123,127,129,123,122,152,172,108,142,217,96,177,147,112,188,776,	0,3151,18017,20667,27166,30953,32170,36477,38097,39423,41549,42859,44315,53345,54458,55012,58014,58975,61580	-312	-310	257	-31.8	-33.5	3.42	three_prime_utr	TPX2	protein_coding	2	Hyper-Methylated-down
ENSG00000160803	-1.784133129	0.007409975	0.08613946	UBQLN4	protein_coding	3.599735782	9.745771089	8.247170638	1.93465575	2.458882773	1.874527314	1	156042173	156042173	5.00E-13	-	156041971	156042376	0	2	16,224,	0,181	-12.3	-11.4	38.1	-1.65	-2.3	-4.98	CDS	UBQLN4	protein_coding	2	Hypo-Methylated-down
ENSG00000137872	-1.789962052	9.66E-05	0.00379771	SEMA6D	protein_coding	7.117148249	7.924162939	5.180163755	1.937398008	1.625103028	2.28310833	15	47773265	47773265	1.30E-18	+	47773055	47773475	0	1	420,	0	-17.9	-16.8	66.1	-1.18	-1.74	4.03	three_prime_utr	SEMA6D	protein_coding	2	Hyper-Methylated-down
ENSG00000123080	-1.798920174	0.034904707	0.216662924	CDKN2C	protein_coding	16.5055071	2.613143834	4.058567651	1.896473487	2.514648574	2.259368958	1	50974143	50974143	2.00E-13	+	50970460	50974394	0	2	37,502,	0,3432	-12.7	-11.8	10.1	-7.48	-8.63	4.91	CDS	CDKN2C	protein_coding	2	Hyper-Methylated-down
ENSG00000177425	-1.804769362	0.012843711	0.120973763	PAWR	protein_coding	6.744627704	6.878375346	3.614654568	0.425213701	1.157755583	3.368210939	12	79590333	79590333	1.60E-06	-	79590213	79590454	0	1	241,	0	-5.8	-5.16	23.5	-1.07	-1.6	5.52	three_prime_utr	PAWR	protein_coding	2	Hyper-Methylated-down
ENSG00000181264	-1.806268602	0.044696556	0.247461247	TMEM136	protein_coding	3.364727895	8.160293389	2.051160244	1.137511876	2.22311143	0.508436166	11	120325323	120325323	0.0065	+	120325278	120327180	0	2	90,61,	0,1841	-2.19	-1.83	3.04	-2.66	-3.46	6.58	five_prime_utr	TMEM136	protein_coding	2	Hyper-Methylated-down
ENSG00000163781	-1.806757996	0.018320614	0.149071632	TOPBP1	protein_coding	9.300787308	2.115691587	8.913819985	2.804673693	0.701322557	2.301331144	3	133623383	133623383	1.60E-14	-	133620232	133624165	0	4	115,103,147,114,	0,2858,3078,3819	-13.8	-12.9	26.9	-4.35	-5.32	5.23	CDS	TOPBP1	protein_coding	2	Hyper-Methylated-down
ENSG00000135317	-1.807690383	0.041503495	0.238600566	SNX14	protein_coding	2.785240268	9.230665715	2.869320693	2.963500329	0.36348263	0.89524839	6	85514229	85514229	4.00E-11	-	85513856	85514602	0	3	39,165,97,	0,213,649	-10.4	-9.56	10.4	-2.72	-3.52	5.14	exon	SNX14	protein_coding	2	Hyper-Methylated-down
ENSG00000085415	-1.812128957	0.00022939	0.007378035	SEH1L	protein_coding	5.327650171	6.978599366	3.47975418	1.489384408	1.611092947	1.387160943	18	12985294	12985294	6.80E-08	+	12984121	12985350	0	2	69,111,	0,1118	-7.17	-6.46	7.84	-8.25	-9.44	7.14	exon	SEH1L	protein_coding	2	Hyper-Methylated-down
ENSG00000141510	-1.817121315	0.018460628	0.149549494	TP53	protein_coding	18.73970843	11.5142968	10.50421935	2.009774771	0.955082872	8.637992683	17	7668562	7668562	1.20E-09	-	7668442	7668683	0	1	241,	0	-8.93	-8.15	13.8	-2.89	-3.72	5.27	three_prime_utr	TP53	protein_coding	2	Hyper-Methylated-down
ENSG00000077942	-1.825723505	2.61E-06	0.000199189	FBLN1	protein_coding	24.25827753	34.54553799	27.63765256	6.096159507	6.381028626	11.94314808	22	45518711	45518711	6.30E-27	+	45518636	45525578	0	3	151,114,36,	0,4454,6906	-26.2	-25	12.3	-8.67	-9.87	5.7	CDS	FBLN1	protein_coding	2	Hyper-Methylated-down
ENSG00000168453	-1.826837005	0.000427616	0.011530367	HR	protein_coding	12.24229184	12.73065496	4.886602778	1.997540019	3.52806569	2.896511752	8	22127126	22127126	0.00028	-	22125415	22127217	0	3	89,151,181,	0,166,1621	-3.56	-3.06	11.2	-1.46	-2.08	3.98	CDS	HR	protein_coding	2	Hyper-Methylated-down
ENSG00000172115	-1.828115014	0.027824856	0.189799127	CYCS	protein_coding	11.80561248	6.983296651	8.098999081	4.724179905	2.451457943	0.3567837	7	25123771	25123771	4.00E-24	-	25122841	25124702	0	3	1008,177,13,	0,1109,1848	-23.4	-22.3	54.9	-8.57	-9.77	2.77	CDS	CYCS	protein_coding	2	Hyper-Methylated-down
ENSG00000196526	-1.83763966	0.000270808	0.008242432	AFAP1	protein_coding	11.25004343	20.18054144	16.22276203	2.978215464	2.612869204	7.763956022	4	7872073	7872073	1.80E-08	-	7868692	7872195	0	2	27,244,	0,3259	-7.74	-7.01	4.86	-6.36	-7.46	6.46	CDS	AFAP1	protein_coding	2	Hyper-Methylated-down
ENSG00000050405	-1.839655346	2.89E-07	3.18E-05	LIMA1	protein_coding	41.50192328	61.30732449	32.87943612	10.72746148	15.84980966	11.3278966	12	50200918	50200918	2.50E-22	-	50195820	50201060	0	3	67,70,284,	0,157,4956	-21.6	-20.6	11.2	-9.25	-10.5	4.05	five_prime_utr	LIMA1	protein_coding	2	Hyper-Methylated-down
ENSG00000139350	-1.84169495	0.048682222	0.259319152	NEDD1	protein_coding	6.496387989	16.18943021	2.451577653	3.551928563	3.071330804	0.356304045	12	96953102	96953102	0.00014	+	96952997	96953208	0	1	211,	0	-3.85	-3.33	11.2	-0.86	-1.34	5	three_prime_utr	NEDD1	protein_coding	2	Hyper-Methylated-down
ENSG00000115825	-1.844813329	0.002016291	0.035627506	PRKD3	protein_coding	8.83526295	12.43541095	5.40429212	3.472942351	3.064022208	0.864857661	2	37274635	37274635	0.0023	-	37274573	37275823	0	2	124,57,	0,1193	-2.64	-2.23	11.2	-1.17	-1.73	5.29	CDS	PRKD3	protein_coding	2	Hyper-Methylated-down
ENSG00000135525	-1.847824065	0.003180564	0.049431404	MAP7	protein_coding	11.43419767	26.16228931	13.5458514	8.886329852	3.172972214	2.085269679	6	136365876	136365876	1.00E-138	-	136344075	136388408	0	14	163,224,103,58,51,102,175,253,284,113,149,114,111,16,	0,1780,12616,15744,15905,16621,16929,18374,21659,22251,28425,33679,39595,44317	-138	-136	82.4	-32	-33.7	3.57	CDS	MAP7	protein_coding	2	Hyper-Methylated-down
ENSG00000005884	-1.84803559	0.000160006	0.005709664	ITGA3	protein_coding	15.00862637	26.46861687	15.77047719	5.271485188	2.452308276	8.181060542	17	50056391	50056391	3.20E-26	+	50056138	50063660	0	2	507,123,	0,7399	-25.5	-24.4	93	-6.28	-7.37	6.15	exon	ITGA3	protein_coding	2	Hyper-Methylated-down
ENSG00000156171	-1.851304624	0.003242332	0.050173951	DRAM2	protein_coding	11.53708523	7.509793855	11.71187127	3.046449377	1.582673975	3.909222772	1	111118240	111118240	3.20E-22	-	111117810	111118671	0	2	457,112,	0,749	-21.5	-20.4	25.8	-3.1	-3.95	4.17	CDS	DRAM2	protein_coding	2	Hyper-Methylated-down
ENSG00000092621	-1.853660479	0.004548307	0.061205879	PHGDH	protein_coding	6.257996196	33.64803521	11.65781396	3.584205264	8.21182678	2.464676997	1	119741882	119741882	3.20E-34	+	119740360	119741998	0	2	158,232,	0,1406	-33.5	-32.3	19.1	-11.8	-13.1	6.65	exon	PHGDH	protein_coding	2	Hyper-Methylated-down
ENSG00000184897	-1.863524576	0.000294995	0.008725176	H1FX	protein_coding	44.382348	159.3256111	88.48974678	28.666507	32.69210011	18.84283998	3	129315538	129315538	0	-	129314800	129316277	0	1	1477,	0	-668	#NAME?	82.4	-95.3	-97.4	3.35	CDS	H1FX	protein_coding	2	Hyper-Methylated-down
ENSG00000072518	-1.865482831	0.01416868	0.128152403	MARK2	protein_coding	4.187827913	23.0121412	8.190642158	4.974882675	3.744595309	0.959766209	11	63910675	63910675	7.90E-13	+	63910540	63910810	0	1	270,	0	-12.1	-11.2	45.9	-2.19	-2.93	6.87	three_prime_utr	MARK2	protein_coding	2	Hyper-Methylated-down
ENSG00000138160	-1.865781904	0.011265783	0.112383628	KIF11	protein_coding	8.58558065	5.992528609	8.293305811	4.158148695	0.85839547	1.215308899	10	92654104	92654104	6.80E-07	+	92654014	92654195	0	1	181,	0	-6.17	-5.51	17.9	-1.75	-2.42	6.23	three_prime_utr	KIF11	protein_coding	2	Hyper-Methylated-down
ENSG00000088826	-1.868015834	0.004780032	0.063904531	SMOX	protein_coding	18.01691351	33.88353306	13.14178258	8.33840738	1.955553253	7.479775983	20	4177463	4177463	2.50E-35	+	4175083	4182104	0	5	180,118,227,174,16,	0,962,2267,6719,7005	-34.6	-33.3	25.8	-5.2	-6.23	3.95	CDS	SMOX	protein_coding	2	Hyper-Methylated-down
ENSG00000125648	-1.874696695	0.000133931	0.004973957	SLC25A23	protein_coding	10.38690205	9.974351854	8.141044852	3.23754838	2.166872521	2.337613489	19	6440733	6440733	0.00026	-	6440598	6440869	0	1	271,	0	-3.59	-3.1	4.93	-2	-2.71	5.64	three_prime_utr	SLC25A23	protein_coding	2	Hyper-Methylated-down
ENSG00000160741	-1.877307456	0.015030143	0.13375149	CRTC2	protein_coding	5.011541177	21.41936502	12.84164364	3.618227146	1.099984703	5.974828762	1	153952212	153952212	2.50E-13	-	153952163	153952477	0	2	99,81,	0,233	-12.6	-11.7	15.7	-4.84	-5.84	4.84	CDS	CRTC2	protein_coding	2	Hyper-Methylated-down
ENSG00000070404	-1.878633339	0.045697121	0.250774753	FSTL3	protein_coding	13.30469423	27.03772494	8.994870582	5.839393649	7.319291757	0.222206663	19	682996	682996	4.00E-19	+	682832	683161	0	1	329,	0	-18.4	-17.4	33.6	-3.3	-4.17	4.6	three_prime_utr	FSTL3	protein_coding	2	Hyper-Methylated-down
ENSG00000185215	-1.879267554	4.91E-07	4.96E-05	TNFAIP2	protein_coding	20.74265359	18.96490826	24.69466383	7.170582588	5.332815081	4.968904488	14	103135658	103135658	6.30E-19	+	103135463	103135853	0	1	390,	0	-18.2	-17.2	35.9	-10.1	-11.4	6.62	three_prime_utr	TNFAIP2	protein_coding	2	Hyper-Methylated-down
ENSG00000110719	-1.879349869	0.001943686	0.034852727	TCIRG1	protein_coding	18.65063835	31.0860126	12.41478258	2.705050292	4.123587728	10.10447294	11	68049174	68049174	1.30E-08	+	68049084	68049264	0	1	180,	0	-7.9	-7.16	10.1	-1.96	-2.66	6.54	CDS	TCIRG1	protein_coding	2	Hyper-Methylated-down
ENSG00000132470	-1.883415268	8.76E-05	0.003541195	ITGB4	protein_coding	13.77256379	36.10492888	15.46384709	4.367155984	6.963728036	6.383990975	17	75753827	75753827	4.00E-92	+	75752463	75753890	0	2	114,126,	0,1301	-91.4	-89.8	75.6	-2.13	-2.86	4.92	CDS	ITGB4	protein_coding	2	Hyper-Methylated-down
ENSG00000166340	-1.88574365	1.78E-07	2.18E-05	TPP1	protein_coding	33.67942019	26.49129777	20.39762869	6.962804792	7.377191838	7.462610466	11	6613076	6613076	1.00E-78	-	6612911	6613241	0	1	330,	0	-78	-76.5	53.8	-2.33	-3.08	4.24	three_prime_utr	TPP1	protein_coding	2	Hyper-Methylated-down
ENSG00000173402	-1.886037123	5.92E-05	0.002605341	DAG1	protein_coding	30.37946774	51.63768959	27.02958863	10.92459887	4.591240499	13.97863828	3	49535228	49535228	2.50E-85	+	49535048	49535408	0	1	360,	0	-84.6	-83	37.6	-4.37	-5.34	4.68	three_prime_utr	DAG1	protein_coding	2	Hyper-Methylated-down
ENSG00000115307	-1.889863276	0.024961225	0.17814367	AUP1	protein_coding	18.7532757	27.34666241	21.05356289	8.59103819	9.050443615	0.431224903	2	74527751	74527751	1.60E-19	-	74527556	74527947	0	2	58,212,	0,179	-18.8	-17.8	9.34	-9.33	-10.6	4.07	CDS	AUP1	protein_coding	2	Hyper-Methylated-down
ENSG00000131269	-1.894755009	0.009962413	0.102898693	ABCB7	protein_coding	6.094844017	33.75943598	8.879312444	3.381749674	4.213941398	5.507134032	X	75070423	75070423	0.0023	-	75069392	75070482	0	2	62,118,	0,972	-2.64	-2.23	4.03	-1.88	-2.57	5.32	CDS	ABCB7	protein_coding	2	Hyper-Methylated-down
ENSG00000124762	-1.900673559	1.13E-05	0.000675143	CDKN1A	protein_coding	28.66896759	36.73717752	30.17046045	12.0612844	5.99228388	7.448173077	6	36686546	36686546	1.00E-85	+	36685754	36687339	0	1	1585,	0	-85	-83.4	31.7	-44.7	-46.5	4.42	three_prime_utr	CDKN1A	protein_coding	2	Hyper-Methylated-down
ENSG00000072071	-1.901026485	0.00017603	0.006166854	ADGRL1	protein_coding	11.60427102	14.17157608	9.894840856	2.138734478	5.383664969	2.03427185	19	14150291	14150291	8.90E-09	-	14150171	14150412	0	1	241,	0	-8.05	-7.3	12.7	-1.07	-1.61	5.04	three_prime_utr	ADGRL1	protein_coding	2	Hyper-Methylated-down
ENSG00000065911	-1.907961076	0.0005056	0.013044661	MTHFD2	protein_coding	23.21536756	33.32491026	15.01635307	5.044137195	3.222571201	10.82202725	2	74214313	74214313	7.90E-83	+	74206575	74214548	0	7	31,123,153,110,93,126,470,	0,1128,1993,3366,4623,5165,7503	-82.1	-80.5	45.9	-53.6	-55.4	5.16	three_prime_utr	MTHFD2	protein_coding	2	Hyper-Methylated-down
ENSG00000134291	-1.929810749	8.92E-06	0.000556583	TMEM106C	protein_coding	25.03025577	40.6890356	28.76799373	9.889705174	9.546980902	5.295168802	12	47968505	47968505	0	+	47967152	47968878	0	3	40,54,746,	0,55,980	-455	#NAME?	61.6	-30.2	-31.9	3.62	three_prime_utr	TMEM106C	protein_coding	2	Hyper-Methylated-down
ENSG00000168003	-1.931330091	1.67E-06	0.000142829	SLC3A2	protein_coding	18.13119436	26.40512084	21.14859537	4.650619883	7.711491832	4.869793347	11	62881347	62881347	1.00E-122	+	62880908	62881787	0	2	539,120,	0,759	-122	-121	18.4	-18.8	-20.3	3.69	CDS	SLC3A2	protein_coding	2	Hyper-Methylated-down
ENSG00000136193	-1.932306647	3.21E-05	0.001582543	SCRN1	protein_coding	21.76988738	19.01067293	20.77277652	7.605631288	5.881515958	2.592570334	7	29940761	29940761	2.60E-05	-	29936581	29940841	0	2	140,160,	0,4100	-4.59	-4.02	6.72	-1.39	-2	3.06	CDS	SCRN1	protein_coding	2	Hyper-Methylated-down
ENSG00000086504	-1.932930113	0.01174054	0.11471466	MRPL28	protein_coding	5.296398653	13.13194245	8.013448241	2.9195327	1.23954183	2.740394795	16	368658	368658	5.00E-44	-	367620	368816	0	3	162,87,316,	0,707,880	-43.3	-42	68.4	-2.77	-3.58	4	exon	MRPL28	protein_coding	2	Hyper-Methylated-down
ENSG00000197498	-1.936454481	0.021426284	0.162195276	RPF2	protein_coding	5.280356159	8.105942857	3.195095828	2.591740471	1.114344524	0.579217947	6	111025500	111025500	6.30E-13	+	110985091	111025599	0	9	47,78,40,82,77,100,103,145,197,	0,3896,6655,12091,14619,22946,30662,39091,40311	-12.2	-11.3	24.7	-2.36	-3.12	2.08	three_prime_utr	RPF2	protein_coding	2	Hyper-Methylated-down
ENSG00000061273	-1.939393606	0.001985068	0.035461769	HDAC7	protein_coding	6.613312393	2.082553992	9.81505256	1.487023651	1.860910866	1.487308937	12	47793494	47793494	1.60E-12	-	47793401	47794813	0	2	187,54,	0,1358	-11.8	-10.9	13.1	-5.64	-6.7	5.36	exon	HDAC7	protein_coding	2	Hyper-Methylated-down
ENSG00000118515	-1.939558394	0.00033047	0.009615808	SGK1	protein_coding	20.54190543	38.58084697	18.57782061	7.50860188	2.286387339	10.45815335	6	134170068	134170068	0	-	134169335	134170801	0	1	1466,	0	-379	#NAME?	75.5	-60.7	-62.6	3.88	exon	SGK1	protein_coding	2	Hyper-Methylated-down
ENSG00000177169	-1.940617537	8.56E-06	0.000538848	ULK1	protein_coding	12.2392618	22.4422195	18.90481843	4.008204309	6.606240937	3.344237543	12	131916544	131916544	3.80E-07	+	131916498	131917040	0	2	93,88,	0,454	-6.42	-5.75	25.8	-1.84	-2.52	4.42	CDS	ULK1	protein_coding	2	Hyper-Methylated-down
ENSG00000125968	-1.945717164	9.33E-09	1.83E-06	ID1	protein_coding	138.3498677	145.8681701	143.4217877	34.74241464	47.69062632	28.55737082	20	31605898	31605898	0	+	31605282	31606515	0	1	1233,	0	-1090	#NAME?	163	-189	-191	4.43	three_prime_utr	ID1	protein_coding	2	Hyper-Methylated-down
ENSG00000101146	-1.946685433	0.024511637	0.175721857	RAE1	protein_coding	1.519630955	7.252396799	4.312444748	2.066773642	0.678590051	0.620787098	20	57371179	57371179	7.40E-06	+	57368724	57371226	0	2	88,93,	0,2409	-5.13	-4.52	7.28	-1.4	-2.01	4.46	exon	RAE1	protein_coding	2	Hyper-Methylated-down
ENSG00000135069	-1.949778896	0.000949549	0.020988113	PSAT1	protein_coding	14.72343063	53.14096798	22.48149073	6.802641865	8.988604432	7.579230967	9	78329536	78329536	3.20E-57	+	78306357	78330093	0	5	129,170,129,138,1113,	0,2056,11318,21693,22623	-56.5	-55.1	139	-13	-14.4	3.85	three_prime_utr	PSAT1	protein_coding	2	Hyper-Methylated-down
ENSG00000112592	-1.950162826	0.02432376	0.175074933	TBP	protein_coding	15.02275079	12.08459787	7.342511501	6.212313207	0.857020006	1.764040992	6	170562011	170562011	7.90E-44	+	170557032	170564556	0	3	51,443,12,	0,4758,7512	-43.1	-41.8	16.1	-1.6	-2.24	1.89	CDS	TBP	protein_coding	2	Hyper-Methylated-down
ENSG00000025772	-1.954642496	0.000824166	0.018931588	TOMM34	protein_coding	13.91201326	11.64421416	18.18621792	3.169019508	3.757338631	4.406775535	20	44942981	44942981	3.20E-36	-	44942458	44943504	0	2	755,52,	0,994	-35.5	-34.3	19.1	-4.79	-5.79	2.36	three_prime_utr	TOMM34	protein_coding	2	Hyper-Methylated-down
ENSG00000148341	-1.956412353	0.000974381	0.02133968	SH3GLB2	protein_coding	6.663871581	18.07518393	6.271923463	2.592809088	3.615130236	1.766946255	9	129011034	129011034	0.00078	-	129010959	129011110	0	1	151,	0	-3.11	-2.65	7.28	-1.29	-1.87	5.49	exon	SH3GLB2	protein_coding	2	Hyper-Methylated-down
ENSG00000130303	-1.957337732	0.001421228	0.028004828	BST2	protein_coding	43.32055715	81.65575996	30.00205765	8.759407808	10.11926946	21.1131412	19	17403146	17403146	0	-	17402967	17405619	0	5	359,145,61,167,329,	0,712,1161,1403,2323	-422	#NAME?	132	-9.84	-11.1	3.02	three_prime_utr	BST2	protein_coding	2	Hyper-Methylated-down
ENSG00000173334	-1.959639834	0.018722764	0.150801826	TRIB1	protein_coding	14.75467416	9.778134153	3.050913968	3.09981084	3.360562256	0.603881602	8	125436486	125436486	1.00E-12	+	125436126	125436846	0	1	720,	0	-12	-11.1	33.6	-3.36	-4.24	4.44	three_prime_utr	TRIB1	protein_coding	2	Hyper-Methylated-down
ENSG00000117298	-1.965065498	0.000143499	0.005264693	ECE1	protein_coding	11.80356583	36.01769648	17.45463413	5.929720089	3.308675254	7.473290797	1	21218547	21218547	4.00E-52	-	21218382	21218712	0	1	330,	0	-51.4	-50	51.9	-4.24	-5.2	6.55	three_prime_utr	ECE1	protein_coding	2	Hyper-Methylated-down
ENSG00000150768	-1.975104097	0.019030405	0.152540039	DLAT	protein_coding	3.143657288	11.82690683	11.59515248	3.632041302	2.672887689	0.423209172	11	112028868	112028868	8.90E-10	+	112028518	112033427	0	3	121,154,24,	0,273,4885	-9.05	-8.26	4.93	-4.29	-5.25	3.81	CDS	DLAT	protein_coding	2	Hyper-Methylated-down
ENSG00000184481	-1.975318081	0.01970404	0.155047903	FOXO4	protein_coding	10.59187169	26.37892629	5.398815327	7.688164111	1.498429989	1.515779928	X	71096556	71096556	7.90E-12	+	71096436	71096676	0	1	240,	0	-11.1	-10.2	9.34	-1.26	-1.83	2.96	CDS	FOXO4	protein_coding	2	Hyper-Methylated-down
ENSG00000132591	-1.978541496	0.020684937	0.159444076	ERAL1	protein_coding	5.294361513	18.41462532	10.77170643	5.533657143	2.056848014	1.078025051	17	28856345	28856345	8.30E-05	+	28856299	28856591	0	2	92,87,	0,205	-4.08	-3.54	11.2	-0.893	-1.38	-5.09	CDS	ERAL1	protein_coding	2	Hypo-Methylated-down
ENSG00000145287	-1.980790508	0.005802506	0.072753272	PLAC8	protein_coding	3.543464083	25.50341571	14.878123	3.109252551	4.949674224	3.065871399	4	83092936	83092936	1.00E-218	-	83090883	83093012	0	2	88,152,	0,1977	-218	-216	37.6	-22.7	-24.2	7.06	three_prime_utr	PLAC8	protein_coding	2	Hyper-Methylated-down
ENSG00000092098	-1.983335761	0.047250791	0.254711249	RNF31	protein_coding	1.66275045	9.28185333	4.824097528	2.76898716	0.956999939	0.227990043	14	24157549	24157549	3.40E-07	+	24157402	24157697	0	2	2,178,	0,117	-6.47	-5.79	14.6	-0.91	-1.4	-4.64	CDS	RNF31	protein_coding	2	Hypo-Methylated-down
ENSG00000198901	-1.987140286	0.001052981	0.022714296	PRC1	protein_coding	14.49356618	17.38307301	21.47909698	4.971797007	1.258462137	7.236523634	15	90966679	90966679	7.90E-31	-	90966156	90969108	0	2	1046,30,	0,2922	-30.1	-28.9	48.2	-10.2	-11.4	4.23	three_prime_utr	PRC1	protein_coding	2	Hyper-Methylated-down
ENSG00000100350	-1.992794099	0.030023089	0.197905424	FOXRED2	protein_coding	2.58561731	6.577462632	3.739305064	1.562254073	1.496073869	0.16293296	22	36487534	36487534	3.20E-13	-	36487399	36487670	0	1	271,	0	-12.5	-11.6	44.8	-2.38	-3.15	7.14	three_prime_utr	FOXRED2	protein_coding	2	Hyper-Methylated-down
ENSG00000134574	-1.997285396	0.000167755	0.005941832	DDB2	protein_coding	9.397843058	15.57181035	10.98055824	1.779189497	4.097280166	3.154484574	11	47238974	47238974	5.00E-78	+	47237830	47239150	0	3	171,46,351,	0,307,969	-77.3	-75.7	20.5	-4.46	-5.44	3.13	exon	DDB2	protein_coding	2	Hyper-Methylated-down
ENSG00000113504	-2.006622241	4.45E-05	0.002069395	SLC12A7	protein_coding	9.382672074	18.35314322	18.09687779	5.459991832	3.021024164	2.885171322	5	1086967	1086967	4.90E-07	-	1086902	1089005	0	3	131,55,24,	0,1403,2079	-6.31	-5.64	10.5	-2.39	-3.15	6.09	CDS	SLC12A7	protein_coding	2	Hyper-Methylated-down
ENSG00000164442	-2.008541793	2.48E-05	0.001278925	CITED2	protein_coding	20.75645555	27.80074206	34.6028248	4.916760736	9.090429796	6.720984581	6	139373590	139373590	6.30E-72	-	139372849	139374332	0	3	1103,82,69,	0,1282,1414	-71.2	-69.7	32.9	-13.8	-15.2	2.66	CDS	CITED2	protein_coding	2	Hyper-Methylated-down
ENSG00000137804	-2.010791829	0.041373199	0.238352827	NUSAP1	protein_coding	22.3036258	37.11747956	18.89839676	11.15392805	8.153584002	0.079015401	15	41380571	41380571	1.00E-236	+	41351004	41381050	0	10	125,23,102,110,188,117,158,117,109,958,	0,959,5034,7144,14397,14742,20522,24707,26191,29088	-236	-234	192	-37.2	-38.9	5.05	three_prime_utr	NUSAP1	protein_coding	2	Hyper-Methylated-down
ENSG00000012660	-2.01528315	1.85E-05	0.000995138	ELOVL5	protein_coding	23.17355781	51.48360956	23.59363986	6.156795639	7.919197502	10.24734224	6	53268452	53268452	1.00E-185	-	53267635	53287912	0	7	1635,135,125,172,78,98,51,	0,2957,5584,7454,8543,10010,20226	-185	-183	46.5	-27	-28.6	3.08	three_prime_utr	ELOVL5	protein_coding	2	Hyper-Methylated-down
ENSG00000134057	-2.02007066	0.00773692	0.088384267	CCNB1	protein_coding	11.93409728	13.99266464	13.59969219	5.534840821	3.339429713	0.799266423	5	69171360	69171360	4.00E-22	+	69167996	69174380	0	4	82,171,183,130,	0,176,3273,6254	-21.4	-20.3	31.4	-6.44	-7.55	6.05	CDS	CCNB1	protein_coding	2	Hyper-Methylated-down
ENSG00000116237	-2.020567664	0.000592043	0.014718994	ICMT	protein_coding	12.55976745	28.29916458	8.665958076	3.080692382	3.074938908	6.060931879	1	6224903	6224903	1.00E-104	-	6224544	6231963	0	2	718,62,	0,7357	-104	-103	38	-6.63	-7.75	3.56	three_prime_utr	ICMT	protein_coding	2	Hyper-Methylated-down
ENSG00000206538	-2.02281444	0.028885842	0.194083094	VGLL3	protein_coding	1.990851078	1.940956764	2.964213755	0.066624758	0.500002485	1.143529483	3	86968987	86968987	6.60E-06	-	86968852	86978644	0	2	271,119,	0,9673	-5.18	-4.57	11.8	-0.925	-1.42	3.08	CDS	VGLL3	protein_coding	2	Hyper-Methylated-down
ENSG00000166532	-2.031079379	6.38E-06	0.000425951	RIMKLB	protein_coding	7.048153317	8.460422523	5.859000813	1.558425019	1.567315482	2.108544182	12	8776843	8776843	3.20E-06	+	8776663	8777023	0	1	360,	0	-5.49	-4.87	22.4	-1.89	-2.58	6.44	three_prime_utr	RIMKLB	protein_coding	2	Hyper-Methylated-down
ENSG00000065060	-2.034150215	0.000398808	0.010917751	UHRF1BP1	protein_coding	6.347970447	13.59758292	5.10620147	2.613650959	2.426072438	1.054681755	6	34873461	34873461	5.00E-13	+	34873356	34873567	0	1	211,	0	-12.3	-11.5	20.2	-1.68	-2.33	-5.02	three_prime_utr	UHRF1BP1	protein_coding	2	Hypo-Methylated-down
ENSG00000113569	-2.034832904	0.002803797	0.044965796	NUP155	protein_coding	7.559718055	9.077653562	3.149954152	2.765409392	1.420056067	0.615101481	5	37351303	37351303	1.90E-05	-	37351251	37363889	0	4	105,93,71,2,	0,1485,6829,12636	-4.71	-4.13	11.2	-1.49	-2.12	5.83	CDS	NUP155	protein_coding	2	Hyper-Methylated-down
ENSG00000198886	-2.056414748	3.44E-14	5.48E-11	MT-ND4	protein_coding	3075.763836	4914.394642	3290.438808	985.6398505	793.7639687	932.4161401	MT	11448	11448	0	+	10759	12137	0	1	1378,	0	-22900	#NAME?	12.3	-434	-434	2.58	CDS	MT-ND4	protein_coding	2	Hyper-Methylated-down
ENSG00000150753	-2.057946647	2.92E-05	0.001453426	CCT5	protein_coding	29.71400329	19.64655083	30.62217907	10.96319176	4.218787024	3.968362124	5	10256053	10256053	5.00E-51	+	10254998	10258014	0	3	32,199,129,	0,956,2887	-50.3	-48.9	15.1	-26.3	-27.9	5.16	CDS	CCT5	protein_coding	2	Hyper-Methylated-down
ENSG00000167770	-2.062747392	0.003455185	0.051968653	OTUB1	protein_coding	6.181013276	13.70740254	6.344237443	3.741863468	1.638103156	0.851459066	11	63997422	63997422	1.00E-20	+	63996881	63997963	0	3	60,195,615,	0,168,467	-20	-18.9	10.1	-7.08	-8.21	2.98	exon	OTUB1	protein_coding	2	Hyper-Methylated-down
ENSG00000111911	-2.066474325	0.003188136	0.049495466	HINT3	protein_coding	17.68267221	8.385570193	7.562562364	4.491303682	1.498621284	1.987902561	6	125978139	125978139	5.00E-12	+	125978004	125978274	0	1	270,	0	-11.3	-10.5	23.5	-1.24	-1.81	5.43	three_prime_utr	HINT3	protein_coding	2	Hyper-Methylated-down
ENSG00000163348	-2.06835138	0.002090863	0.036488357	PYGO2	protein_coding	7.649076198	15.37241804	8.578755446	2.166838509	4.104488375	1.251621371	1	154959394	154959394	6.80E-08	-	154959274	154959515	0	1	241,	0	-7.17	-6.46	6.72	-4.16	-5.11	6.2	CDS	PYGO2	protein_coding	2	Hyper-Methylated-down
ENSG00000149485	-2.069257228	1.24E-05	0.000725487	FADS1	protein_coding	20.67881605	31.09847479	15.71400627	6.257485502	2.466223768	7.350247438	11	61801726	61801726	1.00E-175	-	61799654	61803799	0	5	2808,126,80,97,130,	0,3146,3377,3708,4015	-175	-173	146	-40.8	-42.5	2.58	three_prime_utr	FADS1	protein_coding	2	Hyper-Methylated-down
ENSG00000188636	-2.074051473	0.000271204	0.008242432	RTL6	protein_coding	6.504669898	10.88327675	5.377817561	1.431414702	2.241446536	1.736325698	22	44494811	44494811	2.70E-05	-	44494721	44494901	0	1	180,	0	-4.57	-4	19.1	-1.49	-2.12	5.83	three_prime_utr	RTL6	protein_coding	2	Hyper-Methylated-down
ENSG00000100596	-2.075331799	0.002493947	0.041263756	SPTLC2	protein_coding	5.16772071	10.3584785	3.927617476	2.660278787	0.564922692	1.366543841	14	77511032	77511032	5.00E-22	-	77510882	77511182	0	1	300,	0	-21.3	-20.2	26.5	-1.58	-2.22	3.97	three_prime_utr	SPTLC2	protein_coding	2	Hyper-Methylated-down
ENSG00000131149	-2.076027203	5.40E-07	5.34E-05	GSE1	protein_coding	9.270481587	14.73043073	10.90451411	2.829312302	1.7510685	3.699327914	16	85673059	85673059	5.00E-34	+	85672430	85673689	0	1	1259,	0	-33.3	-32	65	-11.5	-12.8	4.45	three_prime_utr	GSE1	protein_coding	2	Hyper-Methylated-down
ENSG00000134285	-2.0782183	0.010778453	0.109424566	FKBP11	protein_coding	2.290075699	5.381922218	4.244732029	1.562359127	0.681293733	0.549935716	12	48923518	48923518	4.90E-07	-	48923428	48923608	0	1	180,	0	-6.31	-5.64	12.3	-1.17	-1.72	5.75	exon	FKBP11	protein_coding	2	Hyper-Methylated-down
ENSG00000104611	-2.082661116	0.039146509	0.230713506	SH2D4A	protein_coding	3.106544476	6.377982208	6.35765621	2.042109878	0.095784589	1.588213377	8	19393435	19393435	6.60E-06	+	19393329	19394756	0	2	212,207,	0,1220	-5.18	-4.58	21.3	-1.09	-1.63	-5.09	CDS	SH2D4A	protein_coding	2	Hypo-Methylated-down
ENSG00000198712	-2.083358228	2.52E-15	5.17E-12	MT-CO2	protein_coding	2625.812125	3939.648173	2723.453167	724.8191782	661.9003566	805.0560408	MT	7927	7927	0	+	7585	8269	0	1	684,	0	-24300	#NAME?	7.55	-434	-434	2.66	CDS	MT-CO2	protein_coding	2	Hyper-Methylated-down
ENSG00000182197	-2.096212823	0.017818738	0.146951506	EXT1	protein_coding	2.155949863	5.608027599	7.503759383	1.846032287	1.57494026	0.136438005	8	117804807	117804807	1.90E-07	-	117799819	117807236	0	3	78,172,20,	0,4902,7397	-6.73	-6.04	26.9	-1.62	-2.26	3.74	CDS	EXT1	protein_coding	2	Hyper-Methylated-down
ENSG00000149782	-2.096241446	0.000192161	0.006455612	PLCB3	protein_coding	8.869255405	14.82420154	10.45557422	1.389513903	2.881410372	3.752594856	11	64265416	64265416	2.80E-10	+	64265331	64265984	0	2	171,99,	0,554	-9.55	-8.75	37	-1.16	-1.72	3.95	CDS	PLCB3	protein_coding	2	Hyper-Methylated-down
ENSG00000148700	-2.099198438	0.000133213	0.004964194	ADD3	protein_coding	20.05206035	26.2730465	8.163542127	6.475058686	3.037108047	3.160434853	10	110134564	110134564	6.30E-48	+	110134220	110134908	0	1	688,	0	-47.2	-45.8	22.7	-18.4	-19.9	5.39	three_prime_utr	ADD3	protein_coding	2	Hyper-Methylated-down
ENSG00000132640	-2.100644909	3.20E-07	3.48E-05	BTBD3	protein_coding	20.19771714	21.66781789	13.00337141	4.740902635	4.848410417	3.173366612	20	11925875	11925875	4.00E-11	+	11925770	11925980	0	1	210,	0	-10.4	-9.58	15.7	-2.22	-2.96	6.91	three_prime_utr	BTBD3	protein_coding	2	Hyper-Methylated-down
ENSG00000076706	-2.103455513	2.72E-07	3.03E-05	MCAM	protein_coding	8.1641915	10.45392949	10.58388263	2.461930627	2.060981848	2.264959126	11	119309491	119309491	1.00E-150	-	119308767	119310216	0	2	1148,230,	0,1219	-150	-148	109	-5.82	-6.89	4.21	exon	MCAM	protein_coding	2	Hyper-Methylated-down
ENSG00000159131	-2.104544628	0.000855691	0.019483939	GART	protein_coding	9.955138021	9.321820025	5.64644101	3.262934553	1.794091938	0.703401199	21	33539257	33539257	0.00026	-	33535254	33539344	0	2	66,174,	0,3916	-3.59	-3.1	4.93	-1.2	-1.77	3.67	CDS	GART	protein_coding	2	Hyper-Methylated-down
ENSG00000110768	-2.106475784	0.005414506	0.069210351	GTF2H1	protein_coding	4.996300939	8.201969832	1.549842735	1.552075819	1.002018058	0.851189112	11	18347713	18347713	1.10E-08	+	18347550	18347876	0	2	165,45,	0,281	-7.96	-7.22	17.4	-1.99	-2.7	6.58	CDS	GTF2H1	protein_coding	2	Hyper-Methylated-down
ENSG00000184445	-2.116665665	0.000242049	0.0076649	KNTC1	protein_coding	9.332930863	20.86748661	9.826422422	2.959793228	1.157737542	5.115069855	12	122626285	122626285	6.30E-17	+	122622589	122626366	0	3	18,91,162,	0,2008,3615	-16.2	-15.2	14.6	-1.62	-2.26	3.53	three_prime_utr	KNTC1	protein_coding	2	Hyper-Methylated-down
ENSG00000123159	-2.116696119	0.003558474	0.052788318	GIPC1	protein_coding	14.47665052	8.912758148	5.665731495	4.224434121	1.29753601	1.125613544	19	14478740	14478740	3.20E-29	-	14477879	14479602	0	3	688,82,191,	0,804,1532	-28.5	-27.3	37	-3.12	-3.97	2.83	exon	GIPC1	protein_coding	2	Hyper-Methylated-down
ENSG00000205336	-2.119585954	0.034412485	0.214909488	ADGRG1	protein_coding	5.810896518	3.260701708	7.851512932	1.523275903	2.34011297	0.026235048	16	57651391	57651391	7.90E-55	+	57647971	57651927	0	4	29,103,466,122,	0,2281,3187,3834	-54.1	-52.6	192	-1.85	-2.54	3.58	CDS	ADGRG1	protein_coding	2	Hyper-Methylated-down
ENSG00000160211	-2.11990792	0.000140017	0.005163347	G6PD	protein_coding	17.70206671	20.37967122	8.396031887	2.773204563	3.160090861	4.777353397	X	154533066	154533066	2.00E-07	-	154533004	154533433	0	2	124,117,	0,312	-6.7	-6.02	14.6	-2.66	-3.46	5.44	CDS	G6PD	protein_coding	2	Hyper-Methylated-down
ENSG00000076248	-2.127094988	0.001331472	0.026774613	UNG	protein_coding	15.65714091	37.84693009	14.93635638	8.48528532	2.321666194	4.778784985	12	109110410	109110410	2.50E-28	+	109103432	109110992	0	3	179,120,1164,	0,1663,6396	-27.6	-26.5	24.7	-10.4	-11.6	4.15	three_prime_utr	UNG	protein_coding	2	Hyper-Methylated-down
ENSG00000111912	-2.127889046	0.000508869	0.013081939	NCOA7	protein_coding	22.12785842	27.51969992	18.84673566	3.868593247	1.422609372	10.39982121	6	125930247	125930247	1.00E-154	+	125929423	125931071	0	1	1648,	0	-154	-152	301	-13.9	-15.3	4.45	three_prime_utr	NCOA7	protein_coding	2	Hyper-Methylated-down
ENSG00000170421	-2.129560318	6.21E-07	6.02E-05	KRT8	protein_coding	25.86089011	65.91036236	34.62856899	12.20471736	9.44062151	7.197050252	12	52904877	52904877	1.00E-173	-	52904682	52905072	0	1	390,	0	-173	-171	20.4	-17.7	-19.1	5.51	exon	KRT8	protein_coding	2	Hyper-Methylated-down
ENSG00000178952	-2.138384544	9.27E-06	0.000570678	TUFM	protein_coding	40.79968798	78.70711692	37.47235064	7.67299953	15.9205712	12.10369121	16	28842973	28842973	1.00E-148	-	28842798	28844048	0	3	350,120,99,	0,937,1151	-148	-147	13.7	-38.8	-40.6	4.74	three_prime_utr	TUFM	protein_coding	2	Hyper-Methylated-down
ENSG00000125971	-2.141733764	0.000132061	0.004946252	DYNLRB1	protein_coding	33.17520098	32.80549594	15.39595366	7.083488591	3.39170893	7.941690236	20	34529909	34529909	1.30E-40	+	34516858	34529968	0	3	18,76,117,	0,9409,12993	-39.9	-38.6	18.1	-6.6	-7.72	4.09	CDS	DYNLRB1	protein_coding	2	Hyper-Methylated-down
ENSG00000198113	-2.143118871	0.00226397	0.038388473	TOR4A	protein_coding	10.54006162	16.34692919	12.8505817	2.100455874	0.957845889	5.969491657	9	137278866	137278866	3.00E-10	+	137278732	137279001	0	1	269,	0	-9.52	-8.72	14.6	-3.76	-4.68	5.25	exon	TOR4A	protein_coding	2	Hyper-Methylated-down
ENSG00000109685	-2.145064193	0.001077162	0.023096995	NSD2	protein_coding	6.097069282	7.104830388	3.89650679	2.643413521	0.4018148	0.804098378	4	1942582	1942582	1.00E-05	+	1942387	1942777	0	1	390,	0	-5	-4.4	13.4	-2.05	-2.77	6.67	three_prime_utr	NSD2	protein_coding	2	Hyper-Methylated-down
ENSG00000128050	-2.145893308	8.34E-06	0.000533966	PAICS	protein_coding	18.46890155	47.46850743	19.64374369	9.192028701	5.206262572	4.895759368	4	56460328	56460328	1.00E-286	+	56451168	56461285	0	4	23,181,159,1914,	0,703,2434,8203	-286	-284	61.6	-89.8	-91.9	4.21	three_prime_utr	PAICS	protein_coding	2	Hyper-Methylated-down
ENSG00000116133	-2.154009612	2.20E-07	2.55E-05	DHCR24	protein_coding	38.47736402	34.4200941	31.61946499	9.396039278	4.393830661	9.674738699	1	54851622	54851622	6.30E-16	-	54851517	54851728	0	1	211,	0	-15.2	-14.3	8.05	-15.5	-16.9	7	three_prime_utr	DHCR24	protein_coding	2	Hyper-Methylated-down
ENSG00000156802	-2.16066219	0.000263155	0.00810078	ATAD2	protein_coding	11.40078422	28.79705177	9.341105911	6.15418292	2.456004058	2.425521943	8	123320687	123320687	3.80E-05	-	123320597	123320777	0	1	180,	0	-4.42	-3.86	8.97	-3.4	-4.28	7.17	three_prime_utr	ATAD2	protein_coding	2	Hyper-Methylated-down
ENSG00000151012	-2.164527456	0.006045236	0.074436828	SLC7A11	protein_coding	4.946467893	17.17232623	6.845247388	0.978615713	0.597310511	4.899036806	4	138167391	138167391	2.00E-12	-	138167151	138167631	0	1	480,	0	-11.7	-10.8	26.9	-1.3	-1.89	3.91	three_prime_utr	SLC7A11	protein_coding	2	Hyper-Methylated-down
ENSG00000173456	-2.173544356	0.04049966	0.235304828	RNF26	protein_coding	14.2010277	10.21052541	11.34139328	1.432836991	6.415196039	0.081510326	11	119335934	119335934	2.50E-19	+	119335724	119336145	0	1	421,	0	-18.6	-17.5	23.5	-2.07	-2.79	2.98	CDS	RNF26	protein_coding	2	Hyper-Methylated-down
ENSG00000066279	-2.175246672	0.002191251	0.037644901	ASPM	protein_coding	4.086267678	4.900925587	4.191778041	1.81175386	0.27370796	0.813778072	1	197143083	197143083	1.00E-08	-	197142768	197143398	0	1	630,	0	-7.98	-7.23	31.4	-0.831	-1.31	3.36	CDS	ASPM	protein_coding	2	Hyper-Methylated-down
ENSG00000065717	-2.177595332	0.003308929	0.05076787	TLE2	protein_coding	15.57595126	25.38105677	10.42156348	1.168740533	8.068297901	2.137799058	19	3005792	3005792	2.00E-09	-	3005518	3005864	0	2	66,144,	0,202	-8.69	-7.92	5.83	-8.27	-9.46	8.2	CDS	TLE2	protein_coding	2	Hyper-Methylated-down
ENSG00000174705	-2.18163229	9.85E-06	0.000598766	SH3PXD2B	protein_coding	6.849395528	19.9336541	15.0565334	3.347511291	3.519043515	2.342803773	5	172337687	172337687	6.80E-07	-	172337432	172337943	0	1	511,	0	-6.17	-5.51	14	-3.2	-4.06	4.79	three_prime_utr	SH3PXD2B	protein_coding	2	Hyper-Methylated-down
ENSG00000140105	-2.182103611	1.93E-05	0.001030174	WARS	protein_coding	18.96439794	33.77782587	23.01868434	8.488562465	2.343393017	5.823937158	14	100369189	100369189	7.90E-58	-	100369121	100370512	0	2	137,134,	0,1257	-57.1	-55.7	55.5	-4.36	-5.33	5.12	five_prime_utr	WARS	protein_coding	2	Hyper-Methylated-down
ENSG00000142453	-2.191505884	0.005435	0.069344237	CARM1	protein_coding	13.53261977	27.29698667	7.34694883	7.035125827	0.758063532	2.702575034	19	10920675	10920675	0.00011	+	10920500	10920850	0	3	73,90,17,	0,158,333	-3.94	-3.41	2.91	-5.41	-6.46	6.64	CDS	CARM1	protein_coding	2	Hyper-Methylated-down
ENSG00000160113	-2.195283296	0.000955878	0.021030787	NR2F6	protein_coding	21.72651843	17.77881267	5.801077374	2.758439986	3.489121882	3.650328472	19	17232120	17232120	1.00E-14	-	17231912	17232329	0	1	417,	0	-14	-13.1	19.6	-1.32	-1.91	3.27	three_prime_utr	NR2F6	protein_coding	2	Hyper-Methylated-down
ENSG00000144959	-2.197626459	0.012293235	0.118273945	NCEH1	protein_coding	3.89253395	13.31689939	5.018130209	0.70471479	0.619770915	3.543613959	3	172633115	172633115	0.0055	-	172633025	172633205	0	1	180,	0	-2.26	-1.88	4.86	-1.11	-1.65	5.17	three_prime_utr	NCEH1	protein_coding	2	Hyper-Methylated-down
ENSG00000185201	-2.197888781	2.00E-05	0.001052302	IFITM2	protein_coding	50.40563273	66.56579746	35.87917594	15.84182667	10.81478155	6.477931477	11	309214	309214	0	+	309033	315272	0	2	362,351,	0,5888	-863	#NAME?	16	-139	-141	4.14	three_prime_utr	IFITM2	protein_coding	2	Hyper-Methylated-down
ENSG00000104738	-2.200494635	6.22E-08	9.40E-06	MCM4	protein_coding	18.02903109	21.2740048	17.13001227	5.674541466	3.755390331	2.796339306	8	47969986	47969986	5.00E-56	+	47969334	47970639	0	3	67,372,131,	0,351,1174	-55.3	-53.8	23	-4.97	-5.98	4.65	CDS	MCM4	protein_coding	2	Hyper-Methylated-down
ENSG00000162522	-2.205472825	0.000106224	0.004107238	KIAA1522	protein_coding	5.194909173	15.83994144	9.014550496	2.535825582	2.131443955	1.828017667	1	32772220	32772220	1.30E-28	+	32771999	32773052	0	2	442,188,	0,865	-27.9	-26.7	37	-2.77	-3.58	4.48	CDS	KIAA1522	protein_coding	2	Hyper-Methylated-down
ENSG00000173744	-2.209266685	0.000180269	0.006246288	AGFG1	protein_coding	9.446836998	12.83201496	6.641744436	3.128775112	2.365728285	0.731153134	2	227554920	227554920	1.80E-06	+	227554830	227555011	0	1	181,	0	-5.74	-5.1	9.71	-1.49	-2.12	5.29	three_prime_utr	AGFG1	protein_coding	2	Hyper-Methylated-down
ENSG00000073111	-2.216866292	0.000605775	0.014956707	MCM2	protein_coding	21.62428606	23.26586201	12.62906974	2.493261786	8.307779203	1.575633513	3	127605016	127605016	1.00E-101	+	127599418	127606245	0	5	129,35,176,280,128,	0,4832,5189,5458,6699	-101	-99	352	-8.33	-9.52	5.55	CDS	MCM2	protein_coding	2	Hyper-Methylated-down
ENSG00000144283	-2.222501502	6.74E-05	0.002894509	PKP4	protein_coding	5.814056595	9.196155944	6.951122665	2.629814859	1.042820144	1.001691308	2	158680842	158680842	3.70E-07	+	158680752	158680932	0	1	180,	0	-6.43	-5.76	7.4	-3.28	-4.16	7.28	three_prime_utr	PKP4	protein_coding	2	Hyper-Methylated-down
ENSG00000100297	-2.235283609	0.003251454	0.05022992	MCM5	protein_coding	3.992939199	7.271242419	4.320247921	2.094333441	0.35194114	0.835864068	22	35421457	35421457	4.00E-12	+	35415837	35421597	0	6	135,66,177,113,129,280,	0,501,800,1906,4046,5480	-11.4	-10.6	43.7	-1.35	-1.95	2.46	exon	MCM5	protein_coding	2	Hyper-Methylated-down
ENSG00000119917	-2.240395359	0.001549861	0.0296244	IFIT3	protein_coding	14.06204478	12.4632951	9.812112554	4.079490194	0.978236396	2.581469078	10	89340580	89340580	1.00E-10	+	89340430	89340731	0	1	301,	0	-10	-9.22	34.7	-0.895	-1.39	3.14	three_prime_utr	IFIT3	protein_coding	2	Hyper-Methylated-down
ENSG00000137331	-2.244298677	0.001161913	0.024487722	IER3	protein_coding	52.15287725	110.1754095	95.1713163	39.62261133	6.446105046	8.041390401	6	30743890	30743890	0	-	30743227	30744554	0	1	1327,	0	-1680	#NAME?	57.9	-70.2	-72.2	3.05	three_prime_utr	IER3	protein_coding	2	Hyper-Methylated-down
ENSG00000111331	-2.245669338	2.56E-05	0.001311499	OAS3	protein_coding	6.042460378	6.27804499	9.758503977	1.52526943	0.938993123	2.202586633	12	112972949	112972949	6.30E-45	+	112972650	112973249	0	1	599,	0	-44.2	-42.8	137	-3.76	-4.68	4.06	three_prime_utr	OAS3	protein_coding	2	Hyper-Methylated-down
ENSG00000107130	-2.246919205	0.000268181	0.008199865	NCS1	protein_coding	12.1238276	7.31392952	11.01542249	3.340404826	0.901450878	2.147563612	9	130236004	130236004	2.50E-27	+	130235899	130236109	0	1	210,	0	-26.6	-25.4	27.5	-2.34	-3.1	6.14	three_prime_utr	NCS1	protein_coding	2	Hyper-Methylated-down
ENSG00000143126	-2.2571517	0.000617729	0.015173503	CELSR2	protein_coding	7.776417698	10.153655	5.770452359	2.586973321	0.353911995	2.005138181	1	109275180	109275180	3.20E-17	+	109274640	109275720	0	1	1080,	0	-16.5	-15.6	61.6	-4.15	-5.1	4.89	three_prime_utr	CELSR2	protein_coding	2	Hyper-Methylated-down
ENSG00000111737	-2.259669695	0.005464026	0.069548757	RAB35	protein_coding	8.085945914	18.24092944	6.719585057	1.173389924	4.939264976	0.790743387	12	120095794	120095794	0.0027	-	120095719	120095869	0	1	150,	0	-2.57	-2.16	6.72	-1.49	-2.11	5.58	three_prime_utr	RAB35	protein_coding	2	Hyper-Methylated-down
ENSG00000179051	-2.266432078	2.99E-06	0.000221953	RCC2	protein_coding	28.5169568	54.95991316	20.30792099	6.012352723	5.825866631	9.745264749	1	17408717	17408717	1.60E-20	-	17408388	17409046	0	2	166,67,	0,591	-19.8	-18.7	45.9	-1.38	-1.98	4.44	three_prime_utr	RCC2	protein_coding	2	Hyper-Methylated-down
ENSG00000149679	-2.26870204	0.002851403	0.04554661	CABLES2	protein_coding	3.971890155	6.284822022	5.855569517	1.15094993	0.577339395	1.620494195	20	62393511	62393511	0.00051	-	62391450	62393583	0	4	3,107,104,144,	0,938,1469,1989	-3.29	-2.82	10.1	-2.86	-3.69	6.91	CDS	CABLES2	protein_coding	2	Hyper-Methylated-down
ENSG00000164292	-2.273825323	2.10E-19	1.00E-15	RHOBTB3	protein_coding	101.3547461	121.6420287	98.89442752	24.60469102	18.37461371	23.55791457	5	95794698	95794698	0	+	95793051	95796345	0	1	3294,	0	-1720	#NAME?	62.7	-434	-434	5.26	three_prime_utr	RHOBTB3	protein_coding	2	Hyper-Methylated-down
ENSG00000196396	-2.286643229	0.000410078	0.011162379	PTPN1	protein_coding	17.88006503	18.43024236	11.61720213	6.228655314	2.113897848	1.405402616	20	50579765	50579765	1.60E-11	+	50579216	50579829	0	2	113,127,	0,486	-10.8	-9.92	6.72	-3.62	-4.53	3.33	CDS	PTPN1	protein_coding	2	Hyper-Methylated-down
ENSG00000138829	-2.286684471	0.031866956	0.204876672	FBN2	protein_coding	4.533768467	2.948294291	3.890601203	1.210462774	1.114022095	0	5	128305025	128305025	6.60E-06	-	128304969	128305578	0	2	113,68,	0,541	-5.18	-4.58	21.3	-0.893	-1.38	5.09	CDS	FBN2	protein_coding	2	Hyper-Methylated-down
ENSG00000025770	-2.288221137	0.003981948	0.05645657	NCAPH2	protein_coding	3.593512263	16.46801755	6.867917002	2.413296801	1.13195007	1.941617768	22	50523099	50523099	2.50E-07	+	50523024	50523174	0	1	150,	0	-6.6	-5.92	10.8	-1.46	-2.07	5.23	CDS	NCAPH2	protein_coding	2	Hyper-Methylated-down
ENSG00000186470	-2.296350953	0.00991776	0.102796433	BTN3A2	protein_coding	4.661812371	5.682658712	3.094187159	0.137471851	1.80546197	0.806479973	6	26377061	26377061	1.80E-08	+	26376881	26377241	0	1	360,	0	-7.75	-7.02	12.3	-2.58	-3.37	4.52	three_prime_utr	BTN3A2	protein_coding	2	Hyper-Methylated-down
ENSG00000156381	-2.308104954	0.018329437	0.149071632	ANKRD9	protein_coding	1.445804642	4.99176083	3.214415581	0.855369291	0.082601762	1.007542193	14	102506998	102506998	1.30E-05	-	102506878	102507118	0	1	240,	0	-4.87	-4.28	5.42	-3.83	-4.75	6.67	CDS	ANKRD9	protein_coding	2	Hyper-Methylated-down
ENSG00000166226	-2.321384116	0.003896889	0.055457221	CCT2	protein_coding	10.96757857	24.07333061	11.42446415	3.527813325	5.377810451	0.367928031	12	69589606	69589606	4.00E-23	+	69589461	69592216	0	2	290,158,	0,2597	-22.4	-21.3	12.1	-5.48	-6.53	3.83	CDS	CCT2	protein_coding	2	Hyper-Methylated-down
ENSG00000103037	-2.323823298	0.014031815	0.12731587	SETD6	protein_coding	6.162749403	2.232814117	1.620603061	0.428943037	1.173634722	0.402623771	16	58520956	58520956	3.20E-27	+	58520732	58521181	0	1	449,	0	-26.5	-25.3	43.7	-1.93	-2.63	3.83	three_prime_utr	SETD6	protein_coding	2	Hyper-Methylated-down
ENSG00000163814	-2.324839893	0.000783542	0.018288015	CDCP1	protein_coding	6.860396547	12.91475235	14.27102349	1.710908699	0.671655021	4.433763395	3	45110698	45110698	2.50E-20	-	45110555	45112336	0	2	286,254,	0,1527	-19.6	-18.5	48.2	-4.15	-5.1	6.25	CDS	CDCP1	protein_coding	2	Hyper-Methylated-down
ENSG00000198431	-2.334958764	7.70E-08	1.13E-05	TXNRD1	protein_coding	26.45923859	38.61072541	34.82459378	9.939816311	6.278374227	3.522004323	12	104349313	104349313	0	+	104334221	104350275	0	4	111,135,137,1923,	0,4917,11797,14131	-520	#NAME?	222	-44.2	-46	4.36	three_prime_utr	TXNRD1	protein_coding	2	Hyper-Methylated-down
ENSG00000165410	-2.335138082	0.000240865	0.007644258	CFL2	protein_coding	5.149797198	10.18842457	4.428958826	2.039582283	1.023863739	0.822733145	14	34712122	34712122	1.00E-47	-	34711852	34712392	0	1	540,	0	-47	-45.6	41.5	-1.71	-2.37	2.74	three_prime_utr	CFL2	protein_coding	2	Hyper-Methylated-down
ENSG00000101079	-2.340544887	0.005295131	0.068197829	NDRG3	protein_coding	4.156269392	42.77983316	7.082812836	2.45893885	4.220243035	3.986652985	20	36653195	36653195	4.00E-18	-	36652718	36653672	0	1	954,	0	-17.4	-16.4	30.3	-5.53	-6.58	3.87	three_prime_utr	NDRG3	protein_coding	2	Hyper-Methylated-down
ENSG00000213923	-2.341292634	0.000190954	0.006430129	CSNK1E	protein_coding	9.603108039	15.80360186	7.141724261	3.816665156	1.431248108	1.127481211	22	38291467	38291467	1.00E-125	-	38290989	38291946	0	1	957,	0	-125	-123	29	-14.1	-15.5	2.88	three_prime_utr	CSNK1E	protein_coding	2	Hyper-Methylated-down
ENSG00000206527	-2.348655943	1.67E-07	2.10E-05	HACD2	protein_coding	21.30055406	26.9640321	19.04926512	2.532811594	6.051416499	4.669897341	3	123492374	123492374	1.00E-54	-	123491881	123492867	0	1	986,	0	-54	-52.6	60.5	-9.12	-10.3	5.2	three_prime_utr	HACD2	protein_coding	2	Hyper-Methylated-down
ENSG00000148773	-2.356042337	2.57E-06	0.000196902	MKI67	protein_coding	19.33272878	20.20601451	13.35527931	3.656649797	1.302975555	5.374583547	10	128106285	128106285	1.00E-14	-	128106165	128106406	0	1	241,	0	-14	-13.1	11.5	-9.39	-10.6	7.76	CDS	MKI67	protein_coding	2	Hyper-Methylated-down
ENSG00000187741	-2.358688778	0.002279124	0.038599796	FANCA	protein_coding	2.253162475	2.694489725	1.219859562	0.546879854	0.387683598	0.256662086	16	89784908	89784908	7.40E-05	-	89783057	89791098	0	3	45,111,55,	0,1796,7986	-4.13	-3.59	15.7	-0.86	-1.34	5	CDS	FANCA	protein_coding	2	Hyper-Methylated-down
ENSG00000122140	-2.361925171	0.00346684	0.05202073	MRPS2	protein_coding	3.984522723	28.96272486	12.94196898	4.1744382	1.854349212	2.85805505	9	135501903	135501903	3.20E-30	+	135501833	135502167	0	2	140,99,	0,235	-29.5	-28.3	11.7	-12.3	-13.7	8.28	CDS	MRPS2	protein_coding	2	Hyper-Methylated-down
ENSG00000114745	-2.364684531	0.005099884	0.067055765	GORASP1	protein_coding	9.489673324	11.26516642	4.888073096	3.114217564	1.651243021	0.181561124	3	39097496	39097496	1.30E-05	-	39097316	39097677	0	1	361,	0	-4.88	-4.29	20.2	-1.09	-1.63	3.52	three_prime_utr	GORASP1	protein_coding	2	Hyper-Methylated-down
ENSG00000109079	-2.367950601	0.000218612	0.007159783	TNFAIP1	protein_coding	20.59062823	16.69244669	8.295982572	3.951714782	1.174882093	3.680037173	17	28345229	28345229	1.30E-38	+	28345064	28345394	0	1	330,	0	-37.9	-36.6	30.9	-2.95	-3.79	4.52	three_prime_utr	TNFAIP1	protein_coding	2	Hyper-Methylated-down
ENSG00000073060	-2.369094207	5.83E-10	1.95E-07	SCARB1	protein_coding	24.11740343	20.247301	17.4565115	5.205554285	2.797266357	3.932396766	12	124863745	124863745	0	-	124786390	124863897	0	12	113,52,74,119,167,116,96,204,154,158,118,303,	0,1015,8804,13733,21370,23783,25479,27811,28570,31159,75989,77204	-355	#NAME?	126	-26.3	-27.9	3.71	exon	SCARB1	protein_coding	2	Hyper-Methylated-down
ENSG00000105854	-2.375856371	1.21E-06	0.000106766	PON2	protein_coding	14.64983446	13.53694183	10.4880214	2.865436717	2.429583699	2.12804945	7	95405309	95405309	2.50E-25	-	95405130	95409538	0	4	358,154,82,32,	0,988,1856,4376	-24.6	-23.4	19.1	-4.75	-5.74	3.62	three_prime_utr	PON2	protein_coding	2	Hyper-Methylated-down
ENSG00000131746	-2.378004948	1.76E-05	0.000961423	TNS4	protein_coding	13.83074119	10.04491312	8.547072456	1.972304135	2.991949314	1.265436461	17	40476037	40476037	1.30E-06	-	40475887	40476187	0	1	300,	0	-5.87	-5.23	13.4	-0.839	-1.31	4.46	three_prime_utr	TNS4	protein_coding	2	Hyper-Methylated-down
ENSG00000137193	-2.379069097	1.41E-05	0.000800692	PIM1	protein_coding	15.51046073	15.01040162	14.98394684	4.227409494	2.469035197	1.984011169	6	37171179	37171179	6.30E-14	+	37170983	37171375	0	2	48,251,	0,141	-13.2	-12.3	9.93	-3.7	-4.61	4.86	CDS	PIM1	protein_coding	2	Hyper-Methylated-down
ENSG00000101210	-2.382770983	0.028050784	0.190702387	EEF1A2	protein_coding	21.56528575	59.73555819	30.58155678	12.24573686	0	9.172837281	20	63494952	63494952	0	-	63488221	63499165	0	8	204,235,257,151,297,180,215,108,	0,696,2257,4915,6583,7634,9398,10836	-391	#NAME?	276	-19.4	-20.9	4.64	CDS	EEF1A2	protein_coding	2	Hyper-Methylated-down
ENSG00000125835	-2.384313937	0.000233558	0.00747856	SNRPB	protein_coding	19.80569687	23.83223667	27.87923168	3.029974254	6.994973146	3.732828525	20	2461801	2461801	3.20E-64	-	2461663	2467657	0	7	276,126,139,153,112,124,51,	0,972,1425,2083,4044,5528,5943	-63.5	-61.9	24.7	-23.6	-25.2	4.67	three_prime_utr	SNRPB	protein_coding	2	Hyper-Methylated-down
ENSG00000121060	-2.391903799	0.000680741	0.016295884	TRIM25	protein_coding	6.765798486	9.605108347	10.32521691	1.179961565	3.397378496	0.511181996	17	56901498	56901498	9.10E-08	-	56899159	56904343	0	3	21,160,89,	0,2259,5095	-7.04	-6.34	28	-2.58	-3.37	6.02	CDS	TRIM25	protein_coding	2	Hyper-Methylated-down
ENSG00000064666	-2.394035306	0.000208068	0.006913432	CNN2	protein_coding	38.76137146	11.95456089	14.82917481	2.722300942	7.085168959	2.679911931	19	1037798	1037798	4.00E-45	+	1037603	1037993	0	1	390,	0	-44.4	-43	18.5	-49.7	-51.5	8.3	exon	CNN2	protein_coding	2	Hyper-Methylated-down
ENSG00000163840	-2.399790012	8.32E-05	0.003399249	DTX3L	protein_coding	6.509479735	9.698955123	10.66160754	1.03109745	1.151047387	2.942206065	3	122570668	122570668	6.30E-26	+	122569636	122571701	0	3	388,218,24,	0,818,2041	-25.2	-24.1	33.6	-4.27	-5.23	4.39	CDS	DTX3L	protein_coding	2	Hyper-Methylated-down
ENSG00000120802	-2.402293945	1.46E-07	1.96E-05	TMPO	protein_coding	13.46057374	33.50426124	17.47782587	5.478032484	3.375300437	3.304568818	12	98547883	98547883	1.30E-45	+	98544962	98548194	0	3	99,89,622,	0,1396,2610	-44.9	-43.5	86.3	-18.1	-19.5	5.97	three_prime_utr	TMPO	protein_coding	2	Hyper-Methylated-down
ENSG00000011426	-2.403642508	0.031980925	0.205216074	ANLN	protein_coding	6.098400838	18.11974985	10.81066754	5.011874516	0	1.58701093	7	36453551	36453551	1.00E-23	+	36453431	36453671	0	1	240,	0	-23	-21.9	84.1	-3.46	-4.35	6.11	three_prime_utr	ANLN	protein_coding	2	Hyper-Methylated-down
ENSG00000173706	-2.406813989	5.87E-05	0.002592432	HEG1	protein_coding	19.73773979	26.09579305	28.50240735	5.718236864	7.345814217	0.938432285	3	124967043	124967043	2.50E-55	-	124966908	124967179	0	1	271,	0	-54.6	-53.2	52.4	-4.57	-5.55	5.93	three_prime_utr	HEG1	protein_coding	2	Hyper-Methylated-down
ENSG00000182481	-2.41232641	0.01302146	0.122086828	KPNA2	protein_coding	14.36331615	15.15162507	18.28628155	6.01194175	2.846998624	0.072346904	17	68046672	68046672	7.90E-20	+	68045565	68046842	0	3	20,150,339,	0,206,938	-19.1	-18.1	70.6	-1.53	-2.17	4.2	three_prime_utr	KPNA2	protein_coding	2	Hyper-Methylated-down
ENSG00000136295	-2.416815206	6.83E-08	1.02E-05	TTYH3	protein_coding	22.97682927	18.8983197	11.50451736	2.428484321	3.662631395	3.928853574	7	2662664	2662664	1.40E-05	+	2662589	2662739	0	1	150,	0	-4.86	-4.27	7	-2.58	-3.37	6.64	three_prime_utr	TTYH3	protein_coding	2	Hyper-Methylated-down
ENSG00000091136	-2.422969457	7.06E-10	2.25E-07	LAMB1	protein_coding	27.36397903	21.87677	34.46541633	6.377532802	6.052456371	3.153578441	7	108001705	108001705	3.20E-84	-	107959777	108001854	0	17	57,205,124,128,159,136,80,113,180,189,121,203,64,189,74,136,297,	0,667,1428,1771,3127,4774,13214,15208,15456,15911,18269,20831,26244,26397,35109,38579,41780	-83.5	-81.8	127	-63.7	-65.6	5.54	CDS	LAMB1	protein_coding	2	Hyper-Methylated-down
ENSG00000146376	-2.423760367	0.000963145	0.021125857	ARHGAP18	protein_coding	6.744491696	14.85315807	6.550162277	0.599832053	2.954170124	1.713561371	6	129577972	129577972	4.50E-08	-	129577897	129578047	0	1	150,	0	-7.35	-6.64	29.1	-1.09	-1.63	5.58	three_prime_utr	ARHGAP18	protein_coding	2	Hyper-Methylated-down
ENSG00000068724	-2.438405681	0.000470937	0.012372874	TTC7A	protein_coding	8.079710706	10.14172991	5.221509747	2.629507715	1.200691318	0.457673033	2	47075043	47075043	0.013	+	47074968	47075119	0	1	151,	0	-1.88	-1.53	2.99	-0.846	-1.32	3.74	three_prime_utr	TTC7A	protein_coding	2	Hyper-Methylated-down
ENSG00000149177	-2.446655485	9.45E-06	0.000579392	PTPRJ	protein_coding	9.599717584	13.58868226	6.746384314	0.981158893	3.05626519	1.464084749	11	48167319	48167319	8.50E-09	+	48167214	48167425	0	1	211,	0	-8.07	-7.33	8.74	-2.63	-3.43	4.94	exon	PTPRJ	protein_coding	2	Hyper-Methylated-down
ENSG00000101166	-2.447580208	0.002756321	0.044568572	PRELID3B	protein_coding	12.41867453	38.31012951	17.90534528	9.30843052	2.268843154	0.915697463	20	59034409	59034409	3.20E-70	-	59033977	59034841	0	1	864,	0	-69.5	-67.9	76.2	-7.76	-8.92	4.92	three_prime_utr	PRELID3B	protein_coding	2	Hyper-Methylated-down
ENSG00000077238	-2.452420256	0.022487335	0.167140324	IL4R	protein_coding	4.398591296	4.71492698	2.364083523	1.560354488	0.471869922	0.038542463	16	27362818	27362818	3.40E-07	+	27362653	27362983	0	1	330,	0	-6.47	-5.79	19.1	-2.27	-3.01	5.95	CDS	IL4R	protein_coding	2	Hyper-Methylated-down
ENSG00000273841	-2.454857647	0.024580273	0.17612588	TAF9	protein_coding	5.714705466	4.831129713	4.064342356	1.314811296	1.233417073	0.088152611	5	69365353	69365353	4.00E-54	-	69364952	69366599	0	2	802,97,	0,1550	-53.4	-52	38.6	-3.96	-4.89	2.46	CDS	TAF9	protein_coding	2	Hyper-Methylated-down
ENSG00000102554	-2.456244312	0.000181853	0.006263047	KLF5	protein_coding	12.80666339	26.95458717	10.78570695	1.49202688	5.46013984	2.275777517	13	73077406	73077406	4.00E-13	+	73077301	73077512	0	1	211,	0	-12.4	-11.5	47.1	-2.24	-2.98	6.94	three_prime_utr	KLF5	protein_coding	2	Hyper-Methylated-down
ENSG00000112245	-2.46805162	5.53E-17	1.59E-13	PTP4A1	protein_coding	68.02894729	65.85009821	51.48379819	9.707407612	10.30393609	13.52558915	6	63572593	63572593	1.00E-234	+	63572468	63573437	0	2	251,200,	0,769	-234	-231	39.3	-17	-18.5	5.82	five_prime_utr	PTP4A1	protein_coding	2	Hyper-Methylated-down
ENSG00000162076	-2.474615573	0.00934757	0.098960068	FLYWCH2	protein_coding	20.11673139	20.19594241	24.32105337	8.953823643	2.037510127	0.49927314	16	2896623	2896623	7.90E-83	+	2883333	2898818	0	4	33,101,545,64,	0,11886,13018,15421	-82.1	-80.5	43.3	-3.02	-3.87	1.63	CDS	FLYWCH2	protein_coding	2	Hyper-Methylated-down
ENSG00000125730	-2.476783132	1.65E-06	0.000141677	C3	protein_coding	11.86266287	35.42462782	20.62790482	4.431787585	2.146872161	5.619220874	19	6719306	6719306	2.00E-75	-	6718139	6720672	0	4	25,166,193,157,	0,107,1071,2376	-74.7	-73.2	31.9	-9.14	-10.4	3.88	CDS	C3	protein_coding	2	Hyper-Methylated-down
ENSG00000170312	-2.486609106	0.003101656	0.048626504	CDK1	protein_coding	12.79993715	13.1207914	10.39597131	4.61751196	1.516081689	0.288945916	10	60788141	60788141	1.00E-189	+	60788048	60793929	0	5	186,164,7,157,53,	0,3841,4074,4084,5828	-189	-187	126	-10.4	-11.7	5.47	CDS	CDK1	protein_coding	2	Hyper-Methylated-down
ENSG00000117632	-2.489685994	0.000432257	0.011633624	STMN1	protein_coding	5.929372019	21.80217178	6.422608222	2.377284843	0.79323286	2.902658091	1	25901729	25901729	0	-	25900475	25902053	0	2	612,647,	0,931	-438	#NAME?	161	-22.7	-24.2	4.4	exon	STMN1	protein_coding	2	Hyper-Methylated-down
ENSG00000100889	-2.50485056	0.003663728	0.053820516	PCK2	protein_coding	18.42021361	18.41595326	5.536406879	0.288874664	3.035106992	4.175706486	14	24099661	24099661	1.60E-20	+	24099126	24099766	0	2	121,209,	0,431	-19.8	-18.7	72.8	-1.87	-2.55	4.74	CDS	PCK2	protein_coding	2	Hyper-Methylated-down
ENSG00000167553	-2.513244164	2.76E-09	6.10E-07	TUBA1C	protein_coding	22.69095779	31.3482636	19.48674093	5.5918924	3.989445708	3.237566919	12	49272787	49272787	0	+	49265100	49273322	0	4	84,223,411,1070,	0,4364,4685,7152	-684	#NAME?	40.7	-94.9	-97	4.15	CDS	TUBA1C	protein_coding	2	Hyper-Methylated-down
ENSG00000066735	-2.529575649	0.001428754	0.028114513	KIF26A	protein_coding	9.377724032	22.77149496	10.03540825	2.525511122	4.498898359	0.268998554	14	104180310	104180310	2.00E-62	+	104179996	104180625	0	1	629,	0	-61.7	-60.3	82.9	-7.91	-9.08	6.11	three_prime_utr	KIF26A	protein_coding	2	Hyper-Methylated-down
ENSG00000111371	-2.540504325	1.43E-07	1.93E-05	SLC38A1	protein_coding	14.4596599	51.03441106	21.55120361	5.002293865	3.967193956	5.988286531	12	46188309	46188309	2.80E-10	-	46188009	46188610	0	1	601,	0	-9.55	-8.75	37	-4.83	-5.83	4.86	three_prime_utr	SLC38A1	protein_coding	2	Hyper-Methylated-down
ENSG00000088832	-2.540615325	0.000948563	0.020988113	FKBP1A	protein_coding	14.64393276	28.21034672	21.0474872	6.43318384	3.854428354	0.617068278	20	1369262	1369262	3.20E-37	-	1369007	1369517	0	1	510,	0	-36.5	-35.2	34.2	-14.7	-16.1	5.06	three_prime_utr	FKBP1A	protein_coding	2	Hyper-Methylated-down
ENSG00000198554	-2.545469847	0.0093138	0.098692916	WDHD1	protein_coding	5.886297664	4.561266882	4.291344675	1.53512566	0.933393441	0.035578587	14	54991306	54991306	3.20E-07	-	54989072	54995754	0	3	140,188,152,	0,2140,6530	-6.49	-5.82	17.9	-2.47	-3.25	5.91	CDS	WDHD1	protein_coding	2	Hyper-Methylated-down
ENSG00000214022	-2.550567473	8.61E-07	7.97E-05	REPIN1	protein_coding	27.61868197	34.71779738	11.84792858	2.837179188	4.572235835	5.277324611	7	150371449	150371449	2.50E-47	+	150371344	150371555	0	1	211,	0	-46.6	-45.2	41.1	-2.89	-3.71	4.71	CDS	REPIN1	protein_coding	2	Hyper-Methylated-down
ENSG00000130449	-2.552815846	0.007936522	0.089645206	ZSWIM6	protein_coding	6.999533782	6.466263936	4.300961504	2.463747471	0.361129317	0.165183988	5	61526329	61526329	0.0021	+	61526263	61530068	0	2	133,17,	0,3788	-2.67	-2.25	2.59	-2.44	-3.21	-4.51	CDS	ZSWIM6	protein_coding	2	Hypo-Methylated-down
ENSG00000105976	-2.556791574	1.76E-10	7.91E-08	MET	protein_coding	16.14894964	30.47834901	17.55005701	3.833661042	3.189127407	3.872753724	7	116797846	116797846	1.60E-25	+	116797487	116798206	0	1	719,	0	-24.8	-23.7	79.6	-4.45	-5.42	5.01	three_prime_utr	MET	protein_coding	2	Hyper-Methylated-down
ENSG00000164951	-2.560651631	0.018165058	0.148477358	PDP1	protein_coding	3.942565407	1.944243015	5.691417379	1.403823628	0.496377177	0.040544223	8	93922500	93922500	0.00098	+	93922380	93922621	0	1	241,	0	-3.01	-2.57	11.2	-2.37	-3.13	4.75	CDS	PDP1	protein_coding	2	Hyper-Methylated-down
ENSG00000175063	-2.561972138	0.025770823	0.182109587	UBE2C	protein_coding	28.390499	20.7450921	14.25285221	6.963227185	0	3.709607197	20	45815567	45815567	1.00E-101	+	45813438	45816897	0	5	26,87,356,60,189,	0,945,1951,2415,3270	-101	-98.9	94.9	-2.48	-3.25	3.04	CDS	UBE2C	protein_coding	2	Hyper-Methylated-down
ENSG00000162636	-2.562762265	0.000219675	0.007166062	FAM102B	protein_coding	8.658191119	5.133162927	3.978560434	1.84974584	0.382237335	0.752779011	1	108636818	108636818	2.20E-08	+	108636683	108636954	0	1	271,	0	-7.66	-6.94	30.3	-0.91	-1.4	4.64	exon	FAM102B	protein_coding	2	Hyper-Methylated-down
ENSG00000137807	-2.563023213	0.033277106	0.210383464	KIF23	protein_coding	1.996635152	15.37436765	6.203126382	0.967773159	0	3.027973765	15	69426132	69426132	0.00095	+	69426042	69426222	0	1	180,	0	-3.02	-2.57	5.98	-1.88	-2.57	6.09	CDS	KIF23	protein_coding	2	Hyper-Methylated-down
ENSG00000125726	-2.565472333	0.019504383	0.154529376	CD70	protein_coding	25.33370991	73.57398573	24.96612967	11.69022214	0	9.193534783	19	6586121	6586121	0	-	6583447	6591063	0	4	31,567,34,223,	0,2391,6655,7393	-832	#NAME?	115	-19.3	-20.8	4.77	CDS	CD70	protein_coding	2	Hyper-Methylated-down
ENSG00000021826	-2.577376692	1.87E-10	8.12E-08	CPS1	protein_coding	33.1807658	43.4461434	29.87968554	6.500036747	3.100452862	8.243695584	2	210660569	210660569	9.999987484956e-319	+	210658577	210671757	0	5	111,171,75,99,143,	0,1907,4545,9608,13037	-318	-316	54.6	-25.9	-27.4	6.37	CDS	CPS1	protein_coding	2	Hyper-Methylated-down
ENSG00000137764	-2.577677841	0.000208198	0.006913432	MAP2K5	protein_coding	7.043600246	16.79207514	5.539220148	2.1166457	0.710759346	2.077079473	15	67806719	67806719	4.00E-13	+	67769913	67806794	0	3	16,46,149,	0,2793,36732	-12.4	-11.5	47.1	-1.02	-1.54	4.7	CDS	MAP2K5	protein_coding	2	Hyper-Methylated-down
ENSG00000146072	-2.581414106	0.003684195	0.053884485	TNFRSF21	protein_coding	13.74023038	12.92475981	14.2550368	1.952310601	0.165777945	4.739275636	6	47232427	47232427	1.00E-18	-	47231860	47234704	0	2	1134,35,	0,2809	-18	-16.9	33.6	-6.67	-7.79	4.46	three_prime_utr	TNFRSF21	protein_coding	2	Hyper-Methylated-down
ENSG00000131747	-2.591931676	9.90E-08	1.42E-05	TOP2A	protein_coding	23.37881722	57.47049034	26.80399576	8.609972862	3.487380429	5.717169982	17	40389093	40389093	3.80E-07	-	40388585	40389602	0	2	273,87,	0,930	-6.42	-5.75	25.8	-0.995	-1.51	4.86	three_prime_utr	TOP2A	protein_coding	2	Hyper-Methylated-down
ENSG00000132436	-2.592867724	0.001452354	0.028422937	FIGNL1	protein_coding	7.831716346	9.715934075	2.229229153	1.730768964	1.065503657	0.451269922	7	50446434	50446434	1.60E-18	-	50446254	50446615	0	1	361,	0	-17.8	-16.8	66.1	-2.74	-3.55	5.6	CDS	FIGNL1	protein_coding	2	Hyper-Methylated-down
ENSG00000163382	-2.60043853	0.003992118	0.056488657	NAXE	protein_coding	34.68060143	34.15857029	12.5301015	6.385400346	0.308314388	6.698731968	1	156592631	156592631	5.00E-28	+	156591910	156592706	0	4	76,109,111,150,	0,190,454,646	-27.3	-26.1	11.6	-5.04	-6.06	3.37	CDS	NAXE	protein_coding	2	Hyper-Methylated-down
ENSG00000188157	-2.608140569	2.10E-06	0.000169153	AGRN	protein_coding	16.65514202	21.28534896	19.16742325	4.015655888	4.487238211	0.844652459	1	1047674	1047674	1.00000023069254e-317	+	1046688	1048661	0	7	47,138,254,213,120,354,133,	0,131,512,786,1087,1323,1840	-317	-315	54.9	-27.2	-28.8	5.1	CDS	AGRN	protein_coding	2	Hyper-Methylated-down
ENSG00000135111	-2.610782149	0.015268446	0.134997698	TBX3	protein_coding	4.66657926	8.145441287	5.453799756	1.342291325	1.636000778	0	12	114672055	114672055	6.80E-07	-	114671808	114674298	0	2	494,134,	0,2356	-6.17	-5.51	16.8	-2.21	-2.95	5.46	exon	TBX3	protein_coding	2	Hyper-Methylated-down
ENSG00000169692	-2.611867179	0.000453281	0.012019057	AGPAT2	protein_coding	12.20066176	53.91031775	14.25107267	5.38418673	2.541221612	5.180167092	9	136673684	136673684	2.00E-76	-	136673441	136677235	0	4	486,73,96,275,	0,1293,3143,3519	-75.7	-74.2	32.5	-13.5	-14.9	3.34	three_prime_utr	AGPAT2	protein_coding	2	Hyper-Methylated-down
ENSG00000101003	-2.621273662	0.040797382	0.236574982	GINS1	protein_coding	4.562905385	3.989486553	1.931012215	1.517081965	0.097668258	0.055842989	20	25425268	25425268	2.40E-10	+	25418158	25445961	0	5	37,117,75,92,39,	0,7052,23543,24865,27764	-9.62	-8.81	31.4	-1.07	-1.6	3.58	CDS	GINS1	protein_coding	2	Hyper-Methylated-down
ENSG00000133119	-2.625448529	0.015840949	0.137221265	RFC3	protein_coding	5.764664399	7.658143862	7.776744241	2.610506263	0.069122212	0.711386051	13	33821200	33821200	2.00E-14	+	33818257	33825815	0	4	8,138,68,27,	0,2874,5659,7531	-13.7	-12.7	51.6	-1.48	-2.11	4.26	CDS	RFC3	protein_coding	2	Hyper-Methylated-down
ENSG00000107438	-2.627528422	0.003357349	0.05139933	PDLIM1	protein_coding	19.7321965	16.18484709	17.95978119	3.080637345	5.412278463	0.202920303	10	95263976	95263976	1.00E-118	-	95263889	95273193	0	4	174,85,152,157,	0,4888,7743,9147	-118	-116	63.9	-6.69	-7.8	3.26	CDS	PDLIM1	protein_coding	2	Hyper-Methylated-down
ENSG00000140525	-2.631385707	0.003486204	0.052202078	FANCI	protein_coding	5.925989886	13.48337492	6.27374722	0.981664254	0.102321523	3.071436296	15	89276800	89276800	7.90E-42	+	89273461	89281939	0	6	8,137,181,88,131,175,	0,706,3249,5225,7708,8303	-41.1	-39.8	147	-2.41	-3.18	4.51	CDS	FANCI	protein_coding	2	Hyper-Methylated-down
ENSG00000187079	-2.632399342	1.26E-12	1.07E-09	TEAD1	protein_coding	32.72840216	44.33820272	28.11216496	4.073287331	4.850955012	8.06661998	11	12942669	12942669	1.00E-110	+	12941156	12944183	0	1	3027,	0	-110	-108	183	-77.9	-79.9	4.96	three_prime_utr	TEAD1	protein_coding	2	Hyper-Methylated-down
ENSG00000137269	-2.639543354	0.001990335	0.03546753	LRRC1	protein_coding	3.320571214	12.03069896	3.571068506	0.543641235	0.608506955	1.90196864	6	53922867	53922867	0.00095	+	53922777	53922957	0	1	180,	0	-3.02	-2.57	5.98	-4.04	-4.98	4.87	three_prime_utr	LRRC1	protein_coding	2	Hyper-Methylated-down
ENSG00000130702	-2.659020345	7.69E-14	1.10E-10	LAMA5	protein_coding	34.03851934	64.60623036	33.04573669	5.605510675	7.13114287	8.122839653	20	62328949	62328949	0	-	62326696	62345542	0	31	64,102,174,141,145,205,212,116,140,127,202,98,109,161,154,107,143,139,157,100,106,53,106,53,83,138,135,135,138,141,129,	0,168,536,832,1169,1544,2147,2441,3080,3791,4046,4335,5675,5860,6393,6678,6867,7204,7489,7825,8324,8520,9643,10037,10207,10893,11107,11319,11535,11771,18717	-411	#NAME?	171	-66.2	-68.1	4.88	CDS	LAMA5	protein_coding	2	Hyper-Methylated-down
ENSG00000124107	-2.665884705	0.02375515	0.172366023	SLPI	protein_coding	83.39418867	180.1672961	27.30169858	35.32830509	0	10.29122572	20	45253653	45253653	0	-	45252268	45254504	0	4	151,150,159,46,	0,733,1306,2190	-366	#NAME?	59.8	-48.8	-50.6	4.37	CDS	SLPI	protein_coding	2	Hyper-Methylated-down
ENSG00000237649	-2.670058714	0.003737755	0.054256689	KIFC1	protein_coding	9.034562809	8.773096346	5.032259891	0.795877766	0.237557234	2.580697338	6	33398105	33398105	3.20E-24	+	33398044	33400167	0	3	122,100,77,	0,243,2046	-23.5	-22.4	24.7	-2.96	-3.8	5.17	CDS	KIFC1	protein_coding	2	Hyper-Methylated-down
ENSG00000168488	-2.693723305	1.62E-09	4.00E-07	ATXN2L	protein_coding	30.03024816	42.90591666	22.9910665	7.456184435	4.273511559	3.03683578	16	28830775	28830775	1.00E-133	+	28829977	28833969	0	9	81,322,111,213,72,71,296,70,114,	0,637,984,2209,2518,2839,3081,3461,3878	-133	-131	34.7	-51.3	-53.2	4.51	exon	ATXN2L	protein_coding	2	Hyper-Methylated-down
ENSG00000171401	-2.71142745	0.032112966	0.205552947	KRT13	protein_coding	7.899285522	10.9136656	5.040177681	0.373871051	3.273445723	0	17	41501233	41501233	3.20E-07	-	41501039	41501427	0	1	388,	0	-6.49	-5.82	10.1	-1.65	-2.3	3.78	exon	KRT13	protein_coding	2	Hyper-Methylated-down
ENSG00000109790	-2.724938802	0.002932448	0.046481739	KLHL5	protein_coding	11.03412251	29.734632	11.36228652	4.446114655	3.321252413	0.088323981	4	39121281	39121281	5.00E-20	+	39121026	39121536	0	1	510,	0	-19.3	-18.3	24.7	-8.29	-9.48	4.93	three_prime_utr	KLHL5	protein_coding	2	Hyper-Methylated-down
ENSG00000064205	-2.725296409	1.78E-06	0.000149556	WISP2	protein_coding	9.947707754	16.0233381	15.90206586	2.842425782	0.917309066	2.554001127	20	44727479	44727479	1.00E-201	+	44727106	44727853	0	1	747,	0	-201	-199	42.9	-29.7	-31.3	5.2	exon	WISP2	protein_coding	2	Hyper-Methylated-down
ENSG00000075188	-2.732079807	0.008175168	0.091333946	NUP37	protein_coding	10.19179753	3.883565995	2.865472348	1.316828373	0.113778486	1.105921461	12	102112158	102112158	3.00E-10	-	102099167	102112210	0	3	33,73,103,	0,1864,12940	-9.52	-8.72	14.6	-0.911	-1.41	3.35	CDS	NUP37	protein_coding	2	Hyper-Methylated-down
ENSG00000051009	-2.735016517	0.000470521	0.012372874	FAM160A2	protein_coding	10.72144538	18.82382032	3.870179042	1.967427988	0.503354487	2.542223771	11	6222550	6222550	6.80E-07	-	6222492	6222873	0	2	117,63,	0,318	-6.17	-5.51	14	-1.71	-2.37	6.17	CDS	FAM160A2	protein_coding	2	Hyper-Methylated-down
ENSG00000242265	-2.736158067	0.009080056	0.097219178	PEG10	protein_coding	6.07745449	17.31616108	8.653984882	2.478444425	2.316529304	0	7	94663695	94663695	3.20E-26	+	94656444	94664057	0	3	147,60,724,	0,4593,6889	-25.5	-24.4	93	-9.23	-10.5	5.89	exon	PEG10	protein_coding	2	Hyper-Methylated-down
ENSG00000128567	-2.780506311	1.55E-07	2.02E-05	PODXL	protein_coding	34.27825658	36.6757173	27.48074617	1.777999603	8.612140926	3.965713334	7	131509105	131509105	2.50E-23	-	131508985	131509225	0	1	240,	0	-22.6	-21.5	23.8	-3.3	-4.18	6.77	three_prime_utr	PODXL	protein_coding	2	Hyper-Methylated-down
ENSG00000184792	-2.79363574	0.006373637	0.077417296	OSBP2	protein_coding	6.342230236	10.25318436	10.14720156	1.769991117	2.075523375	0	22	30906520	30906520	7.90E-42	+	30905905	30907136	0	2	164,943,	0,288	-41.1	-39.8	147	-25	-26.6	7.5	three_prime_utr	OSBP2	protein_coding	2	Hyper-Methylated-down
ENSG00000176788	-2.797109886	1.12E-06	9.96E-05	BASP1	protein_coding	95.07319239	173.58271	113.5945092	19.32223602	4.749135579	30.9450258	5	17275995	17275995	0	+	17217588	17276783	0	2	222,1576,	0,57619	-1600	#NAME?	39.8	-434	-376	5.59	three_prime_utr	BASP1	protein_coding	2	Hyper-Methylated-down
ENSG00000163558	-2.802692147	2.26E-10	9.54E-08	PRKCI	protein_coding	25.50169581	42.55295136	27.6177677	6.795265834	4.013277522	2.839129833	3	170304213	170304213	1.00E-220	+	170303524	170304903	0	1	1379,	0	-220	-218	148	-52.3	-54.2	6.28	three_prime_utr	PRKCI	protein_coding	2	Hyper-Methylated-down
ENSG00000257218	-2.803020991	0.000441102	0.011783244	GATC	protein_coding	11.72559796	13.8760365	8.078510686	2.298689762	2.291162167	0.205490076	12	120446745	120446745	1.60E-06	+	120446661	120457109	0	3	168,98,34,	0,8271,10414	-5.8	-5.16	23.5	-1.52	-2.15	5.09	CDS	GATC	protein_coding	2	Hyper-Methylated-down
ENSG00000149179	-2.803303573	0.00034442	0.00982248	C11orf49	protein_coding	3.59845325	13.22017904	4.191670236	1.717602225	0.385857476	0.882474414	11	47161583	47161583	2.10E-06	+	47161493	47161674	0	1	181,	0	-5.67	-5.03	5.44	-4.03	-4.97	7.63	exon	C11orf49	protein_coding	2	Hyper-Methylated-down
ENSG00000141574	-2.825550645	0.031859508	0.204876672	SECTM1	protein_coding	9.429095144	20.34726181	3.600419648	0.286074697	4.428023527	0	17	82322040	82322040	7.90E-53	-	82321711	82324865	0	4	659,134,60,284,	0,1166,1545,2870	-52.1	-50.7	102	-6.95	-8.08	5.49	three_prime_utr	SECTM1	protein_coding	2	Hyper-Methylated-down
ENSG00000145604	-2.858558303	5.05E-06	0.000354971	SKP2	protein_coding	7.596242825	18.36718299	13.9165309	2.491466808	2.019190059	0.947278723	5	36182400	36182400	6.30E-86	+	36182130	36182671	0	1	541,	0	-85.2	-83.6	141	-3.32	-4.2	4.65	three_prime_utr	SKP2	protein_coding	2	Hyper-Methylated-down
ENSG00000142627	-2.899294596	1.13E-07	1.57E-05	EPHA2	protein_coding	23.60630919	24.64263218	11.10771448	2.03670877	4.01231256	1.911739543	1	16138018	16138018	2.50E-15	-	16135708	16146441	0	4	62,333,156,19,	0,2144,2566,10714	-14.6	-13.7	33.6	-8.54	-9.74	6.1	CDS	EPHA2	protein_coding	2	Hyper-Methylated-down
ENSG00000121039	-2.933854533	0.012090328	0.116870458	RDH10	protein_coding	7.063335949	5.807599124	1.529018263	0.86419182	1.008033341	0	8	73323667	73323667	2.00E-24	+	73323547	73323787	0	1	240,	0	-23.7	-22.6	79.6	-35.8	-37.5	9.69	three_prime_utr	RDH10	protein_coding	2	Hyper-Methylated-down
ENSG00000180921	-2.937162284	0.000249422	0.007863658	FAM83H	protein_coding	19.01950681	21.94085183	10.4862482	3.039151528	0.175678491	3.495530113	8	143725547	143725547	2.50E-66	-	143725188	143725907	0	1	719,	0	-65.6	-64.1	41.5	-3.85	-4.77	4.22	three_prime_utr	FAM83H	protein_coding	2	Hyper-Methylated-down
ENSG00000160767	-2.941777997	0.015682137	0.136837138	FAM189B	protein_coding	7.072795371	21.34613332	4.458134	3.737539023	0	0.508436166	1	155247759	155247759	4.30E-06	-	155247684	155247835	0	1	151,	0	-5.37	-4.75	6.5	-1.25	-1.83	4.25	three_prime_utr	FAM189B	protein_coding	2	Hyper-Methylated-down
ENSG00000122966	-2.945615265	0.001518095	0.029230966	CIT	protein_coding	4.046715009	6.872876713	5.372054713	1.015273261	0.015015664	1.081758471	12	119686584	119686584	1.80E-09	-	119686389	119686780	0	1	391,	0	-8.75	-7.98	23.5	-2.08	-2.81	6.17	three_prime_utr	CIT	protein_coding	2	Hyper-Methylated-down
ENSG00000166482	-2.948877899	0.002034374	0.035851468	MFAP4	protein_coding	7.484866686	37.0874754	17.94710748	2.24924901	0.276938528	5.594782425	17	19383866	19383866	7.90E-35	-	19383594	19384139	0	2	18,342,	0,203	-34.1	-32.8	63.9	-4.74	-5.74	5.23	three_prime_utr	MFAP4	protein_coding	2	Hyper-Methylated-down
ENSG00000148308	-2.949005031	5.98E-05	0.002614728	GTF3C5	protein_coding	9.182039767	20.98159308	14.11073506	3.705750458	1.327331207	0.632431177	9	133043851	133043851	1.30E-53	+	133031093	133043976	0	3	71,220,249,	0,10993,12634	-52.9	-51.5	31.9	-6.69	-7.81	3.84	CDS	GTF3C5	protein_coding	2	Hyper-Methylated-down
ENSG00000010810	-2.954114566	3.23E-10	1.25E-07	FYN	protein_coding	13.80657823	13.10930638	16.85839883	1.077672836	2.760989805	1.839179157	6	111661647	111661647	1.00E-191	-	111661347	111696588	0	6	600,166,126,154,77,312,	0,13117,15071,33027,33280,34929	-191	-189	275	-33.2	-34.9	4.33	three_prime_utr	FYN	protein_coding	2	Hyper-Methylated-down
ENSG00000102996	-2.955991602	0.01248045	0.119354703	MMP15	protein_coding	3.124320262	12.37616798	7.131691994	2.272866379	0	0.616888741	16	58041751	58041751	1.30E-06	+	58041633	58043222	0	3	237,139,13,	0,597,1576	-5.9	-5.25	21.3	-1.84	-2.52	4.32	CDS	MMP15	protein_coding	2	Hyper-Methylated-down
ENSG00000130720	-2.962321943	0.007743067	0.088384267	FIBCD1	protein_coding	18.13940709	15.14619155	16.67228904	0	4.770677587	1.660334066	9	130903754	130903754	5.00E-37	-	130903305	130904203	0	1	898,	0	-36.3	-35	110	-4.46	-5.44	4.49	three_prime_utr	FIBCD1	protein_coding	2	Hyper-Methylated-down
ENSG00000139725	-2.968139601	3.55E-06	0.000257159	RHOF	protein_coding	12.68233422	14.31526586	8.76004827	1.624946858	0.449959767	2.499192843	12	121779270	121779270	3.20E-89	-	121777843	121780698	0	2	1819,212,	0,2643	-88.5	-86.8	79.2	-15.2	-16.6	3.54	three_prime_utr	RHOF	protein_coding	2	Hyper-Methylated-down
ENSG00000114346	-2.969339604	0.001179644	0.024703637	ECT2	protein_coding	10.43337747	26.40003796	15.98566888	1.672436689	4.985397118	0.082622033	3	172820652	172820652	1.30E-12	+	172820308	172820996	0	1	688,	0	-11.9	-11.1	42.6	-4.18	-5.13	6.27	three_prime_utr	ECT2	protein_coding	2	Hyper-Methylated-down
ENSG00000113645	-2.983384559	0.007114073	0.083343543	WWC1	protein_coding	1.400672835	9.421386183	7.007215467	1.044842687	1.202668864	0	5	168441779	168441779	1.60E-11	+	168441710	168454007	0	3	139,92,40,	0,2783,12257	-10.8	-9.94	19.1	-2.36	-3.12	7.11	CDS	WWC1	protein_coding	2	Hyper-Methylated-down
ENSG00000125967	-2.99263237	4.34E-05	0.002033182	NECAB3	protein_coding	3.886332044	12.23723138	8.916557225	0.919695231	1.647089024	0.575509458	20	33660031	33660031	4.30E-06	-	33659941	33660122	0	1	181,	0	-5.37	-4.75	6.72	-1.29	-1.88	4.2	three_prime_utr	NECAB3	protein_coding	2	Hyper-Methylated-down
ENSG00000086062	-3.001616627	9.07E-18	3.25E-14	B4GALT1	protein_coding	48.07768532	47.13092189	47.45453934	7.92574588	4.215538193	5.608545754	9	33113043	33113043	1.00E-199	-	33112834	33113253	0	1	419,	0	-199	-197	34.2	-24.4	-26	5.07	three_prime_utr	B4GALT1	protein_coding	2	Hyper-Methylated-down
ENSG00000137309	-3.026437973	6.23E-11	3.57E-08	HMGA1	protein_coding	107.2576326	102.7039556	57.46803311	8.788406468	6.829642882	17.27931343	6	34245530	34245530	0	+	34236872	34246231	0	6	445,167,179,84,51,1401,	0,1918,3864,5839,6595,7958	-1110	#NAME?	95.3	-171	-173	5.68	three_prime_utr	HMGA1	protein_coding	2	Hyper-Methylated-down
ENSG00000133302	-3.026844834	0.009434666	0.099522198	SLF1	protein_coding	2.135060889	14.04766591	5.726807475	0.639995084	0	2.055115257	5	94695137	94695137	4.00E-15	+	94691614	94695445	0	3	42,183,615,	0,459,3216	-14.4	-13.5	44.8	-5.27	-6.3	6.27	CDS	SLF1	protein_coding	2	Hyper-Methylated-down
ENSG00000023171	-3.029145755	2.45E-09	5.62E-07	GRAMD1B	protein_coding	9.018135324	16.88063237	6.224458654	1.797338542	0.799702927	1.324418339	11	123577504	123577504	1.60E-11	+	123577432	123594165	0	4	145,21,21,84,	0,977,6879,16649	-10.8	-9.92	20.7	-5.31	-6.35	6.69	CDS	GRAMD1B	protein_coding	2	Hyper-Methylated-down
ENSG00000173801	-3.03785774	9.40E-12	6.13E-09	JUP	protein_coding	16.76208568	25.05691177	22.17744699	3.501491772	2.492259959	1.746748805	17	41771767	41771767	5.00E-19	-	41771672	41772213	0	2	190,21,	0,520	-18.3	-17.2	24.7	-1.64	-2.29	4.4	CDS	JUP	protein_coding	2	Hyper-Methylated-down
ENSG00000110104	-3.057633605	6.44E-05	0.002798754	CCDC86	protein_coding	20.63900897	26.53896762	6.359465094	2.36809387	2.915712877	1.111395689	11	60842277	60842277	0.0031	+	60842218	60842337	0	1	119,	0	-2.51	-2.1	3.55	-0.888	-1.38	3.02	CDS	CCDC86	protein_coding	2	Hyper-Methylated-down
ENSG00000070915	-3.062518626	2.02E-05	0.001058996	SLC12A3	protein_coding	32.91486562	30.00216984	22.90994672	2.212635022	0.514322945	7.572309295	16	56913959	56913959	1.00E-231	+	56913299	56914620	0	1	1321,	0	-231	-229	163	-21.4	-22.9	5.71	three_prime_utr	SLC12A3	protein_coding	2	Hyper-Methylated-down
ENSG00000091490	-3.063848258	9.07E-06	0.000563235	SEL1L3	protein_coding	3.175008593	5.521590609	3.683705178	0.710965717	0.47747767	0.27300354	4	25802371	25802371	1.00E-32	-	25779163	25802461	0	6	40,177,63,141,120,179,	0,3078,5064,9060,11291,23119	-32	-30.8	115	-1.71	-2.38	3.86	CDS	SEL1L3	protein_coding	2	Hyper-Methylated-down
ENSG00000171848	-3.071775128	0.005231211	0.067849653	RRM2	protein_coding	16.68626494	6.306604129	4.602899624	0.181866762	3.022963784	0.085353853	2	10129586	10129586	1.30E-99	+	10128920	10130253	0	3	32,115,1020,	0,120,313	-98.9	-97.3	37.5	-12.6	-14	3.86	three_prime_utr	RRM2	protein_coding	2	Hyper-Methylated-down
ENSG00000103257	-3.084366258	1.32E-07	1.80E-05	SLC7A5	protein_coding	165.9156941	205.3573936	120.81224	25.80857996	3.516798301	28.67742846	16	87831538	87831538	0	-	87830052	87869488	0	11	2973,178,308,97,104,124,45,106,126,50,604,	0,4361,6445,7792,8661,9649,10376,10997,21671,33537,38832	-2120	#NAME?	108	-434	-434	4.96	three_prime_utr	SLC7A5	protein_coding	2	Hyper-Methylated-down
ENSG00000183856	-3.109301855	0.000578166	0.014433216	IQGAP3	protein_coding	10.42110489	13.78359879	7.476299591	1.561529949	2.062593683	0.033694642	1	156539913	156539913	2.50E-16	-	156539477	156540765	0	3	60,153,58,	0,360,1230	-15.6	-14.6	58.3	-0.979	-1.49	4.49	CDS	IQGAP3	protein_coding	2	Hyper-Methylated-down
ENSG00000179862	-3.124873461	7.67E-05	0.00319834	CITED4	protein_coding	28.32614159	36.48992339	39.01244185	4.413723894	0.60382139	6.904841302	1	40861723	40861723	0	-	40861080	40862366	0	1	1286,	0	-371	#NAME?	114	-13.3	-14.7	4.36	CDS	CITED4	protein_coding	2	Hyper-Methylated-down
ENSG00000168496	-3.132336789	0.008541784	0.093750493	FEN1	protein_coding	16.34329659	15.61072366	12.41598774	4.541522396	0	0.458372233	11	61796277	61796277	3.20E-57	+	61793203	61797214	0	2	7,1874,	0,2137	-56.5	-55.1	66.7	-8.12	-9.3	3.48	CDS	FEN1	protein_coding	2	Hyper-Methylated-down
ENSG00000163694	-3.189236205	0.009552861	0.100392523	RBM47	protein_coding	2.010915494	11.13672816	3.72138289	0.014163108	0.093004325	1.754818867	4	40425260	40425260	4.00E-18	-	40425095	40425425	0	1	330,	0	-17.4	-16.3	31.4	-3.02	-3.86	6.48	three_prime_utr	RBM47	protein_coding	2	Hyper-Methylated-down
ENSG00000272398	-3.202758218	9.47E-13	9.06E-10	CD24	protein_coding	52.30699252	88.86986676	45.0822187	4.024536153	7.697406678	8.582113537	6	106971809	106971809	0	-	106969860	106973758	0	3	1974,51,89,	0,3526,3809	-718	#NAME?	166	-76.6	-78.6	4.77	exon	CD24	protein_coding	2	Hyper-Methylated-down
ENSG00000111319	-3.215180805	9.96E-06	0.000602675	SCNN1A	protein_coding	9.215734525	25.84127907	14.8327202	2.965517688	2.062302838	0.309284246	12	6374669	6374669	2.50E-84	-	6374399	6374939	0	1	540,	0	-83.6	-81.9	37.7	-19.5	-21	7	CDS	SCNN1A	protein_coding	2	Hyper-Methylated-down
ENSG00000147889	-3.218142714	0.002667308	0.043430793	CDKN2A	protein_coding	19.98612299	18.17986969	4.730893899	2.292166074	0	2.308950859	9	21968086	21968086	1.00E-176	-	21967931	21968742	0	2	311,168,	0,643	-176	-174	51	-26.8	-28.4	6.69	three_prime_utr	CDKN2A	protein_coding	2	Hyper-Methylated-down
ENSG00000145113	-3.222466436	2.90E-08	4.89E-06	MUC4	protein_coding	1.525049213	2.648010888	1.666407593	0.170236244	0.223576727	0.234359866	3	195781478	195781478	7.80E-07	-	195781388	195781569	0	1	181,	0	-6.11	-5.45	24.7	-0.925	-1.42	5.17	CDS	MUC4	protein_coding	2	Hyper-Methylated-down
ENSG00000142396	-3.24429608	0.000479168	0.012474904	ERVK3-1	protein_coding	1.679718667	4.691565423	2.848491526	0.313184304	0.474594236	0.180903268	19	58306188	58306188	0.00019	+	58305408	58306290	0	2	37,203,	0,679	-3.71	-3.2	3.36	-1.99	-2.7	-4.78	three_prime_utr	ERVK3-1	protein_coding	2	Hypo-Methylated-down
ENSG00000158470	-3.265780082	1.36E-09	3.47E-07	B4GALT5	protein_coding	16.76334782	42.79696684	30.93440207	4.740952012	3.0711517	1.539478383	20	49635559	49635559	1.00E-266	-	49635305	49635813	0	1	508,	0	-266	-264	45.7	-14.2	-15.6	6.3	three_prime_utr	B4GALT5	protein_coding	2	Hyper-Methylated-down
ENSG00000067836	-3.271755294	0.001165425	0.024513227	ROGDI	protein_coding	3.540415588	4.829068411	4.189564727	0.624268894	0.593328702	0.061680499	16	4797428	4797428	1.70E-05	-	4797356	4797738	0	2	145,36,	0,346	-4.77	-4.18	4.23	-0.998	-1.52	2.91	exon	ROGDI	protein_coding	2	Hyper-Methylated-down
ENSG00000112984	-3.327467161	0.008062508	0.090640027	KIF20A	protein_coding	4.999780724	14.99721305	5.812272888	0.183440521	0	2.410588608	5	138187360	138187360	2.50E-34	+	138186331	138187625	0	2	100,530,	0,764	-33.6	-32.4	121	-4.33	-5.3	5.16	CDS	KIF20A	protein_coding	2	Hyper-Methylated-down
ENSG00000175832	-3.330436944	0.003119326	0.048743714	ETV4	protein_coding	7.99555738	8.197484202	1.65928318	0.335485436	1.376886868	0.062980116	17	43528665	43528665	0.0083	-	43528588	43529159	0	2	155,25,	0,546	-2.08	-1.72	3.18	-1.88	-2.57	6.09	CDS	ETV4	protein_coding	2	Hyper-Methylated-down
ENSG00000167703	-3.333052226	0.004118412	0.057327414	SLC43A2	protein_coding	0.694267207	2.641155747	3.271214073	0.330876702	0.318420991	0	17	1575541	1575541	8.70E-08	-	1575317	1576719	0	2	448,123,	0,1279	-7.06	-6.36	26.9	-2.08	-2.8	4.8	three_prime_utr	SLC43A2	protein_coding	2	Hyper-Methylated-down
ENSG00000275993	-3.364136303	0.039467764	0.231560356	CU639417.1	protein_coding	2.393947017	0.832652573	1.245325516	0.025178859	0.413352554	0	21	6123231	6123231	2.00E-14	+	6123022	6123441	0	1	419,	0	-13.7	-12.7	51.6	-1.37	-1.97	4.03	three_prime_utr	CU639417.1	protein_coding	2	Hyper-Methylated-down
ENSG00000173267	-3.385302493	0.021281747	0.161527331	SNCG	protein_coding	25.2188016	1.604542207	25.04763306	0.291121724	0	4.736488572	10	86963065	86963065	7.90E-50	+	86962871	86963260	0	2	2,296,	0,93	-49.1	-47.7	20.2	-1.64	-2.28	3.28	exon	SNCG	protein_coding	2	Hyper-Methylated-down
ENSG00000106462	-3.386253498	0.000176257	0.006166854	EZH2	protein_coding	13.70527785	24.87683058	7.258773375	2.809820358	0.087862555	1.456857383	7	148826542	148826542	4.00E-25	-	148817948	148832735	0	8	169,82,92,179,103,141,121,102,	0,1029,1647,8505,9215,10791,11779,14685	-24.4	-23.3	88.5	-8.07	-9.25	4.29	CDS	EZH2	protein_coding	2	Hyper-Methylated-down
ENSG00000176340	-3.419439615	0.017360719	0.145127922	COX8A	protein_coding	24.50835131	37.71078576	13.28040184	6.444298052	0.39182887	0	11	63976324	63976324	1.00E-104	+	63974606	63976424	0	2	188,200,	0,1618	-104	-102	10.7	-6.76	-7.88	2.1	three_prime_utr	COX8A	protein_coding	2	Hyper-Methylated-down
ENSG00000137965	-3.427294359	0.02763137	0.189195771	IFI44	protein_coding	4.441041887	10.36321517	10.00320095	2.256312403	0	0	1	78650375	78650375	0.00027	+	78650285	78650465	0	1	180,	0	-3.57	-3.07	8.97	-2.42	-3.19	6.49	CDS	IFI44	protein_coding	2	Hyper-Methylated-down
ENSG00000075643	-3.432131852	0.004334455	0.059029924	MOCOS	protein_coding	12.79792412	2.371488915	3.394632249	1.444948218	0.253026254	0	18	36268717	36268717	1.60E-06	+	36268597	36268838	0	1	241,	0	-5.8	-5.16	23.5	-1.04	-1.57	5.46	three_prime_utr	MOCOS	protein_coding	2	Hyper-Methylated-down
ENSG00000137203	-3.444187928	5.46E-06	0.000376831	TFAP2A	protein_coding	14.25197812	20.84317734	6.068059089	2.465689782	0.216848409	1.074542374	6	10404623	10404623	1.60E-73	-	10402518	10406291	0	3	92,232,156,	0,1989,3617	-72.8	-71.2	131	-4.13	-5.08	5.85	CDS	TFAP2A	protein_coding	2	Hyper-Methylated-down
ENSG00000100558	-3.444490827	0.043047233	0.242471142	PLEK2	protein_coding	7.368757089	11.7885528	1.983499402	1.887236381	0	0	14	67387397	67387397	4.00E-15	-	67387338	67390728	0	3	118,84,66,	0,880,3324	-14.4	-13.4	17.9	-1.12	-1.67	3.44	CDS	PLEK2	protein_coding	2	Hyper-Methylated-down
ENSG00000137404	-3.455611721	0.003748278	0.054257371	NRM	protein_coding	9.301766005	10.21902898	3.658334004	0.828427557	1.262857743	0	6	30689402	30689402	1.00E-44	-	30688698	30690107	0	3	244,177,83,	0,577,1326	-44	-42.7	140	-1.62	-2.26	3.36	CDS	NRM	protein_coding	2	Hyper-Methylated-down
ENSG00000174749	-3.467772187	0.006633983	0.079835983	FAM241A	protein_coding	1.67174476	3.321910517	0.44126265	0.217520902	0.267822362	0	4	112188213	112188213	1.30E-13	+	112188063	112188364	0	1	301,	0	-12.9	-12	43.7	-1.31	-1.9	5.58	three_prime_utr	FAM241A	protein_coding	2	Hyper-Methylated-down
ENSG00000132688	-3.489060975	0.00272563	0.044179838	NES	protein_coding	1.766438285	6.199950833	1.783503648	0.021772148	0.571881216	0.286107404	1	156671182	156671182	2.70E-05	-	156671092	156671273	0	1	181,	0	-4.57	-4	19.1	-0.86	-1.34	5	CDS	NES	protein_coding	2	Hyper-Methylated-down
ENSG00000108679	-3.4906079	5.05E-10	1.77E-07	LGALS3BP	protein_coding	62.4060307	113.7644103	46.02748646	11.95239879	2.716016917	5.007358546	17	78973001	78973001	0	-	78971327	78974675	0	2	2016,45,	0,3303	-751	#NAME?	440	-154	-156	5.57	CDS	LGALS3BP	protein_coding	2	Hyper-Methylated-down
ENSG00000167747	-3.49793616	0.000681599	0.016295884	C19orf48	protein_coding	14.69965815	35.84676732	9.104614147	2.267071684	2.989620587	0	19	50798256	50798256	2.00E-36	-	50798091	50798421	0	1	330,	0	-35.7	-34.5	24	-18.4	-19.9	6.64	exon	C19orf48	protein_coding	2	Hyper-Methylated-down
ENSG00000127586	-3.516655816	6.00E-05	0.002614728	CHTF18	protein_coding	5.186075891	10.63489876	3.872795796	0.593184298	1.040969296	0.076798269	16	789024	789024	1.00E-08	+	788934	789115	0	1	181,	0	-8	-7.26	8.52	-3.15	-4.01	6.53	exon	CHTF18	protein_coding	2	Hyper-Methylated-down
ENSG00000198910	-3.552351418	2.19E-07	2.55E-05	L1CAM	protein_coding	12.17230628	42.85833182	15.470544	3.912475175	1.445169179	0.612068648	X	153872252	153872252	1.00E-162	-	153869600	153873081	0	9	63,132,185,112,171,123,203,106,133,	0,202,455,787,1189,1456,2551,2991,3348	-162	-161	155	-13.2	-14.6	6.02	CDS	L1CAM	protein_coding	2	Hyper-Methylated-down
ENSG00000178999	-3.579509002	0.010891555	0.11006602	AURKB	protein_coding	3.080404113	17.26165695	6.676745237	2.105923371	0	0.101369602	17	8205302	8205302	2.00E-41	-	8204911	8206661	0	3	133,175,171,	0,304,1579	-40.7	-39.4	118	-4.55	-5.53	5.94	CDS	AURKB	protein_coding	2	Hyper-Methylated-down
ENSG00000173391	-3.587697089	0.022778343	0.168257122	OLR1	protein_coding	42.60389336	42.54372542	26.52224838	3.641767387	0	5.647649719	12	10159175	10159175	9.98012604599318e-322	-	10158330	10167093	0	4	1691,215,140,382,	0,2016,2455,8381	-321	-319	104	-52.3	-54.2	5.34	three_prime_utr	OLR1	protein_coding	2	Hyper-Methylated-down
ENSG00000040341	-3.605921863	0.000356728	0.010113159	STAU2	protein_coding	3.494981729	9.117073732	3.803835924	0.739667462	0.59610418	0	8	73613869	73613869	4.50E-05	-	73613782	73615741	0	2	174,67,	0,1892	-4.35	-3.79	7.84	-1.58	-2.23	5.98	CDS	STAU2	protein_coding	2	Hyper-Methylated-down
ENSG00000020181	-3.619945138	0.000397794	0.010910825	ADGRA2	protein_coding	17.55424626	0.881590516	5.774401226	0.462719036	1.378587258	0.128689579	8	37833107	37833107	2.50E-15	+	37831483	37833205	0	2	104,196,	0,1526	-14.6	-13.7	38.1	-3.73	-4.64	8.07	CDS	ADGRA2	protein_coding	2	Hyper-Methylated-down
ENSG00000127824	-3.629630523	3.11E-06	0.000229037	TUBA4A	protein_coding	3.008661434	6.867393444	7.680292865	0.53399675	0.487024362	0.389846764	2	219250835	219250835	7.90E-50	-	219250370	219251300	0	1	930,	0	-49.1	-47.7	31.4	-1.23	-1.81	2.09	CDS	TUBA4A	protein_coding	2	Hyper-Methylated-down
ENSG00000113368	-3.633717218	0.000219803	0.007166062	LMNB1	protein_coding	23.30830633	32.86124229	11.76352504	3.46407874	1.968527538	0	5	126836573	126836573	3.20E-47	+	126836334	126836812	0	1	478,	0	-46.5	-45.1	29.1	-14.4	-15.7	7.89	three_prime_utr	LMNB1	protein_coding	2	Hyper-Methylated-down
ENSG00000188153	-3.657055432	0.00014259	0.005244751	COL4A5	protein_coding	6.671271165	7.251167033	7.83403883	0.761676336	0	0.961920728	X	108697290	108697290	2.00E-14	+	108697095	108697485	0	1	390,	0	-13.7	-12.8	25.8	-1.88	-2.58	4.06	three_prime_utr	COL4A5	protein_coding	2	Hyper-Methylated-down
ENSG00000001617	-3.657219411	0.00062973	0.01536306	SEMA3F	protein_coding	12.14263897	15.80090246	9.165591605	2.532525751	0.370475577	0	3	50184680	50184680	4.00E-21	+	50184547	50185971	0	4	267,89,42,83,	0,895,1118,1341	-20.4	-19.3	43.7	-3.26	-4.13	6.57	CDS	SEMA3F	protein_coding	2	Hyper-Methylated-down
ENSG00000189159	-3.660808797	0.004265591	0.058554925	JPT1	protein_coding	4.493383856	5.795642381	4.21836236	0.106335322	1.047401954	0	17	75135958	75135958	1.00E-22	-	75135666	75147939	0	4	584,115,134,156,	0,10999,11853,12117	-22	-20.9	80.7	-1.98	-2.69	3.78	three_prime_utr	JPT1	protein_coding	2	Hyper-Methylated-down
ENSG00000187840	-3.666570884	7.04E-06	0.00045259	EIF4EBP1	protein_coding	40.88870429	70.65286002	13.77032036	5.977174863	2.036560681	1.693713169	8	38060119	38060119	1.00E-170	+	38030578	38060335	0	4	140,53,180,432,	0,16760,26502,29325	-170	-168	85.5	-8.38	-9.57	2.42	three_prime_utr	EIF4EBP1	protein_coding	2	Hyper-Methylated-down
ENSG00000188566	-3.681138307	0.00103145	0.02244587	NDOR1	protein_coding	5.571447412	11.20998162	2.143353524	0.128007331	1.120774259	0.240306007	9	137205828	137205828	3.20E-18	+	137205744	137212644	0	3	168,78,143,	0,487,6757	-17.5	-16.5	65	-1.81	-2.49	5.29	CDS	NDOR1	protein_coding	2	Hyper-Methylated-down
ENSG00000133466	-3.68930514	4.14E-07	4.40E-05	C1QTNF6	protein_coding	10.50183635	27.42018294	8.038488599	2.337858652	0.333737484	0.8586827	22	37185369	37185369	5.00E-43	-	37185234	37185504	0	1	270,	0	-42.3	-40.9	28.6	-3.68	-4.59	4.96	exon	C1QTNF6	protein_coding	2	Hyper-Methylated-down
ENSG00000197119	-3.69343119	0.000390419	0.010770319	SLC25A29	protein_coding	4.323562772	4.057882194	2.221495215	0.357295816	0.453250978	0	14	100291634	100291634	1.60E-27	-	100291349	100291919	0	1	570,	0	-26.8	-25.6	58.3	-2.29	-3.04	4.17	three_prime_utr	SLC25A29	protein_coding	2	Hyper-Methylated-down
ENSG00000111110	-3.707136249	4.51E-05	0.002086017	PPM1H	protein_coding	3.214471255	3.43093414	4.859186155	0.308392006	0.534402875	0.032163285	12	62802017	62802017	1.60E-27	-	62801882	62802152	0	1	270,	0	-26.8	-25.7	97.5	-0.865	-1.35	-6.43	CDS	PPM1H	protein_coding	2	Hypo-Methylated-down
ENSG00000111057	-3.710853393	1.51E-22	2.17E-18	KRT18	protein_coding	86.90357974	139.5533992	85.37926874	9.965053804	5.24731671	8.541790783	12	52951601	52951601	0	+	52950718	52952484	0	2	188,1004,	0,762	-1840	#NAME?	189	-290	-293	6.97	exon	KRT18	protein_coding	2	Hyper-Methylated-down
ENSG00000164611	-3.720297403	0.020536914	0.158900775	PTTG1	protein_coding	1.82896125	14.9095688	8.455013244	1.863535767	0	0	5	160422832	160422832	2.00E-60	+	160422661	160424428	0	2	342,192,	0,1575	-59.7	-58.2	29.7	-6.72	-7.84	5.83	CDS	PTTG1	protein_coding	2	Hyper-Methylated-down
ENSG00000136108	-3.73292254	0.000225318	0.007312645	CKAP2	protein_coding	3.643643168	20.87747684	6.087702714	1.437105394	0.043689738	0.799364078	13	52461370	52461370	6.60E-06	+	52461145	52461595	0	1	450,	0	-5.18	-4.58	21.3	-2.77	-3.59	5.91	CDS	CKAP2	protein_coding	2	Hyper-Methylated-down
ENSG00000135451	-3.740720617	0.001341748	0.026835676	TROAP	protein_coding	5.315216263	13.9440877	6.811495937	1.683239206	0	0.229812118	12	49323678	49323678	1.00E-11	+	49323588	49323769	0	1	181,	0	-11	-10.2	11	-3.21	-4.07	5.14	CDS	TROAP	protein_coding	2	Hyper-Methylated-down
ENSG00000122861	-3.75675404	0.003209881	0.049725418	PLAU	protein_coding	11.44030762	1.356518056	13.34586597	1.517747485	0	0.385032676	10	73912268	73912268	1.30E-16	+	73911891	73912992	0	4	34,28,108,69,	0,149,323,1032	-15.9	-14.9	22.4	-4.36	-5.33	8.15	CDS	PLAU	protein_coding	2	Hyper-Methylated-down
ENSG00000100526	-3.759037403	0.007674156	0.088068614	CDKN3	protein_coding	3.175030906	13.68298517	7.028992641	1.581824794	0	0.123730544	14	54414160	54414160	5.40E-09	+	54414101	54418256	0	4	118,32,104,43,	0,1797,3746,4112	-8.27	-7.51	17.9	-1.65	-2.3	4.68	three_prime_utr	CDKN3	protein_coding	2	Hyper-Methylated-down
ENSG00000006118	-3.765032816	1.04E-07	1.47E-05	TMEM132A	protein_coding	6.434913778	17.12257086	6.199256024	0.649068116	1.284127377	0.249945569	11	60928794	60928794	2.80E-10	+	60927181	60931795	0	5	237,219,332,150,110,	0,459,1447,3328,4504	-9.55	-8.75	37	-1.47	-2.08	2.68	exon	TMEM132A	protein_coding	2	Hyper-Methylated-down
ENSG00000117399	-3.781507027	0.000381227	0.010598261	CDC20	protein_coding	13.24785376	22.25364099	10.09497343	0.296883211	2.924296919	0.111466771	1	43359559	43359559	2.00E-24	+	43359170	43359949	0	3	226,149,225,	0,319,554	-23.7	-22.6	34.7	-4.1	-5.04	4.72	CDS	CDC20	protein_coding	2	Hyper-Methylated-down
ENSG00000127955	-3.784880262	0.00063374	0.015434627	GNAI1	protein_coding	2.159195951	1.857948758	3.372916368	0.239517566	0.043689738	0.249801274	7	80217966	80217966	0.022	+	80217876	80218056	0	1	180,	0	-1.65	-1.33	6.72	-0.896	-1.39	4.75	three_prime_utr	GNAI1	protein_coding	2	Hyper-Methylated-down
ENSG00000141401	-3.796244868	0.000676314	0.016250803	IMPA2	protein_coding	16.08236708	4.824160436	3.960684549	0.53782043	1.246476783	0	18	11981665	11981665	0.00022	+	11981575	11981755	0	1	180,	0	-3.66	-3.16	15.7	-3.62	-4.52	7.2	five_prime_utr	IMPA2	protein_coding	2	Hyper-Methylated-down
ENSG00000165185	-3.798812266	0.007620103	0.087658678	KIAA1958	protein_coding	0.502810989	2.813082349	0.149694292	0.138359932	0.105998983	0	9	112574173	112574173	1.30E-09	+	112574083	112574264	0	1	181,	0	-8.87	-8.1	19.1	-1.23	-1.8	5.91	CDS	KIAA1958	protein_coding	2	Hyper-Methylated-down
ENSG00000135480	-3.833051588	2.29E-07	2.63E-05	KRT7	protein_coding	36.35524092	96.73803568	41.49165696	9.401674021	0.776573613	1.998068419	12	52248752	52248752	0	+	52248146	52248915	0	2	65,325,	0,444	-1100	#NAME?	154	-69	-70.9	7.61	CDS	KRT7	protein_coding	2	Hyper-Methylated-down
ENSG00000130762	-3.836080664	0.007527291	0.086939602	ARHGEF16	protein_coding	6.783644564	5.075393869	2.740092498	1.000618632	0	0	1	3480828	3480828	4.40E-08	+	3480693	3480963	0	1	270,	0	-7.36	-6.64	16.3	-1.89	-2.58	6.44	three_prime_utr	ARHGEF16	protein_coding	2	Hyper-Methylated-down
ENSG00000161800	-3.952333343	0.000164615	0.005845044	RACGAP1	protein_coding	4.376137281	7.184342402	6.669305137	0.836036884	0.309917687	0	12	50016675	50016675	8.90E-09	-	50006555	50016978	0	3	81,90,39,	0,10075,10384	-8.05	-7.3	12.7	-1.86	-2.55	4.64	CDS	RACGAP1	protein_coding	2	Hyper-Methylated-down
ENSG00000205426	-3.958934026	0.02489068	0.177728623	KRT81	protein_coding	31.88960812	87.82088987	48.81844277	9.974352454	0.823876568	0	12	52287182	52287182	0	-	52285942	52288422	0	6	551,32,221,126,165,62,	0,848,1159,1653,2041,2418	-713	#NAME?	177	-79.7	-81.7	6.27	CDS	KRT81	protein_coding	2	Hyper-Methylated-down
ENSG00000173621	-3.969468888	9.50E-05	0.003754908	LRFN4	protein_coding	5.912676665	13.12841074	19.67543033	1.112535189	1.334684409	0	11	66858369	66858369	1.00E-20	+	66858146	66858593	0	1	447,	0	-20	-18.9	72.8	-19.8	-21.3	7.21	CDS	LRFN4	protein_coding	2	Hyper-Methylated-down
ENSG00000062038	-3.984981563	0.000286108	0.008526409	CDH3	protein_coding	1.623584387	10.76653425	6.178425135	1.00906014	0.063713033	0.07285737	16	68682394	68682394	1.60E-16	+	68678868	68684712	0	5	38,176,129,186,130,	0,930,2099,3433,5714	-15.8	-14.9	35.9	-3.04	-3.88	5.02	CDS	CDH3	protein_coding	2	Hyper-Methylated-down
ENSG00000163283	-3.986531682	6.73E-13	7.25E-10	ALPP	protein_coding	32.54634751	133.507225	54.96634881	2.808656871	5.390176757	5.792482429	2	232382192	232382192	0	+	232378713	232382889	0	10	165,117,116,424,135,73,135,192,129,1393,	0,257,486,799,1472,1706,1909,2126,2525,2783	-641	#NAME?	88.5	-151	-153	6.72	three_prime_utr	ALPP	protein_coding	2	Hyper-Methylated-down
ENSG00000095397	-4.012399702	0.00033744	0.009732382	WHRN	protein_coding	4.788688848	4.452783165	2.126134344	0.502205111	0.179228832	0	9	114424448	114424448	5.00E-04	-	114424358	114424538	0	1	180,	0	-3.3	-2.83	7.84	-1.39	-2	5.67	CDS	WHRN	protein_coding	2	Hyper-Methylated-down
ENSG00000168685	-4.047987581	0.001097424	0.023461314	IL7R	protein_coding	2.328907506	12.8401622	1.913532048	0.878617534	0.131126889	0	5	35876528	35876528	1.30E-05	+	35876423	35876633	0	1	210,	0	-4.88	-4.29	20.2	-2.65	-3.45	6.71	three_prime_utr	IL7R	protein_coding	2	Hyper-Methylated-down
ENSG00000165304	-4.285610505	1.96E-05	0.001042307	MELK	protein_coding	6.112312069	21.89334112	9.421291443	1.528789852	0.257411386	0.073589012	9	36665465	36665465	2.00E-50	+	36633109	36671075	0	7	91,87,132,123,232,97,78,	0,9887,18636,24131,32240,36200,37888	-49.7	-48.3	50.4	-3.69	-4.6	4.39	CDS	MELK	protein_coding	2	Hyper-Methylated-down
ENSG00000138180	-4.305116102	0.000159617	0.005709664	CEP55	protein_coding	16.55507676	13.2534565	4.459957635	1.479787181	0	0.208348467	10	93528378	93528378	6.00E-07	+	93528259	93528497	0	1	238,	0	-6.22	-5.55	16.8	-3.23	-4.09	7.23	three_prime_utr	CEP55	protein_coding	2	Hyper-Methylated-down
ENSG00000127554	-4.309057921	0.000439377	0.011759065	GFER	protein_coding	12.44588732	10.6732611	6.403786374	0.090070411	0	1.437245158	16	1986465	1986465	0.00011	+	1986375	1986555	0	1	180,	0	-3.96	-3.44	16.8	-0.86	-1.34	5	three_prime_utr	GFER	protein_coding	2	Hyper-Methylated-down
ENSG00000205208	-4.31881731	0.006836498	0.081238752	C4orf46	protein_coding	5.757795571	1.251657634	2.532207094	0.454191516	0	0	4	158671696	158671696	1.30E-07	-	158669661	158671778	0	2	107,163,	0,1954	-6.88	-6.19	23.5	-1.56	-2.2	5.39	CDS	C4orf46	protein_coding	2	Hyper-Methylated-down
ENSG00000110660	-4.320497737	0.000171301	0.00603762	SLC35F2	protein_coding	4.415991756	8.911869063	4.729900091	0	0.320673507	0.611162978	11	107803077	107803077	1.30E-05	-	107792728	107805499	0	4	72,155,53,141,	0,10272,11989,12630	-4.88	-4.29	20.2	-0.839	-1.31	4.46	CDS	SLC35F2	protein_coding	2	Hyper-Methylated-down
ENSG00000126878	-4.321279704	3.22E-08	5.33E-06	AIF1L	protein_coding	7.208459537	18.41813663	5.470845541	0.799270784	0.599833138	0.12861065	9	131117836	131117836	4.00E-14	+	131114256	131120368	0	4	21,42,163,134,	0,320,3499,5978	-13.4	-12.5	37	-1.68	-2.34	6.88	CDS	AIF1L	protein_coding	2	Hyper-Methylated-down
ENSG00000039068	-4.379038159	1.78E-08	3.15E-06	CDH1	protein_coding	13.63426656	18.35556109	9.840619383	1.292963151	0.064321592	0.625202807	16	68815636	68815636	5.00E-53	+	68813548	68823335	0	5	14,245,146,225,91,	0,1966,5731,8452,9696	-52.3	-50.9	27.3	-17	-18.4	7.22	CDS	CDH1	protein_coding	2	Hyper-Methylated-down
ENSG00000145386	-4.438014741	2.01E-07	2.39E-05	CCNA2	protein_coding	16.11894664	39.09241336	13.60295866	2.421921879	0.425998365	0.243569634	4	121819475	121819475	2.00E-36	-	121817663	121820718	0	5	23,134,114,208,177,	0,380,1136,1708,2878	-35.7	-34.4	39.2	-2.6	-3.39	3.1	CDS	CCNA2	protein_coding	2	Hyper-Methylated-down
ENSG00000079215	-4.466789544	2.02E-06	0.00016342	SLC1A3	protein_coding	7.884457813	10.43281112	2.716670656	0.695346446	0.190254337	0.03626006	5	36687554	36687554	1.70E-07	+	36687284	36687824	0	1	540,	0	-6.76	-6.07	26.9	-2.65	-3.45	4.57	three_prime_utr	SLC1A3	protein_coding	2	Hyper-Methylated-down
ENSG00000127399	-4.476880701	0.000201705	0.006756201	LRRC61	protein_coding	4.038426687	2.438591265	12.48021919	0.398203426	0.435811124	0	7	150330217	150330217	4.00E-14	+	150323295	150337140	0	5	265,61,170,152,423,	0,1062,2545,5339,13422	-13.4	-12.4	50.4	-3.14	-4	4.94	five_prime_utr	LRRC61	protein_coding	2	Hyper-Methylated-down
ENSG00000164251	-4.498566689	0.003677629	0.053884485	F2RL1	protein_coding	0	18.78957378	6.702307826	0.818185238	0.134318619	0.153596537	5	76833343	76833343	1.40E-10	+	76832984	76833702	0	1	718,	0	-9.86	-9.05	38.1	-1.02	-1.54	3.44	CDS	F2RL1	protein_coding	2	Hyper-Methylated-down
ENSG00000052344	-4.527773848	0.016494212	0.140581259	PRSS8	protein_coding	4.077186042	0	7.114684824	0.402025238	0.065999082	0	16	31132898	31132898	5.00E-22	-	31132508	31133288	0	3	87,272,89,	0,173,691	-21.3	-20.2	34.7	-2.22	-2.97	5.12	CDS	PRSS8	protein_coding	2	Hyper-Methylated-down
ENSG00000187608	-4.546086168	6.60E-06	0.000432313	ISG15	protein_coding	31.42993216	76.70215182	23.42867777	3.596888226	0	1.929250776	1	1014218	1014218	1.60E-97	+	1013486	1014453	0	2	90,470,	0,497	-96.8	-95.1	24.2	-14.2	-15.6	5.18	CDS	ISG15	protein_coding	2	Hyper-Methylated-down
ENSG00000132182	-4.560951443	0.000438528	0.011758289	NUP210	protein_coding	26.22981797	48.17529139	16.02415797	3.416428361	0.121398947	0.277645171	3	13360380	13360380	1.00E-188	-	13358234	13420219	0	16	161,222,146,199,156,138,141,107,69,159,133,151,97,132,137,160,	0,2035,7711,13599,15483,17269,18056,19221,20677,21328,28040,30068,32976,39122,41490,61825	-188	-186	170	-18.3	-19.8	6.43	CDS	NUP210	protein_coding	2	Hyper-Methylated-down
ENSG00000174516	-4.606577882	2.95E-05	0.001462541	PELI3	protein_coding	2.969616273	4.416918615	4.811580469	0.277403559	0.202401668	0	11	66471307	66471307	5.90E-10	+	66468889	66472410	0	3	15,133,63,	0,2352,3458	-9.23	-8.44	35.9	-2.18	-2.92	5.86	CDS	PELI3	protein_coding	2	Hyper-Methylated-down
ENSG00000197757	-4.615055341	3.52E-06	0.000255982	HOXC6	protein_coding	3.380090886	6.845392042	4.517306177	0.341835019	0.168353591	0.064172113	12	54028734	54028734	8.90E-08	+	54028584	54028885	0	1	301,	0	-7.05	-6.35	19.1	-1.03	-1.56	-4.95	five_prime_utr	HOXC6	protein_coding	2	Hypo-Methylated-down
ENSG00000087586	-4.653826977	0.000770396	0.018080479	AURKA	protein_coding	15.66524362	11.0855405	5.397620062	0	1.289100925	0	20	56369986	56369986	7.90E-60	-	56369627	56370345	0	1	718,	0	-59.1	-57.6	137	-4.2	-5.15	5.34	three_prime_utr	AURKA	protein_coding	2	Hyper-Methylated-down
ENSG00000142945	-4.698453857	0.001135441	0.024058933	KIF2C	protein_coding	1.136015187	15.3659341	11.90112442	1.062069966	0	0	1	44760458	44760458	8.30E-05	+	44760300	44760617	0	2	184,26,	0,291	-4.08	-3.54	7.47	-1.22	-1.79	4.83	CDS	KIF2C	protein_coding	2	Hyper-Methylated-down
ENSG00000189143	-4.742667077	0.000337869	0.009732382	CLDN4	protein_coding	9.52658538	0.851069389	5.330142849	0.514715426	0	0.04831333	7	73831585	73831585	1.30E-13	+	73831393	73831778	0	1	385,	0	-12.9	-12	45.9	-1.32	-1.92	4.42	CDS	CLDN4	protein_coding	2	Hyper-Methylated-down
ENSG00000057294	-4.74490025	1.06E-05	0.00063722	PKP2	protein_coding	6.556104157	17.58217492	2.376741896	0.171815415	0.817983797	0	12	32878376	32878376	1.70E-07	-	32878210	32878946	0	2	333,27,	0,709	-6.76	-6.07	20.2	-1.94	-2.64	4.22	CDS	PKP2	protein_coding	2	Hyper-Methylated-down
ENSG00000085999	-4.774695749	0.001034278	0.02244587	RAD54L	protein_coding	3.534217073	8.167357398	2.620315899	0.489764869	0	0	1	46247940	46247940	3.20E-11	+	46247836	46248045	0	1	209,	0	-10.5	-9.66	40.3	-2.16	-2.9	6.83	five_prime_utr	RAD54L	protein_coding	2	Hyper-Methylated-down
ENSG00000119888	-4.792158891	4.89E-05	0.002241997	EPCAM	protein_coding	16.50357993	16.76874356	5.23452917	1.24900735	0.078863532	0	2	47379868	47379868	2.00E-72	+	47373863	47386748	0	7	185,66,64,102,201,45,177,	0,1370,3150,5089,5905,11302,12708	-71.7	-70.1	62.8	-6.65	-7.76	4.71	CDS	EPCAM	protein_coding	2	Hyper-Methylated-down
ENSG00000102854	-4.832223545	0.03443859	0.214978927	MSLN	protein_coding	30.02166662	36.47408575	26.95895636	3.261586788	0	0	16	764962	764962	1.00E-163	+	761059	768865	0	17	115,31,94,44,50,121,80,130,194,91,100,179,156,167,128,95,487,	0,1464,1612,2173,2582,2963,3587,3847,4050,4467,4631,4999,5275,5584,5825,6316,7319	-163	-161	380	-31	-32.7	5.61	CDS	MSLN	protein_coding	2	Hyper-Methylated-down
ENSG00000184363	-4.837071838	0.000574665	0.014386694	PKP3	protein_coding	3.402679294	4.285511301	0.963065845	0.223677628	0	0.059986607	11	394409	394409	6.60E-06	+	394294	396249	0	2	230,99,	0,1856	-5.18	-4.57	19.1	-1.75	-2.42	6.23	CDS	PKP3	protein_coding	2	Hyper-Methylated-down
ENSG00000204564	-4.87838701	1.69E-05	0.00093383	C6orf136	protein_coding	14.84789688	16.58464657	3.35563191	0.34280339	0	0.858052045	6	30649567	30649567	1.60E-14	+	30647813	30651321	0	4	33,402,107,56,	0,1744,3180,3452	-13.8	-12.9	24.7	-5.46	-6.51	5.68	CDS	C6orf136	protein_coding	2	Hyper-Methylated-down
ENSG00000105011	-5.018914658	5.82E-05	0.002578353	ASF1B	protein_coding	9.521176151	17.56159684	15.87014745	1.260516633	0	0	19	14120581	14120581	7.90E-41	-	14119777	14121386	0	2	888,100,	0,1509	-40.1	-38.8	59.4	-8.67	-9.88	5.54	CDS	ASF1B	protein_coding	2	Hyper-Methylated-down
ENSG00000089685	-5.034952979	6.93E-06	0.00044988	BIRC5	protein_coding	2.050749769	17.65725447	6.495880259	0.222035957	0.572799374	0	17	78224175	78224175	6.30E-25	+	78223519	78224831	0	1	1312,	0	-24.2	-23.1	57.2	-12.8	-14.2	5.61	three_prime_utr	BIRC5	protein_coding	2	Hyper-Methylated-down
ENSG00000119922	-5.148643859	0.000188039	0.006392704	IFIT2	protein_coding	1.421447633	11.33004426	7.1374199	0.5311321	0	0	10	89306552	89306552	6.30E-12	+	89306312	89306792	0	1	480,	0	-11.2	-10.3	13.4	-3.72	-4.64	5.75	CDS	IFIT2	protein_coding	2	Hyper-Methylated-down
ENSG00000108448	-5.199806639	0.003059392	0.048121687	TRIM16L	protein_coding	1.24027359	0.513555641	3.931610455	0.139766224	0	0	17	18727659	18727659	7.90E-13	+	18727560	18731110	0	2	198,41,	0,3509	-12.1	-11.2	45.9	-1.45	-2.07	6.39	exon	TRIM16L	protein_coding	2	Hyper-Methylated-down
ENSG00000167900	-5.216986063	1.90E-05	0.001015966	TK1	protein_coding	7.501222655	75.02195207	16.93441533	2.470910627	0	0.122068393	17	78174695	78174695	1.60E-53	-	78174222	78186879	0	6	947,90,94,24,111,93,	0,1306,8366,9531,10832,12564	-52.8	-51.4	182	-21.4	-22.9	6.91	three_prime_utr	TK1	protein_coding	2	Hyper-Methylated-down
ENSG00000147689	-5.217694408	0.001320168	0.026672965	FAM83A	protein_coding	16.90189503	24.10764482	14.10810564	1.360088867	0	0.10788473	8	123209584	123209584	4.00E-65	+	123209120	123210049	0	1	929,	0	-64.4	-62.9	79.6	-10.9	-12.2	6.51	exon	FAM83A	protein_coding	2	Hyper-Methylated-down
ENSG00000101057	-5.296364166	0.001303029	0.026438396	MYBL2	protein_coding	36.84571526	76.77464503	42.66653888	3.660355105	0.286146543	0	20	43716227	43716227	0	+	43667167	43716496	0	14	136,94,72,93,221,163,288,414,140,100,114,105,150,538,	0,6638,14616,15626,19684,24989,32589,35322,38051,42795,44320,45834,47966,48791	-662	#NAME?	196	-56.9	-58.8	5.39	three_prime_utr	MYBL2	protein_coding	2	Hyper-Methylated-down
ENSG00000149418	-5.390272898	4.43E-06	0.00031935	ST14	protein_coding	2.398041492	4.548580021	5.546475873	0.222546385	0	0.052222823	11	130194218	130194218	7.80E-07	+	130194148	130196581	0	4	140,98,110,12,	0,491,2190,2421	-6.11	-5.45	24.7	-4.12	-5.06	5.94	CDS	ST14	protein_coding	2	Hyper-Methylated-down
ENSG00000178531	-5.427299725	0.000461509	0.012208037	CTXN1	protein_coding	9.753323479	4.362602766	9.028640538	0.474919924	0	0	19	7924706	7924706	1.60E-44	-	7924543	7924870	0	1	327,	0	-43.8	-42.4	134	-1.07	-1.61	3.04	three_prime_utr	CTXN1	protein_coding	2	Hyper-Methylated-down
ENSG00000068489	-5.455918629	5.22E-06	0.000363278	PRR11	protein_coding	5.113470828	12.75060477	8.549394311	0.563525083	0	0	17	59197782	59197782	3.30E-10	+	59197545	59201624	0	3	58,181,62,	0,147,4017	-9.48	-8.68	26.9	-0.851	-1.33	3.22	CDS	PRR11	protein_coding	2	Hyper-Methylated-down
ENSG00000115919	-5.508577838	9.85E-11	4.87E-08	KYNU	protein_coding	3.469025096	2.892663424	2.99676795	0.144386451	0	0.051629382	2	143040540	143040540	1.60E-11	+	142990026	143040653	0	4	26,53,86,226,	0,39600,43209,50401	-10.8	-9.97	41.5	-6.02	-7.1	5.17	CDS	KYNU	protein_coding	2	Hyper-Methylated-down
ENSG00000175793	-5.594875254	9.06E-09	1.81E-06	SFN	protein_coding	16.3863497	33.34773554	24.93764346	1.100087243	0	0.344195877	1	26863782	26863782	5.00E-79	+	26863197	26864367	0	1	1170,	0	-78.3	-76.7	130	-4.43	-5.4	3.58	CDS	SFN	protein_coding	2	Hyper-Methylated-down
ENSG00000179348	-5.628656368	9.67E-09	1.88E-06	GATA2	protein_coding	11.07784889	10.37053	9.857052387	0.542765628	0.044551971	0	3	128480671	128480671	1.00E-116	-	128480024	128488428	0	7	1294,260,146,642,274,211,77,	0,1794,3835,5702,6778,7686,8327	-116	-114	257	-12.1	-13.4	4.99	three_prime_utr	GATA2	protein_coding	2	Hyper-Methylated-down
ENSG00000167653	-5.717688328	0.006155637	0.075666332	PSCA	protein_coding	0	2.900351361	11.35136635	0.137276911	0	0.128853817	8	142681411	142681411	8.50E-05	+	142680552	142681496	0	2	11,170,	0,774	-4.07	-3.54	8.41	-1.14	-1.7	4.09	CDS	PSCA	protein_coding	2	Hyper-Methylated-down
ENSG00000182272	-5.750837076	0.007979983	0.089923688	B4GALNT4	protein_coding	0.040788121	0.709337635	5.221588467	0	0	0.120802594	11	376349	376349	0.00022	+	376157	376542	0	3	17,101,122,	0,93,263	-3.66	-3.16	15.7	-0.86	-1.34	5	CDS	B4GALNT4	protein_coding	2	Hyper-Methylated-down
ENSG00000093009	-5.867540731	4.60E-06	0.000330142	CDC45	protein_coding	3.28800127	18.98219662	7.688960694	0.46771102	0	0	22	19482758	19482758	0.00066	+	19480163	19483996	0	4	54,93,138,135,	0,789,2526,3698	-3.18	-2.72	13.4	-1.27	-1.85	3.85	CDS	CDC45	protein_coding	2	Hyper-Methylated-down
ENSG00000101412	-6.00749743	3.79E-13	4.53E-10	E2F1	protein_coding	22.92175098	19.98465973	16.81273405	0.676841532	0.079367654	0.090758801	20	33676360	33676360	1.00E-116	-	33675742	33678231	0	4	1237,226,115,31,	0,1362,1683,2458	-116	-114	403	-6.59	-7.7	5.09	three_prime_utr	E2F1	protein_coding	2	Hyper-Methylated-down
ENSG00000015133	-6.081851615	1.86E-07	2.27E-05	CCDC88C	protein_coding	1.654285589	2.433227123	1.083721831	0.009738419	0	0.073127082	14	91305845	91305845	1.70E-07	-	91303896	91307063	0	3	82,162,26,	0,1868,3141	-6.76	-6.07	20.2	-1.17	-1.72	5.75	CDS	CCDC88C	protein_coding	2	Hyper-Methylated-down
ENSG00000198056	-6.552352944	4.22E-09	9.04E-07	PRIM1	protein_coding	4.721095348	9.305071879	11.89577781	0.099310297	0.081517127	0.093216774	12	56751116	56751116	1.00E-29	-	56746964	56751527	0	3	68,158,43,	0,4073,4520	-29	-27.8	38.1	-2.35	-3.11	5.26	CDS	PRIM1	protein_coding	2	Hyper-Methylated-down
ENSG00000138347	-6.739038487	3.14E-21	2.25E-17	MYPN	protein_coding	7.952678427	7.840968981	11.13981488	0.051420509	0.056276838	0.160884758	10	68174360	68174360	2.50E-30	+	68162139	68189004	0	6	27,117,373,591,139,100,	0,3562,4154,11926,13183,26765	-29.6	-28.4	63.9	-14.5	-15.9	5.25	CDS	MYPN	protein_coding	2	Hyper-Methylated-down
ENSG00000135114	-6.749762023	5.58E-09	1.18E-06	OASL	protein_coding	5.016057537	12.26321808	11.51336325	0	0.282424278	0	12	121031529	121031529	1.00E-142	-	121024084	121038974	0	5	53,242,176,283,201,	0,3491,7357,9376,14689	-142	-140	216	-11.7	-13	6.72	CDS	OASL	protein_coding	2	Hyper-Methylated-down
ENSG00000111247	-7.313689579	0.000257763	0.008020852	RAD51AP1	protein_coding	0.119940676	7.648164524	3.948297733	0.047306332	0	0	12	4553105	4553105	3.80E-05	+	4546370	4553228	0	5	48,87,152,33,246,	0,1721,2316,4144,6612	-4.42	-3.86	17.9	-1.05	-1.59	3.64	three_prime_utr	RAD51AP1	protein_coding	2	Hyper-Methylated-down
ENSG00000150782	-7.603062543	0.004299157	0.058902966	IL18	protein_coding	1.517696821	0	5.657941367	0	0	0	11	112143683	112143683	2.00E-56	-	112143549	112150296	0	3	268,134,225,	0,5053,6522	-55.7	-54.3	150	-1.15	-1.71	3.51	exon	IL18	protein_coding	2	Hyper-Methylated-down
ENSG00000112812	-7.618675291	0.003767661	0.054373334	PRSS16	protein_coding	1.217953354	0	2.386518337	0	0	0	6	27255861	27255861	3.20E-06	+	27255727	27255996	0	1	269,	0	-5.49	-4.87	22.4	-0.985	-1.5	5.32	exon	PRSS16	protein_coding	2	Hyper-Methylated-down
ENSG00000121152	-7.694675164	6.88E-08	1.02E-05	NCAPH	protein_coding	3.884241111	10.71576615	5.106587301	0.073831359	0	0	2	96341790	96341790	3.80E-07	+	96341686	96342111	0	2	208,62,	0,363	-6.42	-5.75	25.8	-2.45	-3.23	6.75	CDS	NCAPH	protein_coding	2	Hyper-Methylated-down
ENSG00000124191	-7.780209814	2.29E-06	0.000181142	TOX2	protein_coding	6.092376041	5.449314527	1.45076269	0	0.061637368	0	20	44069028	44069028	3.40E-07	+	44066097	44069407	0	3	10,128,758,	0,632,2552	-6.47	-5.79	21.3	-2.57	-3.36	5.74	three_prime_utr	TOX2	protein_coding	2	Hyper-Methylated-down
ENSG00000101084	-7.899077941	0.000268387	0.008199865	C20orf24	protein_coding	6.437229254	8.324375561	0.241487832	0	0	0	20	36612223	36612223	1.00E-123	+	36609682	36612438	0	2	108,429,	0,2327	-123	-122	106	-4.53	-5.51	3.33	three_prime_utr	C20orf24	protein_coding	2	Hyper-Methylated-down
ENSG00000149798	-8.230875077	5.67E-06	0.00038918	CDC42EP2	protein_coding	3.655763767	7.097389759	2.396772162	0	0	0	11	65321109	65321109	7.90E-13	+	65320976	65321243	0	1	267,	0	-12.1	-11.2	45.9	-1.95	-2.65	5.98	CDS	CDC42EP2	protein_coding	2	Hyper-Methylated-down
ENSG00000132170	-8.410103409	0.000445003	0.011843351	PPARG	protein_coding	0	6.538771675	1.641039933	0	0	0	3	12434111	12434111	3.20E-11	+	12416983	12434326	0	2	171,429,	0,16914	-10.5	-9.66	40.3	-0.882	-1.37	4.17	CDS	PPARG	protein_coding	2	Hyper-Methylated-down
ENSG00000101447	-8.828429814	3.23E-08	5.33E-06	FAM83D	protein_coding	6.198146458	6.557265171	5.100881617	0	0	0	20	38951964	38951964	3.20E-18	+	38947928	38952391	0	2	72,853,	0,3610	-17.5	-16.5	65	-3.09	-3.93	4.5	CDS	FAM83D	protein_coding	2	Hyper-Methylated-down
ENSG00000104140	-8.983213989	4.24E-08	6.75E-06	RHOV	protein_coding	6.747982031	17.21173447	4.936337048	0	0	0	15	40872826	40872826	2.20E-08	-	40872602	40873051	0	1	449,	0	-7.66	-6.94	30.3	-1.41	-2.02	4.61	three_prime_utr	RHOV	protein_coding	2	Hyper-Methylated-down
ENSG00000204941	-9.253218538	2.47E-09	5.62E-07	PSG5	protein_coding	2.164316426	4.609848009	5.897235587	0	0	0	19	43185034	43185034	7.80E-06	-	43184921	43186476	0	2	226,135,	0,1420	-5.11	-4.51	8.97	-2.64	-3.44	6.08	CDS	PSG5	protein_coding	2	Hyper-Methylated-down
ENSG00000101945	-9.271691028	6.14E-10	2.00E-07	SUV39H1	protein_coding	6.240013392	5.874799017	5.719812818	0	0	0	X	48700186	48700186	6.80E-07	+	48699030	48700282	0	2	17,192,	0,1060	-6.17	-5.51	17.9	-1.04	-1.57	5.46	CDS	SUV39H1	protein_coding	2	Hyper-Methylated-down
ENSG00000198780	-9.436087708	1.33E-08	2.51E-06	FAM169A	protein_coding	1.319364922	7.421410534	1.090567498	0	0	0	5	74800954	74800954	4.30E-06	-	74796063	74804538	0	4	123,151,40,46,	0,4816,5526,8429	-5.37	-4.75	10.6	-1.29	-1.88	3.57	CDS	FAM169A	protein_coding	2	Hyper-Methylated-down
ENSG00000160886	-10.11071803	7.41E-11	3.94E-08	LY6K	protein_coding	5.683037473	18.72326965	2.171034655	0	0	0	8	142700490	142700490	8.90E-09	+	142700350	142701769	0	2	280,171,	0,1248	-8.05	-7.3	20.2	-1.25	-1.83	3.39	five_prime_utr	LY6K	protein_coding	2	Hyper-Methylated-down
