# Supplementary material for: Overview of distinct N6-Methyladenosine profiles of messenger RNA in osteoarthritis
Source: Front Genet. 2023 May 9;14:1168365. doi: 10.3389/fgene.2023.1168365 (PMC10203613; doi:10.3389/fgene.2023.1168365)
Supplement: Supplementary file 5 [file Table5.XLSX]

## Sheet: Sheet1
Table S5. 134 hub genes screened by WGCNA.
name	MMmidnightblue	GS.OA	module
CFI	-0.834503	0.911618	midnightblue
CCNJ	-0.834916	0.858648	midnightblue
SKP2	-0.846107	0.854511	midnightblue
ST6GALNAC5	-0.836231	0.853722	midnightblue
SULF1	-0.888631	0.828667	midnightblue
PREX2	-0.851831	0.823504	midnightblue
SLC30A5	-0.886002	0.817816	midnightblue
GALNT7	-0.875981	0.816996	midnightblue
POSTN	-0.809672	0.799093	midnightblue
KDELC1	-0.83281	0.795977	midnightblue
LRRC15	-0.8445	0.795359	midnightblue
ZKSCAN4	-0.879872	0.78862	midnightblue
DIO2	-0.84965	0.78375	midnightblue
FRMD7	-0.838204	0.771398	midnightblue
PIP4K2B	-0.807453	0.771226	midnightblue
FUT4	-0.88598	0.768368	midnightblue
ISM1-AS1	-0.868107	0.756829	midnightblue
TGFBI	-0.848054	0.755689	midnightblue
DNM3OS	-0.802264	0.754501	midnightblue
KCTD21	-0.808421	0.749358	midnightblue
ENC1	-0.865258	0.747045	midnightblue
FTSJD1	-0.85151	0.744874	midnightblue
VANGL1	-0.82912	0.743371	midnightblue
ZKSCAN7	-0.841644	0.739725	midnightblue
DHX33	-0.829223	0.739599	midnightblue
SLC35B4	-0.878774	0.735474	midnightblue
S100A4	-0.804884	0.725788	midnightblue
PCDH12	-0.845389	0.720434	midnightblue
ZMAT3	-0.852525	0.714904	midnightblue
TNC	-0.818301	0.709697	midnightblue
SLC25A51	-0.822516	0.701201	midnightblue
TIA1	-0.802878	0.6957	midnightblue
SLC25A20	-0.810806	0.694824	midnightblue
PRH2	-0.863041	0.675253	midnightblue
ZMPSTE24	-0.805901	0.660434	midnightblue
ZFP3	-0.839521	0.651428	midnightblue
ZNF557	-0.802214	0.638754	midnightblue
SSX2IP	-0.832769	0.637777	midnightblue
ZNF28	-0.809212	0.625921	midnightblue
ADAMTS5	-0.801211	0.613674	midnightblue
EFNA1	0.873514	-0.612616	midnightblue
H3F3B	0.812751	-0.619959	midnightblue
XBP1	0.836271	-0.622634	midnightblue
BTG3	0.843956	-0.627124	midnightblue
BAG3	0.875259	-0.631518	midnightblue
TRNAU1AP	0.861779	-0.632459	midnightblue
PHF8	0.82084	-0.635322	midnightblue
PER1	0.843952	-0.635758	midnightblue
SLC2A1-AS1	0.800441	-0.639274	midnightblue
WDR45B	0.834316	-0.642047	midnightblue
ZFP36	0.854132	-0.643446	midnightblue
NR1D1	0.819249	-0.648809	midnightblue
WSB1	0.803923	-0.64982	midnightblue
FOXD2	0.806018	-0.651014	midnightblue
MATN1-AS1	0.824499	-0.653818	midnightblue
CDC42EP4	0.841499	-0.658133	midnightblue
RAB20	0.857216	-0.659192	midnightblue
UBAP1	0.880908	-0.663275	midnightblue
MIDN	0.826613	-0.668862	midnightblue
STK24	0.852215	-0.670927	midnightblue
BNIP3	0.895363	-0.673909	midnightblue
SMIM3	0.893734	-0.677397	midnightblue
CEBPB	0.905319	-0.691791	midnightblue
WBP11	0.87184	-0.693405	midnightblue
RSRC2	0.833278	-0.694207	midnightblue
NDRG1	0.887801	-0.703826	midnightblue
KRBA1	0.815462	-0.706975	midnightblue
RARA	0.896726	-0.707848	midnightblue
SNW1	0.871188	-0.712847	midnightblue
RASSF7	0.873253	-0.713852	midnightblue
TSPYL2	0.885396	-0.71506	midnightblue
ATOH8	0.853759	-0.72152	midnightblue
PHF21A	0.801906	-0.722885	midnightblue
STC2	0.873303	-0.728312	midnightblue
HES1	0.80567	-0.730538	midnightblue
GADD45A	0.859058	-0.73383	midnightblue
MPP2	0.911655	-0.73482	midnightblue
N4BP2L1	0.855473	-0.74329	midnightblue
ARHGEF2	0.896289	-0.744691	midnightblue
ST3GAL5	0.824334	-0.747739	midnightblue
BHLHE41	0.803602	-0.750799	midnightblue
DCP1A	0.861821	-0.75261	midnightblue
ADCK3	0.818807	-0.753672	midnightblue
MKNK2	0.87939	-0.754129	midnightblue
SIN3A	0.881069	-0.755441	midnightblue
SLC47A1	0.867139	-0.757373	midnightblue
MYLIP	0.820474	-0.762013	midnightblue
RAB11FIP5	0.883511	-0.762179	midnightblue
AVPI1	0.902306	-0.762486	midnightblue
C10orf10	0.875447	-0.771968	midnightblue
GEMIN4	0.849227	-0.772804	midnightblue
STX11	0.867924	-0.773444	midnightblue
DDX24	0.812118	-0.778706	midnightblue
PTPRU	0.83679	-0.779957	midnightblue
SNHG15	0.86446	-0.784482	midnightblue
PELO	0.907803	-0.786127	midnightblue
BNIP3L	0.880457	-0.786549	midnightblue
UBC	0.925968	-0.788728	midnightblue
SOX9	0.836812	-0.792665	midnightblue
HERPUD1	0.896128	-0.793316	midnightblue
GRPEL1	0.92038	-0.795294	midnightblue
CDKN1B	0.86359	-0.795965	midnightblue
SLC38A3	0.822682	-0.802437	midnightblue
VEGFA	0.829973	-0.803564	midnightblue
RNF39	0.819048	-0.805404	midnightblue
MXI1	0.911498	-0.806838	midnightblue
GTPBP1	0.814596	-0.807901	midnightblue
PMS2CL	0.814737	-0.808357	midnightblue
PPP1R15A	0.804969	-0.811967	midnightblue
BCOR	0.868178	-0.816346	midnightblue
NXT1	0.838772	-0.817574	midnightblue
PIM3	0.899491	-0.825979	midnightblue
SIAH2	0.844234	-0.848235	midnightblue
MYO7A	0.82181	-0.848691	midnightblue
DHRS3	0.882812	-0.850544	midnightblue
ING1	0.941266	-0.850935	midnightblue
DDIT4	0.883581	-0.853045	midnightblue
IRS2	0.812981	-0.853889	midnightblue
SLC2A1	0.904887	-0.854354	midnightblue
PIM2	0.953163	-0.855367	midnightblue
GPT2	0.82684	-0.856544	midnightblue
TUBB4B	0.819651	-0.857697	midnightblue
GADD45B	0.875394	-0.862578	midnightblue
JMJD6	0.928572	-0.866948	midnightblue
CISH	0.938577	-0.868089	midnightblue
LOC143666	0.905367	-0.868692	midnightblue
MTFP1	0.871543	-0.873149	midnightblue
PFKFB3	0.917815	-0.882227	midnightblue
DHRS13	0.863584	-0.886043	midnightblue
ADM	0.907279	-0.888571	midnightblue
ETS2	0.805825	-0.902331	midnightblue
KLF10	0.803329	-0.910117	midnightblue
MAFF	0.915139	-0.934815	midnightblue
DDIT3	0.939194	-0.93837	midnightblue
